# Supplementary material for: Confab - Systematic generation of diverse low-energy conformers
Source: J Cheminform. 2011 Mar 16;3:8. doi: 10.1186/1758-2946-3-8 (PMC3073927; doi:10.1186/1758-2946-3-8)
Supplement: Additional file 1 — Crystal structures used to test conformational coverage. This is a text file in SDF format containing biological conformations (as downloaded from PubChem) of 1000 molecules. This is a subset of the data used in the study by Borodina et al. [file 1758-2946-3-8-S1.SDF]

583725
 OpenBabel12061010053D

  7  6  0  0  0  0  0  0  0  0999 V2000
   -4.9860  -28.9470   10.3150 O   0  0  0  0  0  0  0  0  0  0  0  0
   -6.0200  -31.8120   11.6680 O   0  0  0  0  0  0  0  0  0  0  0  0
   -6.9080  -27.2910    8.9820 O   0  0  0  0  0  0  0  0  0  0  0  0
   -4.4750  -30.0230   11.0760 C   0  0  0  0  0  0  0  0  0  0  0  0
   -5.8590  -29.4620    9.2620 C   0  0  0  0  0  0  0  0  0  0  0  0
   -5.3800  -30.5910   12.1370 C   0  0  0  0  0  0  0  0  0  0  0  0
   -6.3200  -28.3790    8.2770 C   0  0  0  0  0  0  0  0  0  0  0  0
  1  4  1  0  0  0  0
  1  5  1  0  0  0  0
  2  6  1  0  0  0  0
  3  7  1  0  0  0  0
  4  6  1  0  0  0  0
  5  7  1  0  0  0  0
M  END
$$$$
583726
 OpenBabel12061010053D

  6  5  0  0  0  0  0  0  0  0999 V2000
   67.6570   71.6740    1.3350 S   0  0  0  0  0  0  0  0  0  0  0  0
   66.2310   71.5690    1.5520 O   0  0  0  0  0  0  0  0  0  0  0  0
   68.2250   72.9710    1.5980 O   0  0  0  0  0  0  0  0  0  0  0  0
   68.1270   71.0850    0.1140 O   0  0  0  0  0  0  0  0  0  0  0  0
   68.3250   70.6750    2.5840 C   0  0  0  0  0  0  0  0  0  0  0  0
   69.5490   70.3740    2.6700 C   0  0  0  0  0  0  0  0  0  0  0  0
  1  2  2  0  0  0  0
  1  3  2  0  0  0  0
  1  4  1  0  0  0  0
  1  5  1  0  0  0  0
  5  6  2  0  0  0  0
M  END
$$$$
583756
 OpenBabel12061010053D

 16 15  0  0  0  0  0  0  0  0999 V2000
  142.2290   99.0910    2.3230 O   0  0  0  0  0  0  0  0  0  0  0  0
  143.7440   98.4200    7.0980 O   0  0  0  0  0  0  0  0  0  0  0  0
  143.9060   99.4360    0.2500 O   0  0  0  0  0  0  0  0  0  0  0  0
  143.6560  101.2780   -0.9580 O   0  0  0  0  0  0  0  0  0  0  0  0
  143.7400  100.7340    2.6650 N   0  0  0  0  0  0  0  0  0  0  0  0
  143.3540   99.9400    5.4750 N   0  0  0  0  0  0  0  0  0  0  0  0
  143.9900  101.9440    7.4380 N   0  0  0  0  0  0  0  0  0  0  0  0
  143.1000   99.6200    3.0200 C   0  0  0  0  0  0  0  0  0  0  0  0
  143.5200   98.9970    4.3620 C   0  0  2  0  0  0  0  0  0  0  0  0
  143.4550  101.4690    1.4290 C   0  0  2  0  0  0  0  0  0  0  0  0
  143.4850   99.5780    6.7520 C   0  0  0  0  0  0  0  0  0  0  0  0
  143.6950  100.6660    0.1430 C   0  0  0  0  0  0  0  0  0  0  0  0
  143.2980  100.6800    7.8080 C   0  0  2  0  0  0  0  0  0  0  0  0
  142.7120   97.7190    4.6310 C   0  0  0  0  0  0  0  0  0  0  0  0
  144.2790  102.7730    1.3960 C   0  0  0  0  0  0  0  0  0  0  0  0
  141.8190  100.9550    8.0340 C   0  0  0  0  0  0  0  0  0  0  0  0
  1  8  2  0  0  0  0
  2 11  2  0  0  0  0
  3 12  2  0  0  0  0
  4 12  1  0  0  0  0
  5  8  1  0  0  0  0
  6 11  1  0  0  0  0
  9  8  1  1  0  0  0
  9  6  1  0  0  0  0
  9 14  1  0  0  0  0
 10  5  1  6  0  0  0
 10 12  1  0  0  0  0
 10 15  1  0  0  0  0
 13 11  1  6  0  0  0
 13  7  1  0  0  0  0
 13 16  1  0  0  0  0
M  END
$$$$
583771
 OpenBabel12061010053D

 10  9  0  0  0  0  0  0  0  0999 V2000
   30.6040   39.5550   19.8220 P   0  0  0  0  0  0  0  0  0  0  0  0
   29.6970   40.7840   19.3150 O   0  0  0  0  0  0  0  0  0  0  0  0
   31.7220   40.1240   20.5970 O   0  0  0  0  0  0  0  0  0  0  0  0
   31.2020   38.9090   18.5520 O   0  0  0  0  0  0  0  0  0  0  0  0
   29.6480   38.6870   20.5760 O   0  0  0  0  0  0  0  0  0  0  0  0
   29.3540   43.1790   17.9260 O   0  0  0  0  0  0  0  0  0  0  0  0
   27.6550   42.3450   16.8130 O   0  0  0  0  0  0  0  0  0  0  0  0
   28.8460   40.8330   18.1970 C   0  0  0  0  0  0  0  0  0  0  0  0
   28.6490   42.2370   17.6310 C   0  0  0  0  0  0  0  0  0  0  0  0
   28.3040   39.6540   17.7660 C   0  0  0  0  0  0  0  0  0  0  0  0
  1  2  1  0  0  0  0
  1  3  2  0  0  0  0
  1  4  1  0  0  0  0
  1  5  1  0  0  0  0
  2  8  1  0  0  0  0
  6  9  2  0  0  0  0
  7  9  1  0  0  0  0
  8  9  1  0  0  0  0
  8 10  2  0  0  0  0
M  END
$$$$
583773
 OpenBabel12061010053D

 27 29  0  0  0  0  0  0  0  0999 V2000
    8.5030   90.3190   23.4480 P   0  0  0  0  0  0  0  0  0  0  0  0
    6.3890   88.6330   23.5610 P   0  0  0  0  0  0  0  0  0  0  0  0
    9.7500   92.1510   19.7290 O   0  0  0  0  0  0  0  0  0  0  0  0
    8.4870   90.4290   21.8400 O   0  0  0  0  0  0  0  0  0  0  0  0
    6.9640   90.0530   23.1070 O   0  0  0  0  0  0  0  0  0  0  0  0
   10.3420   89.0750   18.0890 O   0  0  0  0  0  0  0  0  0  0  0  0
    8.2250   90.6490   17.7080 O   0  0  0  0  0  0  0  0  0  0  0  0
    9.4870   89.1750   23.2160 O   0  0  0  0  0  0  0  0  0  0  0  0
    9.0290   91.7680   23.4380 O   0  0  0  0  0  0  0  0  0  0  0  0
    7.4530   87.7680   24.1660 O   0  0  0  0  0  0  0  0  0  0  0  0
    5.9360   88.1060   22.2070 O   0  0  0  0  0  0  0  0  0  0  0  0
    5.3540   89.1010   24.5550 O   0  0  0  0  0  0  0  0  0  0  0  0
   11.8030   91.2130   20.2180 N   0  0  0  0  0  0  0  0  0  0  0  0
   13.0360   91.0000   22.0580 N   0  0  0  0  0  0  0  0  0  0  0  0
   13.3620   92.6110   18.9920 N   0  0  0  0  0  0  0  0  0  0  0  0
   15.3780   93.1090   20.1220 N   0  0  0  0  0  0  0  0  0  0  0  0
   15.8070   92.3050   22.3040 N   0  0  0  0  0  0  0  0  0  0  0  0
   10.6780   91.1520   19.2670 C   0  0  1  0  0  0  0  0  0  0  0  0
   12.9010   91.9000   20.0000 C   0  0  0  0  0  0  0  0  0  0  0  0
    9.9180   89.8470   19.2090 C   0  0  1  0  0  0  0  0  0  0  0  0
    8.4160   91.6470   19.7670 C   0  0  1  0  0  0  0  0  0  0  0  0
    8.4910   90.3190   19.0620 C   0  0  1  0  0  0  0  0  0  0  0  0
   13.7150   91.7500   21.2010 C   0  0  0  0  0  0  0  0  0  0  0  0
   11.8620   90.6880   21.4510 C   0  0  0  0  0  0  0  0  0  0  0  0
    7.8970   91.5550   21.1940 C   0  0  0  0  0  0  0  0  0  0  0  0
   15.0240   92.4160   21.2050 C   0  0  0  0  0  0  0  0  0  0  0  0
   14.5690   93.1930   19.0610 C   0  0  0  0  0  0  0  0  0  0  0  0
  1  4  1  0  0  0  0
  1  5  1  0  0  0  0
  1  8  2  0  0  0  0
  1  9  1  0  0  0  0
  2  5  1  0  0  0  0
  2 10  2  0  0  0  0
  2 11  1  0  0  0  0
  2 12  1  0  0  0  0
  3 18  1  0  0  0  0
  3 21  1  0  0  0  0
  4 25  1  0  0  0  0
 13 19  1  0  0  0  0
 13 24  1  0  0  0  0
 14 23  1  0  0  0  0
 14 24  2  0  0  0  0
 15 19  2  0  0  0  0
 15 27  1  0  0  0  0
 16 26  1  0  0  0  0
 16 27  2  0  0  0  0
 17 26  1  0  0  0  0
 18 13  1  1  0  0  0
 18 20  1  0  0  0  0
 19 23  1  0  0  0  0
 20  6  1  6  0  0  0
 20 22  1  0  0  0  0
 21 22  1  0  0  0  0
 21 25  1  1  0  0  0
 22  7  1  6  0  0  0
 23 26  2  0  0  0  0
M  END
$$$$
583775
 OpenBabel12061010053D

 31 34  0  0  0  0  0  0  0  0999 V2000
   52.9900   28.6000  -60.5680 O   0  0  0  0  0  0  0  0  0  0  0  0
   56.0200   19.5480  -56.4010 O   0  0  0  0  0  0  0  0  0  0  0  0
   58.3390   32.2980  -59.0680 O   0  0  0  0  0  0  0  0  0  0  0  0
   53.9710   24.4200  -60.0910 N   0  0  0  0  0  0  0  0  0  0  0  0
   55.9370   26.3200  -60.1230 N   0  0  0  0  0  0  0  0  0  0  0  0
   54.7160   27.7360  -61.6460 N   0  0  0  0  0  0  0  0  0  0  0  0
   53.7930   25.5310  -60.8380 C   0  0  0  0  0  0  0  0  0  0  0  0
   55.1180   24.2490  -59.3830 C   0  0  0  0  0  0  0  0  0  0  0  0
   54.8010   26.5230  -60.8350 C   0  0  0  0  0  0  0  0  0  0  0  0
   55.3300   23.0650  -58.6230 C   0  0  0  0  0  0  0  0  0  0  0  0
   56.1080   25.2210  -59.4180 C   0  0  0  0  0  0  0  0  0  0  0  0
   52.5010   25.7150  -61.6310 C   0  0  0  0  0  0  0  0  0  0  0  0
   53.8720   28.7250  -61.3930 C   0  0  0  0  0  0  0  0  0  0  0  0
   52.4770   24.9430  -62.9300 C   0  0  0  0  0  0  0  0  0  0  0  0
   54.8400   21.8360  -59.0820 C   0  0  0  0  0  0  0  0  0  0  0  0
   56.0810   23.1140  -57.4370 C   0  0  0  0  0  0  0  0  0  0  0  0
   55.7990   20.7280  -57.1550 C   0  0  0  0  0  0  0  0  0  0  0  0
   54.0200   30.0200  -62.1610 C   0  0  0  0  0  0  0  0  0  0  0  0
   55.0760   20.6670  -58.3400 C   0  0  0  0  0  0  0  0  0  0  0  0
   56.2910   21.9550  -56.6940 C   0  0  0  0  0  0  0  0  0  0  0  0
   55.1780   30.6460  -61.3660 C   0  0  0  0  0  0  0  0  0  0  0  0
   52.2070   25.6040  -64.1250 C   0  0  0  0  0  0  0  0  0  0  0  0
   52.7070   23.5580  -62.9330 C   0  0  0  0  0  0  0  0  0  0  0  0
   56.4830   30.5420  -61.8230 C   0  0  0  0  0  0  0  0  0  0  0  0
   54.9160   31.2600  -60.1360 C   0  0  0  0  0  0  0  0  0  0  0  0
   57.2720   31.7320  -59.8460 C   0  0  0  0  0  0  0  0  0  0  0  0
   57.5420   31.1010  -61.0690 C   0  0  0  0  0  0  0  0  0  0  0  0
   55.9620   31.8130  -59.3830 C   0  0  0  0  0  0  0  0  0  0  0  0
   52.1820   24.8880  -65.3350 C   0  0  0  0  0  0  0  0  0  0  0  0
   52.6850   22.8430  -64.1390 C   0  0  0  0  0  0  0  0  0  0  0  0
   52.4230   23.5100  -65.3380 C   0  0  0  0  0  0  0  0  0  0  0  0
  1 13  2  0  0  0  0
  2 17  1  0  0  0  0
  3 26  1  0  0  0  0
  4  7  1  0  0  0  0
  4  8  2  0  0  0  0
  5  9  1  0  0  0  0
  5 11  2  0  0  0  0
  6  9  1  0  0  0  0
  6 13  1  0  0  0  0
  7  9  2  0  0  0  0
  7 12  1  0  0  0  0
  8 10  1  0  0  0  0
  8 11  1  0  0  0  0
 10 15  2  0  0  0  0
 10 16  1  0  0  0  0
 12 14  1  0  0  0  0
 13 18  1  0  0  0  0
 14 22  2  0  0  0  0
 14 23  1  0  0  0  0
 15 19  1  0  0  0  0
 16 20  2  0  0  0  0
 17 19  2  0  0  0  0
 17 20  1  0  0  0  0
 18 21  1  0  0  0  0
 21 24  2  0  0  0  0
 21 25  1  0  0  0  0
 22 29  1  0  0  0  0
 23 30  2  0  0  0  0
 24 27  1  0  0  0  0
 25 28  2  0  0  0  0
 26 27  2  0  0  0  0
 26 28  1  0  0  0  0
 29 31  2  0  0  0  0
 30 31  1  0  0  0  0
M  END
$$$$
583779
 OpenBabel12061010053D

 15 15  0  0  0  0  0  0  0  0999 V2000
   32.2940   45.8260   42.0270 S   0  0  0  0  0  0  0  0  0  0  0  0
   33.0160   46.9510   42.6260 O   0  0  0  0  0  0  0  0  0  0  0  0
   31.3500   45.2440   42.9720 O   0  0  0  0  0  0  0  0  0  0  0  0
   31.7290   46.1260   40.7370 O   0  0  0  0  0  0  0  0  0  0  0  0
   37.5290   39.1880   38.5460 O   0  0  0  0  0  0  0  0  0  0  0  0
   33.7410   42.1040   41.1410 N   0  0  0  0  0  0  0  0  0  0  0  0
   35.4850   39.8950   40.3110 N   0  0  0  0  0  0  0  0  0  0  0  0
   33.5480   44.6010   41.7470 C   0  0  0  0  0  0  0  0  0  0  0  0
   32.9930   43.4150   40.8760 C   0  0  0  0  0  0  0  0  0  0  0  0
   33.1600   40.9280   40.3030 C   0  0  0  0  0  0  0  0  0  0  0  0
   35.2440   42.3450   40.7910 C   0  0  0  0  0  0  0  0  0  0  0  0
   34.0200   39.6870   40.7050 C   0  0  0  0  0  0  0  0  0  0  0  0
   36.0620   41.0600   41.0350 C   0  0  0  0  0  0  0  0  0  0  0  0
   36.4240   38.7610   40.6750 C   0  0  0  0  0  0  0  0  0  0  0  0
   37.5160   38.4010   39.7280 C   0  0  0  0  0  0  0  0  0  0  0  0
  1  2  2  0  0  0  0
  1  3  2  0  0  0  0
  1  4  1  0  0  0  0
  1  8  1  0  0  0  0
  5 15  1  0  0  0  0
  6  9  1  0  0  0  0
  6 10  1  0  0  0  0
  6 11  1  0  0  0  0
  7 12  1  0  0  0  0
  7 13  1  0  0  0  0
  7 14  1  0  0  0  0
  8  9  1  0  0  0  0
 10 12  1  0  0  0  0
 11 13  1  0  0  0  0
 14 15  1  0  0  0  0
M  END
$$$$
583797
 OpenBabel12061010053D

 18 19  0  0  0  0  0  0  0  0999 V2000
   18.6840   46.0750    6.1140 S   0  0  0  0  0  0  0  0  0  0  0  0
   19.4780   44.7750    1.5780 O   0  0  0  0  0  0  0  0  0  0  0  0
   16.1730   46.2720    5.5450 N   0  3  0  0  0  0  0  0  0  0  0  0
   13.2810   43.0950    5.7960 N   0  0  0  0  0  0  0  0  0  0  0  0
   12.5430   44.3720    3.8580 N   0  0  0  0  0  0  0  0  0  0  0  0
   14.7650   43.9370    7.2650 N   0  0  0  0  0  0  0  0  0  0  0  0
   16.7810   46.2280    4.3750 C   0  0  0  0  0  0  0  0  0  0  0  0
   18.1240   46.1150    4.5520 C   0  0  0  0  0  0  0  0  0  0  0  0
   14.0720   45.2630    5.4090 C   0  0  0  0  0  0  0  0  0  0  0  0
   14.8550   46.3410    5.7470 C   0  0  0  0  0  0  0  0  0  0  0  0
   17.0440   46.2020    6.5280 C   0  0  0  0  0  0  0  0  0  0  0  0
   14.0620   44.1130    6.1350 C   0  0  0  0  0  0  0  0  0  0  0  0
   13.3400   45.3600    4.2720 C   0  0  0  0  0  0  0  0  0  0  0  0
   12.5950   43.0920    4.5460 C   0  0  0  0  0  0  0  0  0  0  0  0
   19.1840   46.0620    3.4710 C   0  0  0  0  0  0  0  0  0  0  0  0
   16.0550   46.2700    3.0430 C   0  0  0  0  0  0  0  0  0  0  0  0
   19.2880   44.6410    2.9730 C   0  0  0  0  0  0  0  0  0  0  0  0
   11.6510   41.9440    4.2410 C   0  0  0  0  0  0  0  0  0  0  0  0
  1  8  1  0  0  0  0
  1 11  1  0  0  0  0
  2 17  1  0  0  0  0
  3  7  1  0  0  0  0
  3 10  1  0  0  0  0
  3 11  2  0  0  0  0
  4 12  2  0  0  0  0
  4 14  1  0  0  0  0
  5 13  1  0  0  0  0
  5 14  2  0  0  0  0
  6 12  1  0  0  0  0
  7  8  2  0  0  0  0
  7 16  1  0  0  0  0
  8 15  1  0  0  0  0
  9 10  1  0  0  0  0
  9 12  1  0  0  0  0
  9 13  2  0  0  0  0
 14 18  1  0  0  0  0
 15 17  1  0  0  0  0
M  CHG  1   3   1
M  END
$$$$
583804
 OpenBabel12061010053D

 16 16  0  0  0  0  0  0  0  0999 V2000
   38.0320   38.2000   25.1100 P   0  0  0  0  0  0  0  0  0  0  0  0
   37.1310   37.0740   25.4360 O   0  0  0  0  0  0  0  0  0  0  0  0
   37.2800   31.5790   25.2710 O   0  0  0  0  0  0  0  0  0  0  0  0
   37.6320   38.8170   23.7280 O   0  0  0  0  0  0  0  0  0  0  0  0
   39.5350   37.7330   24.9540 O   0  0  0  0  0  0  0  0  0  0  0  0
   37.9860   39.3460   26.2490 O   0  0  0  0  0  0  0  0  0  0  0  0
   35.1290   33.5320   27.5930 N   0  0  0  0  0  0  0  0  0  0  0  0
   37.7450   33.5010   23.4720 N   0  0  0  0  0  0  0  0  0  0  0  0
   36.7300   35.0300   26.5350 C   0  0  0  0  0  0  0  0  0  0  0  0
   37.1880   33.9330   25.7730 C   0  0  0  0  0  0  0  0  0  0  0  0
   36.6320   32.6680   25.8700 C   0  0  0  0  0  0  0  0  0  0  0  0
   35.5430   32.4520   26.7910 C   0  0  0  0  0  0  0  0  0  0  0  0
   37.2540   36.4170   26.7010 C   0  0  0  0  0  0  0  0  0  0  0  0
   35.6680   34.8130   27.4640 C   0  0  0  0  0  0  0  0  0  0  0  0
   38.1300   34.0060   24.6310 C   0  0  0  0  0  0  0  0  0  0  0  0
   34.7630   31.2110   26.8090 C   0  0  0  0  0  0  0  0  0  0  0  0
  1  2  1  0  0  0  0
  1  4  2  0  0  0  0
  1  5  1  0  0  0  0
  1  6  1  0  0  0  0
  2 13  1  0  0  0  0
  3 11  1  0  0  0  0
  7 12  2  0  0  0  0
  7 14  1  0  0  0  0
  8 15  1  0  0  0  0
  9 10  1  0  0  0  0
  9 13  1  0  0  0  0
  9 14  2  0  0  0  0
 10 11  2  0  0  0  0
 10 15  1  0  0  0  0
 11 12  1  0  0  0  0
 12 16  1  0  0  0  0
M  END
$$$$
583816
 OpenBabel12061010053D

 16 16  0  0  0  0  0  0  0  0999 V2000
   53.6930   18.5450    2.0690 Cl  0  0  0  0  0  0  0  0  0  0  0  0
   56.5010   16.7610   -2.1940 Cl  0  0  0  0  0  0  0  0  0  0  0  0
   51.4140   17.9850    5.8010 S   0  0  0  0  0  0  0  0  0  0  0  0
   51.4790   16.9400    0.9100 O   0  0  0  0  0  0  0  0  0  0  0  0
   48.1470   16.5340    1.7180 O   0  0  0  0  0  0  0  0  0  0  0  0
   50.0060   16.5380    3.0230 N   0  0  0  0  0  0  0  0  0  0  0  0
   52.6240   16.8650    0.1490 C   0  0  0  0  0  0  0  0  0  0  0  0
   53.7430   17.5700    0.5770 C   0  0  0  0  0  0  0  0  0  0  0  0
   54.9720   16.7880   -1.2970 C   0  0  0  0  0  0  0  0  0  0  0  0
   54.9230   17.5340   -0.1380 C   0  0  0  0  0  0  0  0  0  0  0  0
   52.6920   16.1130   -1.0260 C   0  0  0  0  0  0  0  0  0  0  0  0
   53.8770   16.0720   -1.7560 C   0  0  0  0  0  0  0  0  0  0  0  0
   50.2500   16.2670    0.6300 C   0  0  0  0  0  0  0  0  0  0  0  0
   49.3660   16.4580    1.8450 C   0  0  0  0  0  0  0  0  0  0  0  0
   49.4100   17.0470    4.2540 C   0  0  0  0  0  0  0  0  0  0  0  0
   50.2470   16.6520    5.4650 C   0  0  0  0  0  0  0  0  0  0  0  0
  1  8  1  0  0  0  0
  2  9  1  0  0  0  0
  3 16  1  0  0  0  0
  4  7  1  0  0  0  0
  4 13  1  0  0  0  0
  5 14  2  0  0  0  0
  6 14  1  0  0  0  0
  6 15  1  0  0  0  0
  7  8  1  0  0  0  0
  7 11  2  0  0  0  0
  8 10  2  0  0  0  0
  9 10  1  0  0  0  0
  9 12  2  0  0  0  0
 11 12  1  0  0  0  0
 13 14  1  0  0  0  0
 15 16  1  0  0  0  0
M  END
$$$$
583830
 OpenBabel12061010053D

 15 15  0  0  0  0  0  0  0  0999 V2000
  -11.8730   -9.8210   74.5650 O   0  0  0  0  0  0  0  0  0  0  0  0
   -8.1230   -8.9720   75.9300 O   0  0  0  0  0  0  0  0  0  0  0  0
   -9.2950  -11.3870   76.6550 O   0  0  0  0  0  0  0  0  0  0  0  0
  -12.5720  -11.0710   77.0960 O   0  0  0  0  0  0  0  0  0  0  0  0
  -10.0410   -5.8300   73.3640 O   0  0  0  0  0  0  0  0  0  0  0  0
   -8.9470   -7.8150   73.4340 N   0  0  0  0  0  0  0  0  0  0  0  0
  -11.8550   -7.9090   73.1460 N   0  0  0  0  0  0  0  0  0  0  0  0
   -9.8780   -8.4820   74.3450 C   0  0  2  0  0  0  0  0  0  0  0  0
   -9.1070   -9.5550   75.1170 C   0  0  2  0  0  0  0  0  0  0  0  0
  -10.0410  -10.3640   76.0110 C   0  0  1  0  0  0  0  0  0  0  0  0
  -11.1140   -9.0570   73.6270 C   0  0  1  0  0  0  0  0  0  0  0  0
  -11.1750  -10.9130   75.1460 C   0  0  1  0  0  0  0  0  0  0  0  0
  -12.1590  -11.7770   75.9430 C   0  0  0  0  0  0  0  0  0  0  0  0
   -9.0690   -6.5370   73.0660 C   0  0  0  0  0  0  0  0  0  0  0  0
   -7.9560   -5.9750   72.2250 C   0  0  0  0  0  0  0  0  0  0  0  0
  1 11  1  0  0  0  0
  1 12  1  0  0  0  0
  4 13  1  0  0  0  0
  5 14  2  0  0  0  0
  6 14  1  0  0  0  0
  8  6  1  6  0  0  0
  8  9  1  0  0  0  0
  8 11  1  0  0  0  0
  9  2  1  1  0  0  0
  9 10  1  0  0  0  0
 10  3  1  6  0  0  0
 10 12  1  0  0  0  0
 11  7  1  1  0  0  0
 12 13  1  1  0  0  0
 14 15  1  0  0  0  0
M  END
$$$$
583837
 OpenBabel12061010053D

 15 14  0  0  0  0  0  0  0  0999 V2000
   54.1660    6.5470    8.0030 O   0  0  0  0  0  0  0  0  0  0  0  0
   52.1710    6.5540    6.1190 O   0  0  0  0  0  0  0  0  0  0  0  0
   56.4220    4.6030    8.5340 O   0  0  0  0  0  0  0  0  0  0  0  0
   49.0410    8.4130    7.1460 O   0  0  0  0  0  0  0  0  0  0  0  0
   49.6170    7.3970    9.1700 O   0  0  0  0  0  0  0  0  0  0  0  0
   50.9080    5.0760    7.3850 N   0  0  0  0  0  0  0  0  0  0  0  0
   54.2700    4.0670    7.3520 C   0  0  0  0  0  0  0  0  0  0  0  0
   53.3530    5.3310    7.9890 C   0  0  2  0  0  0  0  0  0  0  0  0
   52.0550    5.6770    7.1200 C   0  0  0  0  0  0  0  0  0  0  0  0
   55.4230    3.6040    8.3380 C   0  0  0  0  0  0  0  0  0  0  0  0
   54.9570    4.5990    6.0210 C   0  0  0  0  0  0  0  0  0  0  0  0
   53.4520    2.8260    7.1020 C   0  0  0  0  0  0  0  0  0  0  0  0
   49.6790    5.2500    6.5560 C   0  0  0  0  0  0  0  0  0  0  0  0
   48.5740    6.0530    7.3040 C   0  0  0  0  0  0  0  0  0  0  0  0
   49.1190    7.3540    7.9360 C   0  0  0  0  0  0  0  0  0  0  0  0
  2  9  2  0  0  0  0
  3 10  1  0  0  0  0
  4 15  2  0  0  0  0
  5 15  1  0  0  0  0
  6  9  1  0  0  0  0
  6 13  1  0  0  0  0
  7 10  1  0  0  0  0
  7 11  1  0  0  0  0
  7 12  1  0  0  0  0
  8  7  1  6  0  0  0
  8  1  1  0  0  0  0
  8  9  1  0  0  0  0
 13 14  1  0  0  0  0
 14 15  1  0  0  0  0
M  END
$$$$
583847
 OpenBabel12061010053D

  9  8  0  0  0  0  0  0  0  0999 V2000
   -3.9940   45.7300   74.4270 P   0  0  0  0  0  0  0  0  0  0  0  0
   -3.7880   45.5000   72.8090 O   0  0  0  0  0  0  0  0  0  0  0  0
   -4.9310   44.7140   74.9410 O   0  0  0  0  0  0  0  0  0  0  0  0
   -4.5450   47.1430   74.6660 O   0  0  0  0  0  0  0  0  0  0  0  0
   -2.6970   45.5530   75.2270 O   0  0  0  0  0  0  0  0  0  0  0  0
   -4.3330   46.2640   69.8510 O   0  0  0  0  0  0  0  0  0  0  0  0
   -4.7560   43.9410   69.5880 O   0  0  0  0  0  0  0  0  0  0  0  0
   -4.8930   45.1800   71.9310 C   0  0  0  0  0  0  0  0  0  0  0  0
   -4.6300   45.1170   70.4180 C   0  0  0  0  0  0  0  0  0  0  0  0
  1  2  1  0  0  0  0
  1  3  2  0  0  0  0
  1  4  1  0  0  0  0
  1  5  1  0  0  0  0
  2  8  1  0  0  0  0
  6  9  2  0  0  0  0
  7  9  1  0  0  0  0
  8  9  1  0  0  0  0
M  END
$$$$
583855
 OpenBabel12061010053D

  9  8  0  0  0  0  0  0  0  0999 V2000
   35.6200   14.6120    8.1400 P   0  0  0  0  0  0  0  0  0  0  0  0
   35.2160   13.5340    9.2580 O   0  0  0  0  0  0  0  0  0  0  0  0
   34.3810   15.2030    7.5780 O   0  0  0  0  0  0  0  0  0  0  0  0
   36.4830   13.8760    7.0770 O   0  0  0  0  0  0  0  0  0  0  0  0
   36.4870   15.6870    8.8240 O   0  0  0  0  0  0  0  0  0  0  0  0
   32.8700   11.2790   10.7040 O   0  0  0  0  0  0  0  0  0  0  0  0
   35.0730   11.6730   11.2440 O   0  0  0  0  0  0  0  0  0  0  0  0
   34.1520   12.6310    9.0970 C   0  0  0  0  0  0  0  0  0  0  0  0
   33.9970   11.8310   10.3690 C   0  0  0  0  0  0  0  0  0  0  0  0
  1  2  1  0  0  0  0
  1  3  2  0  0  0  0
  1  4  1  0  0  0  0
  1  5  1  0  0  0  0
  2  8  1  0  0  0  0
  6  9  2  0  0  0  0
  7  9  1  0  0  0  0
  8  9  1  0  0  0  0
M  END
$$$$
583861
 OpenBabel12061010053D

  7  6  0  0  0  0  0  0  0  0999 V2000
   21.7830   -3.8490    6.6130 P   0  0  0  0  0  0  0  0  0  0  0  0
   22.4750   -3.1050    5.5330 O   0  0  0  0  0  0  0  0  0  0  0  0
   20.8710   -2.7890    7.4190 O   0  0  0  0  0  0  0  0  0  0  0  0
   22.9090   -4.5130    7.5960 O   0  0  0  0  0  0  0  0  0  0  0  0
   18.7250   -3.7000    5.8810 O   0  0  0  0  0  0  0  0  0  0  0  0
   20.6910   -5.1840    5.8600 C   0  0  0  0  0  0  0  0  0  0  0  0
   19.2050   -4.8290    6.1790 C   0  0  0  0  0  0  0  0  0  0  0  0
  1  2  2  0  0  0  0
  1  3  1  0  0  0  0
  1  4  1  0  0  0  0
  1  6  1  0  0  0  0
  5  7  2  0  0  0  0
  6  7  1  0  0  0  0
M  END
$$$$
583889
 OpenBabel12061010053D

 12 12  0  0  0  0  0  0  0  0999 V2000
   10.6330   -4.8720   27.3440 O   0  0  0  0  0  0  0  0  0  0  0  0
   10.6540   -7.2500   30.7180 O   0  0  0  0  0  0  0  0  0  0  0  0
   11.7810   -4.6350   30.7220 O   0  0  0  0  0  0  0  0  0  0  0  0
   10.8830   -7.6060   27.8160 O   0  0  0  0  0  0  0  0  0  0  0  0
    9.0590   -6.2700   26.2310 O   0  0  0  0  0  0  0  0  0  0  0  0
   12.0010   -2.9150   27.0990 O   0  0  0  0  0  0  0  0  0  0  0  0
   10.3120   -6.2690   29.7660 C   0  0  1  0  0  0  0  0  0  0  0  0
   11.4560   -5.3020   29.5340 C   0  0  1  0  0  0  0  0  0  0  0  0
    9.8570   -6.8550   28.4270 C   0  0  1  0  0  0  0  0  0  0  0  0
   10.8920   -4.2600   28.5930 C   0  0  1  0  0  0  0  0  0  0  0  0
    9.5080   -5.7150   27.4720 C   0  0  1  0  0  0  0  0  0  0  0  0
   11.8310   -3.0790   28.4720 C   0  0  0  0  0  0  0  0  0  0  0  0
  1 10  1  0  0  0  0
  1 11  1  0  0  0  0
  6 12  1  0  0  0  0
  7  2  1  6  0  0  0
  7  8  1  0  0  0  0
  7  9  1  0  0  0  0
  8  3  1  1  0  0  0
  8 10  1  0  0  0  0
  9  4  1  6  0  0  0
  9 11  1  0  0  0  0
 10 12  1  6  0  0  0
 11  5  1  6  0  0  0
M  END
$$$$
583899
 OpenBabel12061010053D

  8  7  0  0  0  0  0  0  0  0999 V2000
  -37.7220  -16.8440    4.0770 O   0  0  0  0  0  0  0  0  0  0  0  0
  -36.3600  -14.5670    6.9670 O   0  0  0  0  0  0  0  0  0  0  0  0
  -35.5420  -17.2870    6.9730 N   0  0  0  0  0  0  0  0  0  0  0  0
  -35.8450  -15.6750    4.2490 N   0  0  0  0  0  0  0  0  0  0  0  0
  -36.7540  -16.8500    6.2950 C   0  0  2  0  0  0  0  0  0  0  0  0
  -36.7980  -16.4340    4.7720 C   0  0  0  0  0  0  0  0  0  0  0  0
  -37.2270  -15.6940    7.1450 C   0  0  1  0  0  0  0  0  0  0  0  0
  -37.2650  -16.1110    8.6070 C   0  0  0  0  0  0  0  0  0  0  0  0
  1  6  2  0  0  0  0
  4  6  1  0  0  0  0
  5  3  1  6  0  0  0
  5  6  1  0  0  0  0
  5  7  1  0  0  0  0
  7  2  1  1  0  0  0
  7  8  1  0  0  0  0
M  END
$$$$
583901
 OpenBabel12061010053D

 27 29  0  0  0  0  0  0  0  0999 V2000
   15.9560   31.1760   71.0440 P   0  0  0  0  0  0  0  0  0  0  0  0
   17.9060   29.1170   70.4020 P   0  0  0  0  0  0  0  0  0  0  0  0
   14.9350   34.2010   67.8750 O   0  0  0  0  0  0  0  0  0  0  0  0
   15.4840   32.0480   69.7950 O   0  0  0  0  0  0  0  0  0  0  0  0
   16.4960   29.9400   70.2930 O   0  0  0  0  0  0  0  0  0  0  0  0
   16.2140   37.0660   68.4380 O   0  0  0  0  0  0  0  0  0  0  0  0
   17.6590   35.2840   70.0970 O   0  0  0  0  0  0  0  0  0  0  0  0
   14.7300   30.8640   71.8070 O   0  0  0  0  0  0  0  0  0  0  0  0
   16.9920   31.9060   71.8320 O   0  0  0  0  0  0  0  0  0  0  0  0
   18.9620   30.1250   70.6800 O   0  0  0  0  0  0  0  0  0  0  0  0
   18.1380   28.3630   69.1380 O   0  0  0  0  0  0  0  0  0  0  0  0
   17.7120   28.2010   71.5720 O   0  0  0  0  0  0  0  0  0  0  0  0
   13.1280   35.3610   68.7690 N   0  0  0  0  0  0  0  0  0  0  0  0
   11.3450   34.5680   69.8720 N   0  0  0  0  0  0  0  0  0  0  0  0
   12.0340   37.1040   67.5100 N   0  0  0  0  0  0  0  0  0  0  0  0
    9.6330   37.1530   67.9160 N   0  0  0  0  0  0  0  0  0  0  0  0
    8.5240   35.7080   69.4270 N   0  0  0  0  0  0  0  0  0  0  0  0
   14.4580   35.4570   68.2100 C   0  0  1  0  0  0  0  0  0  0  0  0
   12.0500   36.1040   68.3920 C   0  0  0  0  0  0  0  0  0  0  0  0
   15.4350   36.0840   69.1830 C   0  0  1  0  0  0  0  0  0  0  0  0
   16.2390   33.9760   68.4840 C   0  0  1  0  0  0  0  0  0  0  0  0
   16.2670   34.9230   69.7070 C   0  0  1  0  0  0  0  0  0  0  0  0
   10.9540   35.5970   69.0700 C   0  0  0  0  0  0  0  0  0  0  0  0
   12.6680   34.5130   69.7090 C   0  0  0  0  0  0  0  0  0  0  0  0
   16.4060   32.4720   68.7620 C   0  0  0  0  0  0  0  0  0  0  0  0
    9.6610   36.1450   68.8330 C   0  0  0  0  0  0  0  0  0  0  0  0
   10.8170   37.5490   67.3220 C   0  0  0  0  0  0  0  0  0  0  0  0
  1  4  1  0  0  0  0
  1  5  1  0  0  0  0
  1  8  2  0  0  0  0
  1  9  1  0  0  0  0
  2  5  1  0  0  0  0
  2 10  2  0  0  0  0
  2 11  1  0  0  0  0
  2 12  1  0  0  0  0
  3 18  1  0  0  0  0
  3 21  1  0  0  0  0
  4 25  1  0  0  0  0
 13 19  1  0  0  0  0
 13 24  1  0  0  0  0
 14 23  1  0  0  0  0
 14 24  2  0  0  0  0
 15 19  1  0  0  0  0
 15 27  2  0  0  0  0
 16 26  2  0  0  0  0
 16 27  1  0  0  0  0
 17 26  1  0  0  0  0
 18 13  1  1  0  0  0
 18 20  1  0  0  0  0
 19 23  2  0  0  0  0
 20  6  1  6  0  0  0
 20 22  1  0  0  0  0
 21 22  1  0  0  0  0
 21 25  1  1  0  0  0
 22  7  1  6  0  0  0
 23 26  1  0  0  0  0
M  END
$$$$
583936
 OpenBabel12061010053D

 12 12  0  0  0  0  0  0  0  0999 V2000
   35.3880   18.8040   24.7610 O   0  0  0  0  0  0  0  0  0  0  0  0
   31.5240   19.0830   23.5020 O   0  0  0  0  0  0  0  0  0  0  0  0
   33.4850   17.7450   21.8150 O   0  0  0  0  0  0  0  0  0  0  0  0
   32.8860   20.2460   25.3780 O   0  0  0  0  0  0  0  0  0  0  0  0
   34.7570   19.2590   26.8880 O   0  0  0  0  0  0  0  0  0  0  0  0
   35.9280   17.8360   21.3050 O   0  0  0  0  0  0  0  0  0  0  0  0
   32.6550   18.3260   23.9750 C   0  0  1  0  0  0  0  0  0  0  0  0
   33.7760   18.5130   22.9710 C   0  0  1  0  0  0  0  0  0  0  0  0
   33.0390   18.8370   25.3600 C   0  0  1  0  0  0  0  0  0  0  0  0
   35.1310   18.0930   23.5410 C   0  0  1  0  0  0  0  0  0  0  0  0
   34.4580   18.4680   25.7950 C   0  0  1  0  0  0  0  0  0  0  0  0
   36.2620   18.4160   22.5790 C   0  0  0  0  0  0  0  0  0  0  0  0
  1 10  1  0  0  0  0
  1 11  1  0  0  0  0
  6 12  1  0  0  0  0
  7  2  1  6  0  0  0
  7  8  1  0  0  0  0
  7  9  1  0  0  0  0
  8  3  1  1  0  0  0
  8 10  1  0  0  0  0
  9  4  1  6  0  0  0
  9 11  1  0  0  0  0
 10 12  1  6  0  0  0
 11  5  1  6  0  0  0
M  END
$$$$
583937
 OpenBabel12061010053D

 12 12  0  0  0  0  0  0  0  0999 V2000
   42.1660   13.6840   15.3690 O   0  0  0  0  0  0  0  0  0  0  0  0
   41.3770    9.9200   13.8780 O   0  0  0  0  0  0  0  0  0  0  0  0
   42.4090   12.2430   12.8950 O   0  0  0  0  0  0  0  0  0  0  0  0
   39.9040   10.9060   16.2050 O   0  0  0  0  0  0  0  0  0  0  0  0
   40.2280   13.7810   16.6010 O   0  0  0  0  0  0  0  0  0  0  0  0
   44.2910   15.1520   15.0170 O   0  0  0  0  0  0  0  0  0  0  0  0
   41.8810   10.8750   14.8100 C   0  0  1  0  0  0  0  0  0  0  0  0
   42.9330   11.7480   14.1160 C   0  0  2  0  0  0  0  0  0  0  0  0
   40.7170   11.7250   15.3750 C   0  0  2  0  0  0  0  0  0  0  0  0
   43.3340   12.9160   15.0220 C   0  0  1  0  0  0  0  0  0  0  0  0
   41.2580   12.9300   16.1830 C   0  0  1  0  0  0  0  0  0  0  0  0
   44.3280   13.8730   14.3880 C   0  0  0  0  0  0  0  0  0  0  0  0
  1 10  1  0  0  0  0
  1 11  1  0  0  0  0
  6 12  1  0  0  0  0
  7  2  1  6  0  0  0
  7  8  1  0  0  0  0
  7  9  1  0  0  0  0
  8  3  1  1  0  0  0
  8 10  1  0  0  0  0
  9  4  1  1  0  0  0
  9 11  1  0  0  0  0
 10 12  1  6  0  0  0
 11  5  1  6  0  0  0
M  END
$$$$
583948
 OpenBabel12061010053D

  4  3  0  0  0  0  0  0  0  0999 V2000
   76.7550   28.9650   20.3400 S   0  0  0  0  0  0  0  0  0  0  0  0
   78.9710   26.9200   20.1770 O   0  0  0  0  0  0  0  0  0  0  0  0
   76.6220   27.1800   20.6940 C   0  0  0  0  0  0  0  0  0  0  0  0
   77.8750   26.3680   20.3720 C   0  0  0  0  0  0  0  0  0  0  0  0
  1  3  1  0  0  0  0
  2  4  2  0  0  0  0
  3  4  1  0  0  0  0
M  END
$$$$
583951
 OpenBabel12061010053D

 27 29  0  0  0  0  0  0  0  0999 V2000
   33.2820   29.2150   31.5520 P   0  0  0  0  0  0  0  0  0  0  0  0
   37.1230   33.8060   35.5080 P   0  0  0  0  0  0  0  0  0  0  0  0
   33.0410   33.4450   34.1040 O   0  0  0  0  0  0  0  0  0  0  0  0
   33.5270   30.1800   32.8200 O   0  0  0  0  0  0  0  0  0  0  0  0
   30.9550   30.9090   33.1090 O   0  0  0  0  0  0  0  0  0  0  0  0
   35.7020   33.0550   35.2720 O   0  0  0  0  0  0  0  0  0  0  0  0
   31.8540   29.4340   31.1130 O   0  0  0  0  0  0  0  0  0  0  0  0
   33.5250   27.8160   32.0890 O   0  0  0  0  0  0  0  0  0  0  0  0
   34.3040   29.6420   30.5030 O   0  0  0  0  0  0  0  0  0  0  0  0
   38.2030   32.8950   34.9550 O   0  0  0  0  0  0  0  0  0  0  0  0
   37.2140   33.9860   37.0180 O   0  0  0  0  0  0  0  0  0  0  0  0
   37.0260   35.1180   34.7440 O   0  0  0  0  0  0  0  0  0  0  0  0
   30.9970   34.3250   33.3930 N   0  0  0  0  0  0  0  0  0  0  0  0
   29.6140   36.0750   33.6850 N   0  0  0  0  0  0  0  0  0  0  0  0
   31.5380   34.6400   31.0240 N   0  0  0  0  0  0  0  0  0  0  0  0
   30.3740   36.5400   30.0790 N   0  0  0  0  0  0  0  0  0  0  0  0
   28.9510   37.9020   31.3050 N   0  0  0  0  0  0  0  0  0  0  0  0
   31.7280   33.1040   33.7630 C   0  0  1  0  0  0  0  0  0  0  0  0
   31.8040   31.9750   32.7220 C   0  0  1  0  0  0  0  0  0  0  0  0
   33.2980   31.5900   32.7190 C   0  0  1  0  0  0  0  0  0  0  0  0
   33.8450   32.2570   33.9740 C   0  0  1  0  0  0  0  0  0  0  0  0
   30.9470   34.9860   32.1820 C   0  0  0  0  0  0  0  0  0  0  0  0
   30.0860   36.0560   32.3770 C   0  0  0  0  0  0  0  0  0  0  0  0
   30.1870   35.0360   34.2420 C   0  0  0  0  0  0  0  0  0  0  0  0
   35.2990   32.6340   33.9580 C   0  0  0  0  0  0  0  0  0  0  0  0
   29.7870   36.8580   31.2600 C   0  0  0  0  0  0  0  0  0  0  0  0
   31.1900   35.4770   30.0410 C   0  0  0  0  0  0  0  0  0  0  0  0
  1  4  1  0  0  0  0
  1  7  2  0  0  0  0
  1  8  1  0  0  0  0
  1  9  1  0  0  0  0
  2  6  1  0  0  0  0
  2 10  2  0  0  0  0
  2 11  1  0  0  0  0
  2 12  1  0  0  0  0
  3 18  1  0  0  0  0
  3 21  1  0  0  0  0
  6 25  1  0  0  0  0
 13 22  1  0  0  0  0
 13 24  1  0  0  0  0
 14 23  1  0  0  0  0
 14 24  2  0  0  0  0
 15 22  2  0  0  0  0
 15 27  1  0  0  0  0
 16 26  1  0  0  0  0
 16 27  2  0  0  0  0
 17 26  1  0  0  0  0
 18 13  1  6  0  0  0
 18 19  1  0  0  0  0
 19  5  1  1  0  0  0
 19 20  1  0  0  0  0
 20  4  1  1  0  0  0
 20 21  1  0  0  0  0
 21 25  1  6  0  0  0
 22 23  1  0  0  0  0
 23 26  2  0  0  0  0
M  END
$$$$
583954
 OpenBabel12061010053D

 20 20  0  0  0  0  0  0  0  0999 V2000
   25.7740   77.3000   16.2780 S   0  0  0  0  0  0  0  0  0  0  0  0
   34.4240   77.1220   14.2600 S   0  0  0  0  0  0  0  0  0  0  0  0
   30.1620   76.7020   15.1700 O   0  0  0  0  0  0  0  0  0  0  0  0
   33.0870   77.3860   15.0880 O   0  0  0  0  0  0  0  0  0  0  0  0
   28.7140   75.5630   18.8500 O   0  0  0  0  0  0  0  0  0  0  0  0
   31.5940   76.0390   18.4860 O   0  0  0  0  0  0  0  0  0  0  0  0
   29.1140   78.6960   15.8020 O   0  0  0  0  0  0  0  0  0  0  0  0
   25.4230   75.8490   16.2250 O   0  0  0  0  0  0  0  0  0  0  0  0
   26.0310   77.8640   14.9160 O   0  0  0  0  0  0  0  0  0  0  0  0
   24.8090   78.0830   17.0270 O   0  0  0  0  0  0  0  0  0  0  0  0
   35.0890   78.4240   14.0670 O   0  0  0  0  0  0  0  0  0  0  0  0
   34.0080   76.5130   12.9610 O   0  0  0  0  0  0  0  0  0  0  0  0
   35.2410   76.2110   15.0530 O   0  0  0  0  0  0  0  0  0  0  0  0
   27.1580   77.3770   17.1770 N   0  0  0  0  0  0  0  0  0  0  0  0
   28.2990   76.6190   16.7160 C   0  0  2  0  0  0  0  0  0  0  0  0
   29.2780   76.4440   17.8840 C   0  0  2  0  0  0  0  0  0  0  0  0
   30.6420   75.9100   17.4150 C   0  0  1  0  0  0  0  0  0  0  0  0
   31.1410   76.7190   16.2240 C   0  0  1  0  0  0  0  0  0  0  0  0
   28.9430   77.3340   15.5150 C   0  0  2  0  0  0  0  0  0  0  0  0
   32.4310   76.2210   15.6350 C   0  0  0  0  0  0  0  0  0  0  0  0
  1  8  2  0  0  0  0
  1  9  2  0  0  0  0
  1 10  1  0  0  0  0
  1 14  1  0  0  0  0
  2  4  1  0  0  0  0
  2 11  2  0  0  0  0
  2 12  2  0  0  0  0
  2 13  1  0  0  0  0
  3 18  1  0  0  0  0
  3 19  1  0  0  0  0
  4 20  1  0  0  0  0
 15 14  1  1  0  0  0
 15 16  1  0  0  0  0
 15 19  1  0  0  0  0
 16  5  1  6  0  0  0
 16 17  1  0  0  0  0
 17  6  1  1  0  0  0
 17 18  1  0  0  0  0
 18 20  1  6  0  0  0
 19  7  1  1  0  0  0
M  END
$$$$
583955
 OpenBabel12061010053D

 17 17  0  0  0  0  0  0  0  0999 V2000
   28.7160   81.0450   10.1920 S   0  0  0  0  0  0  0  0  0  0  0  0
   28.0650   80.7890   11.6260 O   0  0  0  0  0  0  0  0  0  0  0  0
   28.7190   81.6690   15.1280 O   0  0  0  0  0  0  0  0  0  0  0  0
   29.3370   78.5010   12.5900 O   0  0  0  0  0  0  0  0  0  0  0  0
   29.1140   78.6960   15.8020 O   0  0  0  0  0  0  0  0  0  0  0  0
   28.9200   83.1700   13.3970 O   0  0  0  0  0  0  0  0  0  0  0  0
   27.6480   80.7680    9.1730 O   0  0  0  0  0  0  0  0  0  0  0  0
   29.8610   80.1200   10.0640 O   0  0  0  0  0  0  0  0  0  0  0  0
   29.1420   82.4330   10.1640 O   0  0  0  0  0  0  0  0  0  0  0  0
   31.4400   80.4060   17.0420 O   0  0  0  0  0  0  0  0  0  0  0  0
   29.7780   81.8020   17.4760 O   0  0  0  0  0  0  0  0  0  0  0  0
   28.8990   80.8580   12.8190 C   0  0  2  0  0  0  0  0  0  0  0  0
   28.8740   79.4910   13.4980 C   0  0  2  0  0  0  0  0  0  0  0  0
   29.7500   79.4890   14.7670 C   0  0  1  0  0  0  0  0  0  0  0  0
   28.3710   81.9470   13.7550 C   0  0  1  0  0  0  0  0  0  0  0  0
   29.9550   80.9280   15.2600 C   0  0  2  0  0  0  0  0  0  0  0  0
   30.4230   81.0520   16.7040 C   0  0  0  0  0  0  0  0  0  0  0  0
  1  2  1  0  0  0  0
  1  7  2  0  0  0  0
  1  8  2  0  0  0  0
  1  9  1  0  0  0  0
  3 15  1  0  0  0  0
  3 16  1  0  0  0  0
 10 17  2  0  0  0  0
 11 17  1  0  0  0  0
 12  2  1  1  0  0  0
 12 13  1  0  0  0  0
 12 15  1  0  0  0  0
 13  4  1  6  0  0  0
 13 14  1  0  0  0  0
 14  5  1  1  0  0  0
 14 16  1  0  0  0  0
 15  6  1  1  0  0  0
 16 17  1  1  0  0  0
M  END
$$$$
583966
 OpenBabel12061010053D

 24 24  0  0  0  0  0  0  0  0999 V2000
   49.0130   -1.7610   40.5570 S   0  0  0  0  0  0  0  0  0  0  0  0
   50.0390   -6.3720   40.3940 S   0  0  0  0  0  0  0  0  0  0  0  0
   44.3350   -3.2360   35.5410 S   0  0  0  0  0  0  0  0  0  0  0  0
   48.2900   -4.4290   37.0000 O   0  0  0  0  0  0  0  0  0  0  0  0
   48.7140   -3.1380   40.8350 O   0  0  0  0  0  0  0  0  0  0  0  0
   50.5850   -5.2470   39.6930 O   0  0  0  0  0  0  0  0  0  0  0  0
   46.2840   -4.7140   39.8040 O   0  0  0  0  0  0  0  0  0  0  0  0
   50.3670   -5.5170   37.0260 O   0  0  0  0  0  0  0  0  0  0  0  0
   45.3170   -3.8780   36.3580 O   0  0  0  0  0  0  0  0  0  0  0  0
   48.4710   -1.3470   39.2220 O   0  0  0  0  0  0  0  0  0  0  0  0
   50.4990   -1.5540   40.5780 O   0  0  0  0  0  0  0  0  0  0  0  0
   48.3910   -0.8920   41.6090 O   0  0  0  0  0  0  0  0  0  0  0  0
   48.8070   -6.8720   39.6990 O   0  0  0  0  0  0  0  0  0  0  0  0
   51.0430   -7.4840   40.4290 O   0  0  0  0  0  0  0  0  0  0  0  0
   49.6940   -5.9670   41.7970 O   0  0  0  0  0  0  0  0  0  0  0  0
   44.5010   -3.7070   34.1270 O   0  0  0  0  0  0  0  0  0  0  0  0
   44.5140   -1.7480   35.6030 O   0  0  0  0  0  0  0  0  0  0  0  0
   42.9650   -3.5890   36.0430 O   0  0  0  0  0  0  0  0  0  0  0  0
   48.5640   -3.9380   39.7490 C   0  0  0  0  0  0  0  0  0  0  0  0
   49.6330   -4.5060   39.0660 C   0  0  0  0  0  0  0  0  0  0  0  0
   47.3340   -4.1550   39.1450 C   0  0  0  0  0  0  0  0  0  0  0  0
   47.2890   -3.9280   37.7790 C   0  0  0  0  0  0  0  0  0  0  0  0
   49.6240   -4.4010   37.5410 C   0  0  2  0  0  0  0  0  0  0  0  0
   46.2240   -3.0710   37.1040 C   0  0  0  0  0  0  0  0  0  0  0  0
  1  5  1  0  0  0  0
  1 10  2  0  0  0  0
  1 11  2  0  0  0  0
  1 12  1  0  0  0  0
  2  6  1  0  0  0  0
  2 13  2  0  0  0  0
  2 14  2  0  0  0  0
  2 15  1  0  0  0  0
  3  9  1  0  0  0  0
  3 16  2  0  0  0  0
  3 17  2  0  0  0  0
  3 18  1  0  0  0  0
  4 22  1  0  0  0  0
  4 23  1  0  0  0  0
  5 19  1  0  0  0  0
  6 20  1  0  0  0  0
  7 21  1  0  0  0  0
  9 24  1  0  0  0  0
 19 20  2  0  0  0  0
 19 21  1  0  0  0  0
 20 23  1  0  0  0  0
 21 22  2  0  0  0  0
 22 24  1  0  0  0  0
 23  8  1  1  0  0  0
M  END
$$$$
583967
 OpenBabel12061010053D

 24 24  0  0  0  0  0  0  0  0999 V2000
   52.7700   -2.8880   36.4790 S   0  0  0  0  0  0  0  0  0  0  0  0
   53.3860   -3.2070   32.5420 S   0  0  0  0  0  0  0  0  0  0  0  0
   47.0550   -7.8350   34.2630 S   0  0  0  0  0  0  0  0  0  0  0  0
   50.7910   -6.9150   33.6380 O   0  0  0  0  0  0  0  0  0  0  0  0
   51.7240   -3.3820   35.6300 O   0  0  0  0  0  0  0  0  0  0  0  0
   53.3930   -4.3270   33.4330 O   0  0  0  0  0  0  0  0  0  0  0  0
   50.3670   -5.5170   37.0260 O   0  0  0  0  0  0  0  0  0  0  0  0
   52.0730   -6.2940   31.7990 O   0  0  0  0  0  0  0  0  0  0  0  0
   48.2020   -7.0770   34.6590 O   0  0  0  0  0  0  0  0  0  0  0  0
   53.9990   -2.6190   35.6610 O   0  0  0  0  0  0  0  0  0  0  0  0
   52.3260   -1.6050   37.1150 O   0  0  0  0  0  0  0  0  0  0  0  0
   53.1010   -3.8690   37.5630 O   0  0  0  0  0  0  0  0  0  0  0  0
   53.3120   -3.6870   31.1240 O   0  0  0  0  0  0  0  0  0  0  0  0
   54.6600   -2.4440   32.7440 O   0  0  0  0  0  0  0  0  0  0  0  0
   52.2220   -2.3030   32.8260 O   0  0  0  0  0  0  0  0  0  0  0  0
   45.9350   -6.8990   33.9260 O   0  0  0  0  0  0  0  0  0  0  0  0
   47.3970   -8.6590   33.0570 O   0  0  0  0  0  0  0  0  0  0  0  0
   46.6190   -8.7360   35.3810 O   0  0  0  0  0  0  0  0  0  0  0  0
   51.8460   -4.7560   35.2370 C   0  0  2  0  0  0  0  0  0  0  0  0
   52.0890   -4.8400   33.7260 C   0  0  2  0  0  0  0  0  0  0  0  0
   50.5510   -5.4910   35.6020 C   0  0  1  0  0  0  0  0  0  0  0  0
   50.6040   -6.9160   35.0630 C   0  0  1  0  0  0  0  0  0  0  0  0
   52.0200   -6.2890   33.2350 C   0  0  1  0  0  0  0  0  0  0  0  0
   49.3050   -7.6760   35.3460 C   0  0  0  0  0  0  0  0  0  0  0  0
  1  5  1  0  0  0  0
  1 10  2  0  0  0  0
  1 11  2  0  0  0  0
  1 12  1  0  0  0  0
  2  6  1  0  0  0  0
  2 13  2  0  0  0  0
  2 14  2  0  0  0  0
  2 15  1  0  0  0  0
  3  9  1  0  0  0  0
  3 16  2  0  0  0  0
  3 17  2  0  0  0  0
  3 18  1  0  0  0  0
  4 22  1  0  0  0  0
  4 23  1  0  0  0  0
  9 24  1  0  0  0  0
 19  5  1  6  0  0  0
 19 20  1  0  0  0  0
 19 21  1  0  0  0  0
 20  6  1  1  0  0  0
 20 23  1  0  0  0  0
 21  7  1  1  0  0  0
 21 22  1  0  0  0  0
 22 24  1  6  0  0  0
 23  8  1  6  0  0  0
M  END
$$$$
583976
 OpenBabel12061010053D

 12 12  0  0  0  0  0  0  0  0999 V2000
   46.3310   -5.5650  -31.0000 O   0  0  0  0  0  0  0  0  0  0  0  0
   48.0780   -3.4150  -34.2010 O   0  0  0  0  0  0  0  0  0  0  0  0
   48.8900   -6.1250  -33.6290 O   0  0  0  0  0  0  0  0  0  0  0  0
   47.3930   -3.0280  -31.3960 O   0  0  0  0  0  0  0  0  0  0  0  0
   44.8600   -3.9010  -30.7050 O   0  0  0  0  0  0  0  0  0  0  0  0
   48.5540   -8.3220  -31.3820 O   0  0  0  0  0  0  0  0  0  0  0  0
   47.2850   -4.3350  -33.4080 C   0  0  1  0  0  0  0  0  0  0  0  0
   48.1520   -5.3660  -32.6810 C   0  0  1  0  0  0  0  0  0  0  0  0
   46.5020   -3.5780  -32.3550 C   0  0  1  0  0  0  0  0  0  0  0  0
   47.2580   -6.3070  -31.8220 C   0  0  1  0  0  0  0  0  0  0  0  0
   45.5760   -4.5610  -31.6760 C   0  0  1  0  0  0  0  0  0  0  0  0
   48.0640   -7.0940  -30.8120 C   0  0  0  0  0  0  0  0  0  0  0  0
  1 10  1  0  0  0  0
  1 11  1  0  0  0  0
  6 12  1  0  0  0  0
  7  2  1  1  0  0  0
  7  8  1  0  0  0  0
  7  9  1  0  0  0  0
  8  3  1  6  0  0  0
  8 10  1  0  0  0  0
  9  4  1  1  0  0  0
  9 11  1  0  0  0  0
 10 12  1  1  0  0  0
 11  5  1  1  0  0  0
M  END
$$$$
583989
 OpenBabel12061010053D

 12 11  0  0  0  0  0  0  0  0999 V2000
   12.6190   75.0020   42.3830 O   0  0  0  0  0  0  0  0  0  0  0  0
   13.7040   76.9330   42.0730 O   0  0  0  0  0  0  0  0  0  0  0  0
   13.4320   75.7370   41.7710 C   0  0  0  0  0  0  0  0  0  0  0  0
   14.1000   75.1350   40.5730 C   0  0  0  0  0  0  0  0  0  0  0  0
   12.9820   74.8010   39.5990 C   0  0  0  0  0  0  0  0  0  0  0  0
   12.3190   73.4780   39.9710 C   0  0  0  0  0  0  0  0  0  0  0  0
   10.8900   73.4150   39.4630 C   0  0  0  0  0  0  0  0  0  0  0  0
   10.7170   72.1600   38.6310 C   0  0  0  0  0  0  0  0  0  0  0  0
   10.9160   70.9470   39.5080 C   0  0  0  0  0  0  0  0  0  0  0  0
    9.6490   70.1290   39.6870 C   0  0  0  0  0  0  0  0  0  0  0  0
   10.0030   68.9720   40.6090 C   0  0  0  0  0  0  0  0  0  0  0  0
    9.3830   67.6790   40.1540 C   0  0  0  0  0  0  0  0  0  0  0  0
  1  3  2  0  0  0  0
  2  3  1  0  0  0  0
  3  4  1  0  0  0  0
  4  5  1  0  0  0  0
  5  6  1  0  0  0  0
  6  7  1  0  0  0  0
  7  8  1  0  0  0  0
  8  9  1  0  0  0  0
  9 10  1  0  0  0  0
 10 11  1  0  0  0  0
 11 12  1  0  0  0  0
M  END
$$$$
584000
 OpenBabel12061010053D

 15 15  0  0  0  0  0  0  0  0999 V2000
   -8.2810   11.1520  -14.0000 O   0  0  0  0  0  0  0  0  0  0  0  0
  -11.3430    8.4680  -14.6610 O   0  0  0  0  0  0  0  0  0  0  0  0
   -9.1020    7.7370  -12.9540 O   0  0  0  0  0  0  0  0  0  0  0  0
   -9.9960   11.6750  -12.6110 O   0  0  0  0  0  0  0  0  0  0  0  0
   -6.1310    9.7340  -14.6230 O   0  0  0  0  0  0  0  0  0  0  0  0
  -11.2700   13.0150  -16.0970 O   0  0  0  0  0  0  0  0  0  0  0  0
  -11.8710   11.3290  -14.7180 N   0  0  0  0  0  0  0  0  0  0  0  0
  -10.5450   10.7370  -14.6940 C   0  0  2  0  0  0  0  0  0  0  0  0
  -10.5430    9.4020  -13.9540 C   0  0  2  0  0  0  0  0  0  0  0  0
   -9.1040    8.8590  -13.8210 C   0  0  1  0  0  0  0  0  0  0  0  0
   -9.6160   11.6520  -13.9400 C   0  0  2  0  0  0  0  0  0  0  0  0
   -8.1420    9.9250  -13.2630 C   0  0  1  0  0  0  0  0  0  0  0  0
   -6.6770    9.5200  -13.3290 C   0  0  0  0  0  0  0  0  0  0  0  0
  -12.0570   12.5260  -15.2790 C   0  0  0  0  0  0  0  0  0  0  0  0
  -13.3000   13.3050  -14.8730 C   0  0  0  0  0  0  0  0  0  0  0  0
  1 11  1  0  0  0  0
  1 12  1  0  0  0  0
  5 13  1  0  0  0  0
  6 14  2  0  0  0  0
  7 14  1  0  0  0  0
  8  7  1  1  0  0  0
  8  9  1  0  0  0  0
  8 11  1  0  0  0  0
  9  2  1  6  0  0  0
  9 10  1  0  0  0  0
 10  3  1  1  0  0  0
 10 12  1  0  0  0  0
 11  4  1  1  0  0  0
 12 13  1  6  0  0  0
 14 15  1  0  0  0  0
M  END
$$$$
584033
 OpenBabel12061010053D

 29 31  0  0  0  0  0  0  0  0999 V2000
   -5.8270   -3.0100   18.9550 S   0  0  0  0  0  0  0  0  0  0  0  0
   -9.3710   -0.1190   20.4580 O   0  0  0  0  0  0  0  0  0  0  0  0
  -11.3330    0.2860   17.9370 O   0  0  0  0  0  0  0  0  0  0  0  0
   -7.1030   -2.0990   18.6980 O   0  0  0  0  0  0  0  0  0  0  0  0
   -8.8640    0.5050   16.9640 O   0  0  0  0  0  0  0  0  0  0  0  0
   -5.9410   -4.1230   17.9850 O   0  0  0  0  0  0  0  0  0  0  0  0
   -5.7380   -3.3280   20.3990 O   0  0  0  0  0  0  0  0  0  0  0  0
   -5.0670   -1.8930   16.3780 O   0  0  0  0  0  0  0  0  0  0  0  0
   -1.4830   -2.0490   17.7730 O   0  0  0  0  0  0  0  0  0  0  0  0
  -10.6730    1.7230   21.1340 N   0  0  0  0  0  0  0  0  0  0  0  0
  -11.6260    2.9440   22.7640 N   0  0  0  0  0  0  0  0  0  0  0  0
   -8.7670    3.1640   20.6210 N   0  0  0  0  0  0  0  0  0  0  0  0
   -8.7550    5.1570   21.9860 N   0  0  0  0  0  0  0  0  0  0  0  0
   -4.5990   -2.0680   18.5820 N   0  0  0  0  0  0  0  0  0  0  0  0
  -10.3780    5.6380   23.5630 N   0  0  0  0  0  0  0  0  0  0  0  0
   -3.0580    0.2260   18.4470 N   0  0  0  0  0  0  0  0  0  0  0  0
  -10.5310    0.6350   20.1670 C   0  0  1  0  0  0  0  0  0  0  0  0
   -9.8830    2.8390   21.2970 C   0  0  0  0  0  0  0  0  0  0  0  0
  -10.4510    1.0830   18.7020 C   0  0  1  0  0  0  0  0  0  0  0  0
  -10.4890    3.5850   22.2920 C   0  0  0  0  0  0  0  0  0  0  0  0
   -8.7370   -0.4490   19.2040 C   0  0  1  0  0  0  0  0  0  0  0  0
   -8.9940    0.7830   18.3560 C   0  0  1  0  0  0  0  0  0  0  0  0
  -11.6870    1.8450   22.0540 C   0  0  0  0  0  0  0  0  0  0  0  0
   -9.8850    4.8080   22.6360 C   0  0  0  0  0  0  0  0  0  0  0  0
   -7.3180   -0.8970   19.4230 C   0  0  0  0  0  0  0  0  0  0  0  0
   -8.2840    4.3360   21.0410 C   0  0  0  0  0  0  0  0  0  0  0  0
   -4.4090   -1.5540   17.3610 C   0  0  0  0  0  0  0  0  0  0  0  0
   -3.2980   -0.5190   17.2180 C   0  0  2  0  0  0  0  0  0  0  0  0
   -2.0050   -1.2070   16.7600 C   0  0  0  0  0  0  0  0  0  0  0  0
  1  4  1  0  0  0  0
  1  6  2  0  0  0  0
  1  7  2  0  0  0  0
  1 14  1  0  0  0  0
  2 17  1  0  0  0  0
  2 21  1  0  0  0  0
  4 25  1  0  0  0  0
  8 27  2  0  0  0  0
  9 29  1  0  0  0  0
 10 18  1  0  0  0  0
 10 23  1  0  0  0  0
 11 20  1  0  0  0  0
 11 23  2  0  0  0  0
 12 18  2  0  0  0  0
 12 26  1  0  0  0  0
 13 24  1  0  0  0  0
 13 26  2  0  0  0  0
 14 27  1  0  0  0  0
 15 24  1  0  0  0  0
 17 10  1  6  0  0  0
 17 19  1  0  0  0  0
 18 20  1  0  0  0  0
 19  3  1  1  0  0  0
 19 22  1  0  0  0  0
 20 24  2  0  0  0  0
 21 22  1  0  0  0  0
 21 25  1  1  0  0  0
 22  5  1  6  0  0  0
 28 27  1  1  0  0  0
 28 16  1  0  0  0  0
 28 29  1  0  0  0  0
M  END
$$$$
584051
 OpenBabel12061010053D

 11 10  0  0  0  0  0  0  0  0999 V2000
   60.7070   62.1470   29.0400 O   0  0  0  0  0  0  0  0  0  0  0  0
   59.2750   64.5980   28.7530 O   0  0  0  0  0  0  0  0  0  0  0  0
   60.8230   59.5040   30.1350 O   0  0  0  0  0  0  0  0  0  0  0  0
   57.2170   65.9870   27.6770 O   0  0  0  0  0  0  0  0  0  0  0  0
   61.3670   63.4310   29.1900 C   0  0  0  0  0  0  0  0  0  0  0  0
   60.3590   64.4640   29.7010 C   0  0  0  0  0  0  0  0  0  0  0  0
   61.7070   61.1920   28.6840 C   0  0  0  0  0  0  0  0  0  0  0  0
   61.0660   59.8070   28.7560 C   0  0  0  0  0  0  0  0  0  0  0  0
   59.5670   65.4840   27.6550 C   0  0  0  0  0  0  0  0  0  0  0  0
   58.3300   65.7850   26.8090 C   0  0  0  0  0  0  0  0  0  0  0  0
   60.7660   58.0760   30.2110 C   0  0  0  0  0  0  0  0  0  0  0  0
  1  5  1  0  0  0  0
  1  7  1  0  0  0  0
  2  6  1  0  0  0  0
  2  9  1  0  0  0  0
  3  8  1  0  0  0  0
  3 11  1  0  0  0  0
  4 10  1  0  0  0  0
  5  6  1  0  0  0  0
  7  8  1  0  0  0  0
  9 10  1  0  0  0  0
M  END
$$$$
584055
 OpenBabel12061010053D

 11 10  0  0  0  0  0  0  0  0999 V2000
   60.8170   62.0890   28.9790 O   0  0  0  0  0  0  0  0  0  0  0  0
   59.2580   64.5450   28.8080 O   0  0  0  0  0  0  0  0  0  0  0  0
   61.0150   59.4810   30.1200 O   0  0  0  0  0  0  0  0  0  0  0  0
   57.1780   65.8730   27.4790 O   0  0  0  0  0  0  0  0  0  0  0  0
   61.3870   63.4230   29.1010 C   0  0  0  0  0  0  0  0  0  0  0  0
   60.3610   64.3610   29.7220 C   0  0  0  0  0  0  0  0  0  0  0  0
   61.8190   61.1330   28.6290 C   0  0  0  0  0  0  0  0  0  0  0  0
   61.1510   59.7590   28.7260 C   0  0  0  0  0  0  0  0  0  0  0  0
   59.5200   65.5220   27.7880 C   0  0  0  0  0  0  0  0  0  0  0  0
   58.3860   65.6000   26.7730 C   0  0  0  0  0  0  0  0  0  0  0  0
   60.8400   58.0570   30.2490 C   0  0  0  0  0  0  0  0  0  0  0  0
  1  5  1  0  0  0  0
  1  7  1  0  0  0  0
  2  6  1  0  0  0  0
  2  9  1  0  0  0  0
  3  8  1  0  0  0  0
  3 11  1  0  0  0  0
  4 10  1  0  0  0  0
  5  6  1  0  0  0  0
  7  8  1  0  0  0  0
  9 10  1  0  0  0  0
M  END
$$$$
584105
 OpenBabel12061010053D

 21 22  0  0  0  0  0  0  0  0999 V2000
   19.7150    4.4530   -0.4020 S   0  0  0  0  0  0  0  0  0  0  0  0
   21.4900    5.6450    4.6240 F   0  0  0  0  0  0  0  0  0  0  0  0
   19.6730    5.4350    5.6470 F   0  0  0  0  0  0  0  0  0  0  0  0
   20.4790    3.7460    4.6780 F   0  0  0  0  0  0  0  0  0  0  0  0
   16.9360    7.6350    2.2460 O   0  0  0  0  0  0  0  0  0  0  0  0
   22.6210    4.6450   -1.1820 O   0  0  0  0  0  0  0  0  0  0  0  0
   19.9240    4.8530    2.2500 N   0  0  0  0  0  0  0  0  0  0  0  0
   18.2990    6.1180    1.1250 N   0  0  0  0  0  0  0  0  0  0  0  0
   23.4750    3.8050    0.7600 N   0  0  0  0  0  0  0  0  0  0  0  0
   19.5860    5.4210    3.4300 C   0  0  0  0  0  0  0  0  0  0  0  0
   20.3120    5.0570    4.6360 C   0  0  0  0  0  0  0  0  0  0  0  0
   19.2910    5.1970    1.1210 C   0  0  0  0  0  0  0  0  0  0  0  0
   18.5760    6.3830    3.4600 C   0  0  0  0  0  0  0  0  0  0  0  0
   17.9330    6.7100    2.2690 C   0  0  0  0  0  0  0  0  0  0  0  0
   22.4160    3.9900   -0.1680 C   0  0  0  0  0  0  0  0  0  0  0  0
   21.0650    3.3360    0.0700 C   0  0  0  0  0  0  0  0  0  0  0  0
   23.0240    3.8540    2.1650 C   0  0  0  0  0  0  0  0  0  0  0  0
   24.5490    4.7960    0.5470 C   0  0  0  0  0  0  0  0  0  0  0  0
   24.1500    3.3940    3.0950 C   0  0  0  0  0  0  0  0  0  0  0  0
   25.7870    4.3770    1.3320 C   0  0  0  0  0  0  0  0  0  0  0  0
   25.4890    4.0960    2.8090 C   0  0  0  0  0  0  0  0  0  0  0  0
  1 12  1  0  0  0  0
  1 16  1  0  0  0  0
  2 11  1  0  0  0  0
  3 11  1  0  0  0  0
  4 11  1  0  0  0  0
  5 14  2  0  0  0  0
  6 15  2  0  0  0  0
  7 10  1  0  0  0  0
  7 12  2  0  0  0  0
  8 12  1  0  0  0  0
  8 14  1  0  0  0  0
  9 15  1  0  0  0  0
  9 17  1  0  0  0  0
  9 18  1  0  0  0  0
 10 11  1  0  0  0  0
 10 13  2  0  0  0  0
 13 14  1  0  0  0  0
 15 16  1  0  0  0  0
 17 19  1  0  0  0  0
 18 20  1  0  0  0  0
 19 21  1  0  0  0  0
 20 21  1  0  0  0  0
M  END
$$$$
584120
 OpenBabel12061010053D

 21 23  0  0  0  0  0  0  0  0999 V2000
   20.5690   26.4510   19.2310 S   0  0  0  0  0  0  0  0  0  0  0  0
   20.2490   31.9860   19.6280 O   0  0  0  0  0  0  0  0  0  0  0  0
   21.2810   27.4270   18.5820 O   0  0  0  0  0  0  0  0  0  0  0  0
   20.0940   34.3540   20.2900 O   0  0  0  0  0  0  0  0  0  0  0  0
   21.3150   26.3360   20.6840 O   0  0  0  0  0  0  0  0  0  0  0  0
   19.0560   27.0450   19.3460 O   0  0  0  0  0  0  0  0  0  0  0  0
   20.7390   25.0690   18.3130 N   0  0  0  0  0  0  0  0  0  0  0  0
   22.6940   31.1240   20.0790 C   0  0  0  0  0  0  0  0  0  0  0  0
   23.2110   32.5060   20.6310 C   0  0  0  0  0  0  0  0  0  0  0  0
   21.2980   30.9990   19.6420 C   0  0  0  0  0  0  0  0  0  0  0  0
   22.3340   33.5890   20.7000 C   0  0  0  0  0  0  0  0  0  0  0  0
   20.8610   33.4090   20.2290 C   0  0  0  0  0  0  0  0  0  0  0  0
   21.7450   28.6180   19.0700 C   0  0  0  0  0  0  0  0  0  0  0  0
   20.8230   29.7460   19.1310 C   0  0  0  0  0  0  0  0  0  0  0  0
   23.5690   29.9610   19.9990 C   0  0  0  0  0  0  0  0  0  0  0  0
   23.0690   28.7150   19.4890 C   0  0  0  0  0  0  0  0  0  0  0  0
   24.7000   32.6450   21.0910 C   0  0  0  0  0  0  0  0  0  0  0  0
   22.7570   35.0200   21.2460 C   0  0  0  0  0  0  0  0  0  0  0  0
   24.8470   32.7150   22.6210 C   0  0  0  0  0  0  0  0  0  0  0  0
   23.7840   35.0690   22.4400 C   0  0  0  0  0  0  0  0  0  0  0  0
   23.9120   33.7630   23.2770 C   0  0  0  0  0  0  0  0  0  0  0  0
  1  3  1  0  0  0  0
  1  5  2  0  0  0  0
  1  6  2  0  0  0  0
  1  7  1  0  0  0  0
  2 10  1  0  0  0  0
  2 12  1  0  0  0  0
  3 13  1  0  0  0  0
  4 12  2  0  0  0  0
  8  9  1  0  0  0  0
  8 10  2  0  0  0  0
  8 15  1  0  0  0  0
  9 11  2  0  0  0  0
  9 17  1  0  0  0  0
 10 14  1  0  0  0  0
 11 12  1  0  0  0  0
 11 18  1  0  0  0  0
 13 14  2  0  0  0  0
 13 16  1  0  0  0  0
 15 16  2  0  0  0  0
 17 19  1  0  0  0  0
 18 20  2  0  0  0  0
 19 21  1  0  0  0  0
 20 21  1  0  0  0  0
M  END
$$$$
584154
 OpenBabel12061010053D

 22 23  0  0  0  0  0  0  0  0999 V2000
  -78.1860   89.0390   97.4590 P   0  0  0  0  0  0  0  0  0  0  0  0
  -79.4210   86.6520   98.1960 P   0  0  0  0  0  0  0  0  0  0  0  0
  -78.6250   87.9580   98.5560 O   0  0  0  0  0  0  0  0  0  0  0  0
  -77.7720   88.1880   96.1400 O   0  0  0  0  0  0  0  0  0  0  0  0
  -79.4290   89.9160   97.2060 O   0  0  0  0  0  0  0  0  0  0  0  0
  -76.8580   89.6210   97.9910 O   0  0  0  0  0  0  0  0  0  0  0  0
  -78.2870   85.7690   97.8000 O   0  0  0  0  0  0  0  0  0  0  0  0
  -80.3360   87.0670   97.0780 O   0  0  0  0  0  0  0  0  0  0  0  0
  -80.1560   86.2930   99.4810 O   0  0  0  0  0  0  0  0  0  0  0  0
  -80.5140   86.2320   90.7970 O   0  0  0  0  0  0  0  0  0  0  0  0
  -78.9800   86.7990   93.0020 N   0  0  0  0  0  0  0  0  0  0  0  0
  -76.8150   85.1770   93.6200 N   0  0  0  0  0  0  0  0  0  0  0  0
  -77.3050   83.8390   91.7450 N   0  0  0  0  0  0  0  0  0  0  0  0
  -79.1430   84.4030   90.3330 N   0  0  0  0  0  0  0  0  0  0  0  0
  -77.7850   82.5590   89.8730 N   0  0  0  0  0  0  0  0  0  0  0  0
  -78.6860   85.7470   92.2180 C   0  0  0  0  0  0  0  0  0  0  0  0
  -77.5910   84.9100   92.5360 C   0  0  0  0  0  0  0  0  0  0  0  0
  -78.1890   87.0370   94.0860 C   0  0  0  0  0  0  0  0  0  0  0  0
  -79.4770   85.4750   91.1060 C   0  0  0  0  0  0  0  0  0  0  0  0
  -78.5230   88.2320   94.9380 C   0  0  0  0  0  0  0  0  0  0  0  0
  -77.0970   86.2180   94.4000 C   0  0  0  0  0  0  0  0  0  0  0  0
  -78.0690   83.6110   90.6520 C   0  0  0  0  0  0  0  0  0  0  0  0
  1  3  1  0  0  0  0
  1  4  1  0  0  0  0
  1  5  2  0  0  0  0
  1  6  1  0  0  0  0
  2  3  1  0  0  0  0
  2  7  2  0  0  0  0
  2  8  1  0  0  0  0
  2  9  1  0  0  0  0
  4 20  1  0  0  0  0
 10 19  2  0  0  0  0
 11 16  1  0  0  0  0
 11 18  2  0  0  0  0
 12 17  1  0  0  0  0
 12 21  2  0  0  0  0
 13 17  1  0  0  0  0
 13 22  2  0  0  0  0
 14 19  1  0  0  0  0
 14 22  1  0  0  0  0
 15 22  1  0  0  0  0
 16 17  2  0  0  0  0
 16 19  1  0  0  0  0
 18 20  1  0  0  0  0
 18 21  1  0  0  0  0
M  END
$$$$
584177
 OpenBabel12061010053D

 15 15  0  0  0  0  0  0  0  0999 V2000
  -58.5970  352.9340   43.3840 O   0  0  0  0  0  0  0  0  0  0  0  0
  -58.1180  352.8460   47.4300 O   0  0  0  0  0  0  0  0  0  0  0  0
  -59.5600  355.0950   46.1720 O   0  0  0  0  0  0  0  0  0  0  0  0
  -58.4230  354.9440   41.9440 O   0  0  0  0  0  0  0  0  0  0  0  0
  -57.2120  349.5330   47.3690 O   0  0  0  0  0  0  0  0  0  0  0  0
  -58.8000  350.3540   46.0020 N   0  0  0  0  0  0  0  0  0  0  0  0
  -58.5000  350.5970   43.1390 N   0  0  0  0  0  0  0  0  0  0  0  0
  -58.3750  351.5970   45.3810 C   0  0  2  0  0  0  0  0  0  0  0  0
  -58.8720  352.7790   46.2260 C   0  0  2  0  0  0  0  0  0  0  0  0
  -58.7700  354.1300   45.4880 C   0  0  1  0  0  0  0  0  0  0  0  0
  -58.9520  351.6910   43.9720 C   0  0  1  0  0  0  0  0  0  0  0  0
  -59.2550  354.0260   44.0390 C   0  0  1  0  0  0  0  0  0  0  0  0
  -58.9670  355.2730   43.2170 C   0  0  0  0  0  0  0  0  0  0  0  0
  -57.9080  349.4340   46.3590 C   0  0  0  0  0  0  0  0  0  0  0  0
  -57.7690  348.2170   45.4580 C   0  0  0  0  0  0  0  0  0  0  0  0
  1 11  1  0  0  0  0
  1 12  1  0  0  0  0
  4 13  1  0  0  0  0
  5 14  2  0  0  0  0
  6 14  1  0  0  0  0
  8  6  1  1  0  0  0
  8  9  1  0  0  0  0
  8 11  1  0  0  0  0
  9  2  1  6  0  0  0
  9 10  1  0  0  0  0
 10  3  1  6  0  0  0
 10 12  1  0  0  0  0
 11  7  1  6  0  0  0
 12 13  1  1  0  0  0
 14 15  1  0  0  0  0
M  END
$$$$
584196
 OpenBabel12061010053D

  7  6  0  0  0  0  0  0  0  0999 V2000
   24.9260   25.5250  149.9040 Cl  0  0  0  0  0  0  0  0  0  0  0  0
   20.3220   24.6460  150.6300 O   0  0  0  0  0  0  0  0  0  0  0  0
   20.9030   23.1480  149.0850 O   0  0  0  0  0  0  0  0  0  0  0  0
   22.7430   24.4540  151.7960 N   0  0  0  0  0  0  0  0  0  0  0  0
   22.6290   24.1490  150.3630 C   0  0  1  0  0  0  0  0  0  0  0  0
   21.1560   23.9640  149.9980 C   0  0  0  0  0  0  0  0  0  0  0  0
   23.1980   25.3010  149.5310 C   0  0  0  0  0  0  0  0  0  0  0  0
  1  7  1  0  0  0  0
  2  6  2  0  0  0  0
  3  6  1  0  0  0  0
  5  4  1  1  0  0  0
  5  6  1  0  0  0  0
  5  7  1  0  0  0  0
M  END
$$$$
584235
 OpenBabel12061010053D

 13 13  0  0  0  0  0  0  0  0999 V2000
    5.7030   14.0930   38.9790 O   0  0  0  0  0  0  0  0  0  0  0  0
    7.1720   14.9790   41.2000 O   0  0  0  0  0  0  0  0  0  0  0  0
    2.7590   14.4180   39.0840 O   0  0  0  0  0  0  0  0  0  0  0  0
    5.0770   14.3220   44.9140 O   0  0  0  0  0  0  0  0  0  0  0  0
    1.2300   13.1820   41.6690 O   0  0  0  0  0  0  0  0  0  0  0  0
    3.6860   14.7370   42.6570 N   0  0  0  0  0  0  0  0  0  0  0  0
    5.6720   14.2820   43.7430 N   0  0  0  0  0  0  0  0  0  0  0  0
    5.0060   14.7290   40.0480 C   0  0  2  0  0  0  0  0  0  0  0  0
    5.8700   14.3900   41.2840 C   0  0  2  0  0  0  0  0  0  0  0  0
    3.5580   14.1590   40.2440 C   0  0  1  0  0  0  0  0  0  0  0  0
    5.0370   14.4910   42.5770 C   0  0  0  0  0  0  0  0  0  0  0  0
    2.8920   14.9580   41.4330 C   0  0  1  0  0  0  0  0  0  0  0  0
    1.4760   14.5860   41.8270 C   0  0  0  0  0  0  0  0  0  0  0  0
  4  7  1  0  0  0  0
  5 13  1  0  0  0  0
  6 11  2  0  0  0  0
  6 12  1  0  0  0  0
  7 11  1  0  0  0  0
  8  1  1  1  0  0  0
  8  9  1  0  0  0  0
  8 10  1  0  0  0  0
  9  2  1  1  0  0  0
  9 11  1  0  0  0  0
 10  3  1  6  0  0  0
 10 12  1  0  0  0  0
 12 13  1  1  0  0  0
M  END
$$$$
584240
 OpenBabel12061010053D

 12 11  0  0  0  0  0  0  0  0999 V2000
   71.0720   -8.8480   83.9070 S   0  0  0  0  0  0  0  0  0  0  0  0
   69.8740   -8.7200   84.8010 O   0  0  0  0  0  0  0  0  0  0  0  0
   72.3730   -8.7950   84.6520 O   0  0  0  0  0  0  0  0  0  0  0  0
   71.0530   -7.9210   82.7280 O   0  0  0  0  0  0  0  0  0  0  0  0
   69.0220  -12.5920   81.1070 N   0  3  0  0  0  0  0  0  0  0  0  0
   71.0000  -10.5450   83.2200 C   0  0  0  0  0  0  0  0  0  0  0  0
   69.0630  -11.2650   81.7490 C   0  0  0  0  0  0  0  0  0  0  0  0
   70.4580  -10.6420   81.7890 C   0  0  0  0  0  0  0  0  0  0  0  0
   69.1990  -12.4460   79.6540 C   0  0  0  0  0  0  0  0  0  0  0  0
   70.0650  -13.4680   81.6650 C   0  0  0  0  0  0  0  0  0  0  0  0
   67.6970  -13.1730   81.3860 C   0  0  0  0  0  0  0  0  0  0  0  0
   69.1110  -13.7790   78.9100 C   0  0  0  0  0  0  0  0  0  0  0  0
  1  2  2  0  0  0  0
  1  3  2  0  0  0  0
  1  4  1  0  0  0  0
  1  6  1  0  0  0  0
  5  7  1  0  0  0  0
  5  9  1  0  0  0  0
  5 10  1  0  0  0  0
  5 11  1  0  0  0  0
  6  8  1  0  0  0  0
  7  8  1  0  0  0  0
  9 12  1  0  0  0  0
M  CHG  1   5   1
M  END
$$$$
584269
 OpenBabel12061010053D

 31 32  0  0  0  0  0  0  0  0999 V2000
   14.2370    8.2230   37.8670 S   0  0  0  0  0  0  0  0  0  0  0  0
   17.4960    3.7440   32.4600 S   0  0  0  0  0  0  0  0  0  0  0  0
   18.5970    8.2880   36.1460 O   0  0  0  0  0  0  0  0  0  0  0  0
   17.3650   10.3870   36.2860 O   0  0  0  0  0  0  0  0  0  0  0  0
   19.0560    8.5460   32.3750 O   0  0  0  0  0  0  0  0  0  0  0  0
   15.4300    9.2100   38.0180 O   0  0  0  0  0  0  0  0  0  0  0  0
   17.7470    5.6750   35.2290 O   0  0  0  0  0  0  0  0  0  0  0  0
   16.7560    8.1190   31.8810 O   0  0  0  0  0  0  0  0  0  0  0  0
   18.8220    8.3420   39.1370 O   0  0  0  0  0  0  0  0  0  0  0  0
   13.0360    8.9670   38.0580 O   0  0  0  0  0  0  0  0  0  0  0  0
   14.2080    7.6470   36.5480 O   0  0  0  0  0  0  0  0  0  0  0  0
   14.3140    7.0260   39.0130 O   0  0  0  0  0  0  0  0  0  0  0  0
   17.7560    3.3420   33.8040 O   0  0  0  0  0  0  0  0  0  0  0  0
   16.4020    2.9920   31.9550 O   0  0  0  0  0  0  0  0  0  0  0  0
   18.8500    3.4900   31.5340 O   0  0  0  0  0  0  0  0  0  0  0  0
   21.2250    9.5670   33.9410 O   0  0  0  0  0  0  0  0  0  0  0  0
   18.2210   12.9300   35.7920 O   0  0  0  0  0  0  0  0  0  0  0  0
   19.4510   13.1590   37.6600 O   0  0  0  0  0  0  0  0  0  0  0  0
   17.1130    5.3430   32.4210 N   0  0  0  0  0  0  0  0  0  0  0  0
   18.8050    7.8000   34.8070 C   0  0  1  0  0  0  0  0  0  0  0  0
   17.2630    8.9090   36.4020 C   0  0  2  0  0  0  0  0  0  0  0  0
   17.7610    6.7800   34.3130 C   0  0  1  0  0  0  0  0  0  0  0  0
   16.7320    8.5830   37.8510 C   0  0  1  0  0  0  0  0  0  0  0  0
   18.0960    6.3150   32.8800 C   0  0  2  0  0  0  0  0  0  0  0  0
   18.8260    8.9980   33.7510 C   0  0  1  0  0  0  0  0  0  0  0  0
   18.0870    7.5390   31.9290 C   0  0  2  0  0  0  0  0  0  0  0  0
   17.7150    9.2270   38.9180 C   0  0  2  0  0  0  0  0  0  0  0  0
   18.0620   11.1160   37.2340 C   0  0  0  0  0  0  0  0  0  0  0  0
   18.2590   10.6140   38.4970 C   0  0  0  0  0  0  0  0  0  0  0  0
   19.8880   10.0590   34.1410 C   0  0  0  0  0  0  0  0  0  0  0  0
   18.5750   12.4440   36.8440 C   0  0  0  0  0  0  0  0  0  0  0  0
  1  6  1  0  0  0  0
  1 10  2  0  0  0  0
  1 11  2  0  0  0  0
  1 12  1  0  0  0  0
  2 13  2  0  0  0  0
  2 14  2  0  0  0  0
  2 15  1  0  0  0  0
  2 19  1  0  0  0  0
  4 21  1  0  0  0  0
  4 28  1  0  0  0  0
  5 25  1  0  0  0  0
  5 26  1  0  0  0  0
 16 30  1  0  0  0  0
 17 31  2  0  0  0  0
 18 31  1  0  0  0  0
 20  3  1  1  0  0  0
 20 22  1  0  0  0  0
 20 25  1  0  0  0  0
 21  3  1  1  0  0  0
 21 23  1  0  0  0  0
 22  7  1  1  0  0  0
 22 24  1  0  0  0  0
 23  6  1  6  0  0  0
 23 27  1  0  0  0  0
 24 19  1  1  0  0  0
 24 26  1  0  0  0  0
 25 30  1  6  0  0  0
 26  8  1  1  0  0  0
 27  9  1  6  0  0  0
 27 29  1  0  0  0  0
 28 29  2  0  0  0  0
 28 31  1  0  0  0  0
M  END
$$$$
584277
 OpenBabel12061010053D

 12 11  0  0  0  0  0  0  0  0999 V2000
   46.4150   26.5310    1.6740 P   0  0  0  0  0  0  0  0  0  0  0  0
   45.5620   26.0840    4.4910 P   0  0  0  0  0  0  0  0  0  0  0  0
   46.9220   29.3330    1.7230 P   0  0  0  0  0  0  0  0  0  0  0  0
   45.3970   26.0590    2.8620 O   0  0  0  0  0  0  0  0  0  0  0  0
   47.2890   27.8050    2.1250 O   0  0  0  0  0  0  0  0  0  0  0  0
   47.2560   25.3510    1.3980 O   0  0  0  0  0  0  0  0  0  0  0  0
   45.6160   27.0130    0.4460 O   0  0  0  0  0  0  0  0  0  0  0  0
   45.1640   27.4400    4.9000 O   0  0  0  0  0  0  0  0  0  0  0  0
   46.9880   25.7990    4.9560 O   0  0  0  0  0  0  0  0  0  0  0  0
   44.5870   25.0380    5.0460 O   0  0  0  0  0  0  0  0  0  0  0  0
   45.6940   29.4160    0.9070 O   0  0  0  0  0  0  0  0  0  0  0  0
   48.1190   30.0020    1.0310 O   0  0  0  0  0  0  0  0  0  0  0  0
  1  4  1  0  0  0  0
  1  5  1  0  0  0  0
  1  6  2  0  0  0  0
  1  7  1  0  0  0  0
  2  4  1  0  0  0  0
  2  8  2  0  0  0  0
  2  9  1  0  0  0  0
  2 10  1  0  0  0  0
  3  5  1  0  0  0  0
  3 11  2  0  0  0  0
  3 12  1  0  0  0  0
M  END
$$$$
584293
 OpenBabel12061010053D

 10  9  0  0  0  0  0  0  0  0999 V2000
   19.1060   -4.2560  133.2740 O   0  0  0  0  0  0  0  0  0  0  0  0
   21.6590   -4.6650  134.4850 O   0  0  0  0  0  0  0  0  0  0  0  0
   18.7400   -6.2940  135.1730 O   0  0  0  0  0  0  0  0  0  0  0  0
   21.7540   -2.4700  132.8730 O   0  0  0  0  0  0  0  0  0  0  0  0
   19.2430   -4.9840  136.8240 O   0  0  0  0  0  0  0  0  0  0  0  0
   20.6490   -1.2530  134.3000 O   0  0  0  0  0  0  0  0  0  0  0  0
   19.3470   -4.0060  134.6660 C   0  0  2  0  0  0  0  0  0  0  0  0
   20.8090   -3.5610  134.8020 C   0  0  2  0  0  0  0  0  0  0  0  0
   19.0910   -5.1730  135.5950 C   0  0  0  0  0  0  0  0  0  0  0  0
   21.0930   -2.3650  133.9210 C   0  0  0  0  0  0  0  0  0  0  0  0
  3  9  2  0  0  0  0
  4 10  2  0  0  0  0
  5  9  1  0  0  0  0
  6 10  1  0  0  0  0
  7  1  1  6  0  0  0
  7  8  1  0  0  0  0
  7  9  1  0  0  0  0
  8  2  1  6  0  0  0
  8 10  1  0  0  0  0
M  END
$$$$
584325
 OpenBabel12061010053D

 28 30  0  0  0  0  0  0  0  0999 V2000
   24.5830   -5.1620   10.3400 P   0  0  0  0  0  0  0  0  0  0  0  0
   23.9550   -4.2520    7.6490 P   0  0  0  0  0  0  0  0  0  0  0  0
   27.9300   -3.4830   12.8000 O   0  0  0  0  0  0  0  0  0  0  0  0
   25.7500   -4.6100   11.2980 O   0  0  0  0  0  0  0  0  0  0  0  0
   24.6810   -4.1840    9.1330 O   0  0  0  0  0  0  0  0  0  0  0  0
   26.9790   -5.8270   15.4300 O   0  0  0  0  0  0  0  0  0  0  0  0
   28.9570   -6.3960   13.5590 O   0  0  0  0  0  0  0  0  0  0  0  0
   24.3850    0.7960   16.7010 O   0  0  0  0  0  0  0  0  0  0  0  0
   24.8630   -6.5530    9.9200 O   0  0  0  0  0  0  0  0  0  0  0  0
   23.2670   -4.9620   11.0620 O   0  0  0  0  0  0  0  0  0  0  0  0
   23.5590   -2.8440    7.3420 O   0  0  0  0  0  0  0  0  0  0  0  0
   24.9950   -4.8270    6.6920 O   0  0  0  0  0  0  0  0  0  0  0  0
   22.7470   -5.1970    7.7960 O   0  0  0  0  0  0  0  0  0  0  0  0
   26.5040   -2.6340   14.5710 N   0  0  0  0  0  0  0  0  0  0  0  0
   24.6560   -1.3990   14.6000 N   0  0  0  0  0  0  0  0  0  0  0  0
   27.7350   -1.6280   16.4430 N   0  0  0  0  0  0  0  0  0  0  0  0
   26.4780    0.1650   17.4570 N   0  0  0  0  0  0  0  0  0  0  0  0
   28.6000   -0.4580   18.2400 N   0  0  0  0  0  0  0  0  0  0  0  0
   27.5420   -3.7300   14.1370 C   0  0  1  0  0  0  0  0  0  0  0  0
   26.6620   -1.7330   15.6090 C   0  0  0  0  0  0  0  0  0  0  0  0
   26.9200   -5.1520   14.2010 C   0  0  1  0  0  0  0  0  0  0  0  0
   25.5140   -0.9810   15.6140 C   0  0  0  0  0  0  0  0  0  0  0  0
   28.0240   -4.7570   12.0930 C   0  0  1  0  0  0  0  0  0  0  0  0
   27.6560   -5.8850   13.0930 C   0  0  1  0  0  0  0  0  0  0  0  0
   25.2840   -2.4040   13.9840 C   0  0  0  0  0  0  0  0  0  0  0  0
   25.3670    0.0450   16.5830 C   0  0  0  0  0  0  0  0  0  0  0  0
   27.1290   -4.6650   10.8800 C   0  0  0  0  0  0  0  0  0  0  0  0
   27.6000   -0.6530   17.3640 C   0  0  0  0  0  0  0  0  0  0  0  0
  1  4  1  0  0  0  0
  1  5  1  0  0  0  0
  1  9  2  0  0  0  0
  1 10  1  0  0  0  0
  2  5  1  0  0  0  0
  2 11  2  0  0  0  0
  2 12  1  0  0  0  0
  2 13  1  0  0  0  0
  3 19  1  0  0  0  0
  3 23  1  0  0  0  0
  4 27  1  0  0  0  0
  8 26  2  0  0  0  0
 14 20  1  0  0  0  0
 14 25  1  0  0  0  0
 15 22  1  0  0  0  0
 15 25  2  0  0  0  0
 16 20  1  0  0  0  0
 16 28  2  0  0  0  0
 17 26  1  0  0  0  0
 17 28  1  0  0  0  0
 18 28  1  0  0  0  0
 19 14  1  6  0  0  0
 19 21  1  0  0  0  0
 20 22  2  0  0  0  0
 21  6  1  1  0  0  0
 21 24  1  0  0  0  0
 22 26  1  0  0  0  0
 23 24  1  0  0  0  0
 23 27  1  1  0  0  0
 24  7  1  1  0  0  0
M  END
$$$$
584342
 OpenBabel12061010053D

  7  6  0  0  0  0  0  0  0  0999 V2000
    9.5690   38.5690   -6.4200 O   0  0  0  0  0  0  0  0  0  0  0  0
    9.4040   40.1430   -7.9770 O   0  0  0  0  0  0  0  0  0  0  0  0
    8.8450   39.3790   -7.1060 C   0  0  0  0  0  0  0  0  0  0  0  0
    7.3150   39.4480   -6.8800 C   0  0  0  0  0  0  0  0  0  0  0  0
    6.9880   39.5230   -5.3750 C   0  0  0  0  0  0  0  0  0  0  0  0
    5.4820   39.7500   -5.1640 C   0  0  0  0  0  0  0  0  0  0  0  0
    5.0850   39.4320   -3.7090 C   0  0  0  0  0  0  0  0  0  0  0  0
  1  3  2  0  0  0  0
  2  3  1  0  0  0  0
  3  4  1  0  0  0  0
  4  5  1  0  0  0  0
  5  6  1  0  0  0  0
  6  7  1  0  0  0  0
M  END
$$$$
584344
 OpenBabel12061010053D

  7  6  0  0  0  0  0  0  0  0999 V2000
    9.6310   40.5340   -7.9870 O   0  0  0  0  0  0  0  0  0  0  0  0
    9.5060   38.7790   -6.6270 O   0  0  0  0  0  0  0  0  0  0  0  0
    7.3900   39.6310   -7.5670 C   0  0  2  0  0  0  0  0  0  0  0  0
    8.9250   39.6460   -7.3820 C   0  0  0  0  0  0  0  0  0  0  0  0
    6.6850   38.9290   -6.3810 C   0  0  0  0  0  0  0  0  0  0  0  0
    7.0470   38.9050   -8.8830 C   0  0  0  0  0  0  0  0  0  0  0  0
    6.5700   39.8790   -5.1690 C   0  0  0  0  0  0  0  0  0  0  0  0
  1  4  2  0  0  0  0
  2  4  1  0  0  0  0
  3  4  1  1  0  0  0
  3  5  1  0  0  0  0
  3  6  1  0  0  0  0
  5  7  1  0  0  0  0
M  END
$$$$
584357
 OpenBabel12061010053D

  9  9  0  0  0  0  0  0  0  0999 V2000
    4.0480   55.5460   16.8060 O   0  0  0  0  0  0  0  0  0  0  0  0
    4.0900   55.1180   19.1940 C   0  0  0  0  0  0  0  0  0  0  0  0
    3.2530   54.9770   17.9050 C   0  0  2  0  0  0  0  0  0  0  0  0
    4.1640   54.1040   20.1460 C   0  0  0  0  0  0  0  0  0  0  0  0
    4.8550   56.3380   19.4160 C   0  0  0  0  0  0  0  0  0  0  0  0
    4.9490   54.2260   21.3110 C   0  0  0  0  0  0  0  0  0  0  0  0
    5.6390   56.4700   20.5750 C   0  0  0  0  0  0  0  0  0  0  0  0
    5.6900   55.4300   21.5340 C   0  0  0  0  0  0  0  0  0  0  0  0
    2.9240   53.5200   17.4960 C   0  0  0  0  0  0  0  0  0  0  0  0
  2  4  2  0  0  0  0
  2  5  1  0  0  0  0
  3  2  1  6  0  0  0
  3  1  1  0  0  0  0
  3  9  1  0  0  0  0
  4  6  1  0  0  0  0
  5  7  2  0  0  0  0
  6  8  2  0  0  0  0
  7  8  1  0  0  0  0
M  END
$$$$
584484
 OpenBabel12061010053D

 19 21  0  0  0  0  0  0  0  0999 V2000
   31.9890   31.1630   60.9940 O   0  0  0  0  0  0  0  0  0  0  0  0
   30.5870   28.8920   58.5710 O   0  0  0  0  0  0  0  0  0  0  0  0
   33.1820   29.2680   58.2520 O   0  0  0  0  0  0  0  0  0  0  0  0
   34.6850   31.6720   61.6820 O   0  0  0  0  0  0  0  0  0  0  0  0
   29.5650   30.8150   61.0020 N   0  0  0  0  0  0  0  0  0  0  0  0
   27.6480   32.0670   61.0320 N   0  0  0  0  0  0  0  0  0  0  0  0
   29.0690   29.2600   62.8380 N   0  0  0  0  0  0  0  0  0  0  0  0
   26.9230   29.6280   63.8280 N   0  0  0  0  0  0  0  0  0  0  0  0
   25.4510   31.2840   63.1440 N   0  0  0  0  0  0  0  0  0  0  0  0
   30.8950   30.3510   60.5690 C   0  0  1  0  0  0  0  0  0  0  0  0
   28.7670   30.3020   62.0150 C   0  0  0  0  0  0  0  0  0  0  0  0
   31.0470   30.1600   59.0530 C   0  0  1  0  0  0  0  0  0  0  0  0
   27.5960   31.0760   62.0080 C   0  0  0  0  0  0  0  0  0  0  0  0
   32.5560   30.3950   58.8720 C   0  0  1  0  0  0  0  0  0  0  0  0
   33.1400   30.6100   60.2890 C   0  0  1  0  0  0  0  0  0  0  0  0
   28.8180   31.8810   60.4650 C   0  0  0  0  0  0  0  0  0  0  0  0
   26.6150   30.6790   63.0000 C   0  0  0  0  0  0  0  0  0  0  0  0
   34.2890   31.6200   60.3080 C   0  0  0  0  0  0  0  0  0  0  0  0
   28.1010   28.9750   63.7290 C   0  0  0  0  0  0  0  0  0  0  0  0
  1 10  1  0  0  0  0
  1 15  1  0  0  0  0
  4 18  1  0  0  0  0
  5 11  1  0  0  0  0
  5 16  1  0  0  0  0
  6 13  1  0  0  0  0
  6 16  2  0  0  0  0
  7 11  2  0  0  0  0
  7 19  1  0  0  0  0
  8 17  1  0  0  0  0
  8 19  2  0  0  0  0
  9 17  1  0  0  0  0
 10  5  1  6  0  0  0
 10 12  1  0  0  0  0
 11 13  1  0  0  0  0
 12  2  1  1  0  0  0
 12 14  1  0  0  0  0
 13 17  2  0  0  0  0
 14  3  1  1  0  0  0
 14 15  1  0  0  0  0
 15 18  1  6  0  0  0
M  END
$$$$
584491
 OpenBabel12061010053D

 21 22  0  0  0  0  0  0  0  0999 V2000
   12.1330  -34.1930   17.0990 P   0  0  0  0  0  0  0  0  0  0  0  0
   10.9820  -38.2510   16.4020 O   0  0  0  0  0  0  0  0  0  0  0  0
   12.1700  -35.7730   17.4580 O   0  0  0  0  0  0  0  0  0  0  0  0
    8.1890  -40.2200   17.4710 O   0  0  0  0  0  0  0  0  0  0  0  0
    7.7490  -37.7290   16.4000 O   0  0  0  0  0  0  0  0  0  0  0  0
   11.0500  -41.8180   15.4370 O   0  0  0  0  0  0  0  0  0  0  0  0
   11.1140  -33.9070   16.0610 O   0  0  0  0  0  0  0  0  0  0  0  0
   11.8050  -33.2150   18.1930 O   0  0  0  0  0  0  0  0  0  0  0  0
   13.5970  -33.9930   16.3650 O   0  0  0  0  0  0  0  0  0  0  0  0
   14.1540  -43.2470   18.4370 O   0  0  0  0  0  0  0  0  0  0  0  0
   11.4650  -40.4840   17.2500 N   0  0  0  0  0  0  0  0  0  0  0  0
   12.6160  -42.5140   16.9720 N   0  0  0  0  0  0  0  0  0  0  0  0
   10.4530  -39.5180   16.7460 C   0  0  1  0  0  0  0  0  0  0  0  0
    9.2510  -39.2610   17.6500 C   0  0  1  0  0  0  0  0  0  0  0  0
   10.1560  -37.1690   16.9400 C   0  0  1  0  0  0  0  0  0  0  0  0
    8.8350  -37.8040   17.3710 C   0  0  1  0  0  0  0  0  0  0  0  0
   11.6780  -41.6390   16.4780 C   0  0  0  0  0  0  0  0  0  0  0  0
   11.0240  -36.4720   17.9930 C   0  0  0  0  0  0  0  0  0  0  0  0
   12.1870  -40.2870   18.4370 C   0  0  0  0  0  0  0  0  0  0  0  0
   13.3660  -42.3700   18.1520 C   0  0  0  0  0  0  0  0  0  0  0  0
   13.0860  -41.1590   18.8850 C   0  0  0  0  0  0  0  0  0  0  0  0
  1  3  1  0  0  0  0
  1  7  2  0  0  0  0
  1  8  1  0  0  0  0
  1  9  1  0  0  0  0
  2 13  1  0  0  0  0
  2 15  1  0  0  0  0
  3 18  1  0  0  0  0
  6 17  2  0  0  0  0
 10 20  2  0  0  0  0
 11 17  1  0  0  0  0
 11 19  1  0  0  0  0
 12 17  1  0  0  0  0
 12 20  1  0  0  0  0
 13 11  1  1  0  0  0
 13 14  1  0  0  0  0
 14  4  1  6  0  0  0
 14 16  1  0  0  0  0
 15 16  1  0  0  0  0
 15 18  1  1  0  0  0
 16  5  1  6  0  0  0
 19 21  2  0  0  0  0
 20 21  1  0  0  0  0
M  END
$$$$
584494
 OpenBabel12061010053D

 27 29  0  0  0  0  0  0  0  0999 V2000
   33.9330    0.8920    4.6180 P   0  0  0  0  0  0  0  0  0  0  0  0
   32.6670   -0.9100    2.8150 P   0  0  0  0  0  0  0  0  0  0  0  0
   32.9140   -1.1970    9.0460 O   0  0  0  0  0  0  0  0  0  0  0  0
   33.3120    0.8140    6.0850 O   0  0  0  0  0  0  0  0  0  0  0  0
   33.7080   -0.5650    3.9560 O   0  0  0  0  0  0  0  0  0  0  0  0
   33.8660    1.1840   11.5150 O   0  0  0  0  0  0  0  0  0  0  0  0
   32.5420    1.9830    9.3470 O   0  0  0  0  0  0  0  0  0  0  0  0
   35.4100    1.1510    4.6850 O   0  0  0  0  0  0  0  0  0  0  0  0
   33.2160    1.9830    3.8670 O   0  0  0  0  0  0  0  0  0  0  0  0
   32.7440    0.0720    1.7760 O   0  0  0  0  0  0  0  0  0  0  0  0
   33.0500   -2.2820    2.2520 O   0  0  0  0  0  0  0  0  0  0  0  0
   31.1350   -0.9730    3.3360 O   0  0  0  0  0  0  0  0  0  0  0  0
   33.9150   -2.0230   11.0900 N   0  0  0  0  0  0  0  0  0  0  0  0
   35.4860   -3.4430   11.6570 N   0  0  0  0  0  0  0  0  0  0  0  0
   32.1740   -2.8150   12.6450 N   0  0  0  0  0  0  0  0  0  0  0  0
   32.8830   -4.6220   13.9940 N   0  0  0  0  0  0  0  0  0  0  0  0
   35.1100   -5.3490   13.9180 N   0  0  0  0  0  0  0  0  0  0  0  0
   33.2150   -0.9190   10.4040 C   0  0  1  0  0  0  0  0  0  0  0  0
   33.4010   -2.7820   12.0690 C   0  0  0  0  0  0  0  0  0  0  0  0
   34.0330    0.3310   10.4320 C   0  0  1  0  0  0  0  0  0  0  0  0
   32.9440   -0.0480    8.2790 C   0  0  1  0  0  0  0  0  0  0  0  0
   33.5440    0.9860    9.1920 C   0  0  1  0  0  0  0  0  0  0  0  0
   34.3760   -3.6710   12.4440 C   0  0  0  0  0  0  0  0  0  0  0  0
   35.2080   -2.4110   10.8500 C   0  0  0  0  0  0  0  0  0  0  0  0
   33.7900   -0.1010    7.0260 C   0  0  0  0  0  0  0  0  0  0  0  0
   34.1240   -4.6020   13.4020 C   0  0  0  0  0  0  0  0  0  0  0  0
   31.9290   -3.7300   13.6160 C   0  0  0  0  0  0  0  0  0  0  0  0
  1  4  1  0  0  0  0
  1  5  1  0  0  0  0
  1  8  2  0  0  0  0
  1  9  1  0  0  0  0
  2  5  1  0  0  0  0
  2 10  2  0  0  0  0
  2 11  1  0  0  0  0
  2 12  1  0  0  0  0
  3 18  1  0  0  0  0
  3 21  1  0  0  0  0
  4 25  1  0  0  0  0
 13 19  1  0  0  0  0
 13 24  1  0  0  0  0
 14 23  1  0  0  0  0
 14 24  2  0  0  0  0
 15 19  1  0  0  0  0
 15 27  2  0  0  0  0
 16 26  2  0  0  0  0
 16 27  1  0  0  0  0
 17 26  1  0  0  0  0
 18 13  1  6  0  0  0
 18 20  1  0  0  0  0
 19 23  2  0  0  0  0
 20  6  1  1  0  0  0
 20 22  1  0  0  0  0
 21 22  1  0  0  0  0
 21 25  1  1  0  0  0
 22  7  1  1  0  0  0
 23 26  1  0  0  0  0
M  END
$$$$
584504
 OpenBabel12061010053D

  6  5  0  0  0  0  0  0  0  0999 V2000
   44.7450  107.2900   18.5020 O   0  0  0  0  0  0  0  0  0  0  0  0
   44.6890  107.9690   15.8520 O   0  0  0  0  0  0  0  0  0  0  0  0
   47.4250  110.3620   18.5180 O   0  0  0  0  0  0  0  0  0  0  0  0
   45.6530  108.2940   18.1420 C   0  0  0  0  0  0  0  0  0  0  0  0
   45.8440  108.1010   16.8120 C   0  0  0  0  0  0  0  0  0  0  0  0
   46.3820  109.2190   18.5470 C   0  0  0  0  0  0  0  0  0  0  0  0
  1  4  1  0  0  0  0
  2  5  1  0  0  0  0
  3  6  1  0  0  0  0
  4  5  2  3  0  0  0
  4  6  1  0  0  0  0
M  END
$$$$
584513
 OpenBabel12061010053D

 27 29  0  0  0  0  0  0  0  0999 V2000
   -2.4480   18.0990    6.6910 P   0  0  0  0  0  0  0  0  0  0  0  0
   -3.4440   20.7500    7.1320 P   0  0  0  0  0  0  0  0  0  0  0  0
   -1.0550   16.3610    3.1150 O   0  0  0  0  0  0  0  0  0  0  0  0
   -1.8580   17.5520    5.3830 O   0  0  0  0  0  0  0  0  0  0  0  0
   -2.5050   19.6650    6.5270 O   0  0  0  0  0  0  0  0  0  0  0  0
   -0.0010   13.1160    3.3900 O   0  0  0  0  0  0  0  0  0  0  0  0
   -2.7660   13.5530    4.3020 O   0  0  0  0  0  0  0  0  0  0  0  0
   -1.5620   17.7250    7.8620 O   0  0  0  0  0  0  0  0  0  0  0  0
   -3.8580   17.5420    6.9050 O   0  0  0  0  0  0  0  0  0  0  0  0
   -3.6730   21.5610    5.8880 O   0  0  0  0  0  0  0  0  0  0  0  0
   -2.5650   21.5100    8.0950 O   0  0  0  0  0  0  0  0  0  0  0  0
   -4.7560   20.3430    7.7250 O   0  0  0  0  0  0  0  0  0  0  0  0
    1.2560   16.3500    3.7620 N   0  0  0  0  0  0  0  0  0  0  0  0
    2.5950   17.8750    4.7890 N   0  0  0  0  0  0  0  0  0  0  0  0
    3.0030   14.6310    3.2590 N   0  0  0  0  0  0  0  0  0  0  0  0
    5.2310   15.3170    4.0000 N   0  0  0  0  0  0  0  0  0  0  0  0
    5.6790   17.3500    5.0890 N   0  0  0  0  0  0  0  0  0  0  0  0
    0.0830   15.5930    3.2100 C   0  0  1  0  0  0  0  0  0  0  0  0
    2.5720   15.8430    3.7730 C   0  0  0  0  0  0  0  0  0  0  0  0
   -0.2820   14.3640    4.0730 C   0  0  1  0  0  0  0  0  0  0  0  0
   -2.1940   15.8260    3.7960 C   0  0  1  0  0  0  0  0  0  0  0  0
   -1.7820   14.5790    4.5320 C   0  0  1  0  0  0  0  0  0  0  0  0
    3.3650   16.8020    4.4120 C   0  0  0  0  0  0  0  0  0  0  0  0
    1.3370   17.5520    4.3790 C   0  0  0  0  0  0  0  0  0  0  0  0
   -2.8180   16.8470    4.6350 C   0  0  0  0  0  0  0  0  0  0  0  0
    4.7850   16.5280    4.5150 C   0  0  0  0  0  0  0  0  0  0  0  0
    4.3130   14.4650    3.4070 C   0  0  0  0  0  0  0  0  0  0  0  0
  1  4  1  0  0  0  0
  1  5  1  0  0  0  0
  1  8  2  0  0  0  0
  1  9  1  0  0  0  0
  2  5  1  0  0  0  0
  2 10  2  0  0  0  0
  2 11  1  0  0  0  0
  2 12  1  0  0  0  0
  3 18  1  0  0  0  0
  3 21  1  0  0  0  0
  4 25  1  0  0  0  0
 13 19  1  0  0  0  0
 13 24  1  0  0  0  0
 14 23  1  0  0  0  0
 14 24  2  0  0  0  0
 15 19  1  0  0  0  0
 15 27  2  0  0  0  0
 16 26  2  0  0  0  0
 16 27  1  0  0  0  0
 17 26  1  0  0  0  0
 18 13  1  1  0  0  0
 18 20  1  0  0  0  0
 19 23  2  0  0  0  0
 20  6  1  6  0  0  0
 20 22  1  0  0  0  0
 21 22  1  0  0  0  0
 21 25  1  1  0  0  0
 22  7  1  6  0  0  0
 23 26  1  0  0  0  0
M  END
$$$$
584546
 OpenBabel12061010053D

 13 12  0  0  0  0  0  0  0  0999 V2000
   38.1660    8.9940   23.2500 O   0  0  0  0  0  0  0  0  0  0  0  0
   39.8660    6.2580   21.5410 O   0  0  0  0  0  0  0  0  0  0  0  0
   39.4830    6.5740   23.6030 O   0  0  0  0  0  0  0  0  0  0  0  0
   35.8300    8.5290   19.7120 O   0  0  0  0  0  0  0  0  0  0  0  0
   39.1520   11.4890   21.8610 O   0  0  0  0  0  0  0  0  0  0  0  0
   37.8730    8.1040   19.0480 O   0  0  0  0  0  0  0  0  0  0  0  0
   38.0350   10.7510   20.1740 O   0  0  0  0  0  0  0  0  0  0  0  0
   38.6290    8.2810   22.0680 C   0  0  0  0  0  0  0  0  0  0  0  0
   39.3650    6.9780   22.4230 C   0  0  0  0  0  0  0  0  0  0  0  0
   37.3050    7.9140   21.4270 C   0  0  0  0  0  0  0  0  0  0  0  0
   39.5500    9.1900   21.2570 C   0  0  0  0  0  0  0  0  0  0  0  0
   37.0180    8.2040   19.9750 C   0  0  0  0  0  0  0  0  0  0  0  0
   38.8810   10.5450   21.0800 C   0  0  0  0  0  0  0  0  0  0  0  0
  1  8  1  0  0  0  0
  2  9  2  0  0  0  0
  3  9  1  0  0  0  0
  4 12  2  0  0  0  0
  5 13  2  0  0  0  0
  6 12  1  0  0  0  0
  7 13  1  0  0  0  0
  8  9  1  0  0  0  0
  8 10  1  0  0  0  0
  8 11  1  0  0  0  0
 10 12  1  0  0  0  0
 11 13  1  0  0  0  0
M  END
$$$$
584579
 OpenBabel12061010053D

 15 15  0  0  0  0  0  0  0  0999 V2000
   69.8240   49.4000   34.6570 O   0  0  0  0  0  0  0  0  0  0  0  0
   66.9210   51.6800   36.4050 O   0  0  0  0  0  0  0  0  0  0  0  0
   69.6990   52.3540   36.8120 O   0  0  0  0  0  0  0  0  0  0  0  0
   72.6760   50.1240   35.1950 O   0  0  0  0  0  0  0  0  0  0  0  0
   65.3420   48.5690   34.0110 O   0  0  0  0  0  0  0  0  0  0  0  0
   66.4220   50.5370   33.7930 N   0  0  0  0  0  0  0  0  0  0  0  0
   68.2660   48.4390   33.1510 N   0  0  0  0  0  0  0  0  0  0  0  0
   67.5450   50.1760   34.6410 C   0  0  2  0  0  0  0  0  0  0  0  0
   67.9540   51.3820   35.4910 C   0  0  2  0  0  0  0  0  0  0  0  0
   69.2540   51.1330   36.2510 C   0  0  1  0  0  0  0  0  0  0  0  0
   68.7180   49.6480   33.8050 C   0  0  1  0  0  0  0  0  0  0  0  0
   70.3230   50.5490   35.3250 C   0  0  1  0  0  0  0  0  0  0  0  0
   71.5860   50.1690   36.0910 C   0  0  0  0  0  0  0  0  0  0  0  0
   65.3860   49.7260   33.5940 C   0  0  0  0  0  0  0  0  0  0  0  0
   64.2420   50.2930   32.8070 C   0  0  0  0  0  0  0  0  0  0  0  0
  1 11  1  0  0  0  0
  1 12  1  0  0  0  0
  4 13  1  0  0  0  0
  5 14  2  0  0  0  0
  6 14  1  0  0  0  0
  8  6  1  6  0  0  0
  8  9  1  0  0  0  0
  8 11  1  0  0  0  0
  9  2  1  1  0  0  0
  9 10  1  0  0  0  0
 10  3  1  6  0  0  0
 10 12  1  0  0  0  0
 11  7  1  1  0  0  0
 12 13  1  1  0  0  0
 14 15  1  0  0  0  0
M  END
$$$$
584602
 OpenBabel12061010053D

 24 25  0  0  0  0  0  0  0  0999 V2000
   70.8580    8.4400   28.1950 S   0  0  0  0  0  0  0  0  0  0  0  0
   72.3740   12.2320   30.2640 O   0  0  0  0  0  0  0  0  0  0  0  0
   74.0570   12.1350   26.2610 O   0  0  0  0  0  0  0  0  0  0  0  0
   74.9660   11.5970   28.1490 O   0  0  0  0  0  0  0  0  0  0  0  0
   71.3700    8.4860   32.9790 O   0  0  0  0  0  0  0  0  0  0  0  0
   67.4250    4.2690   32.2560 O   0  0  0  0  0  0  0  0  0  0  0  0
   66.9950    2.7400   30.7290 O   0  0  0  0  0  0  0  0  0  0  0  0
   72.9150   10.2840   28.9920 N   0  0  0  0  0  0  0  0  0  0  0  0
   70.3450    9.7410   31.4080 N   0  0  0  0  0  0  0  0  0  0  0  0
   69.9140    3.9930   30.3110 N   0  0  0  0  0  0  0  0  0  0  0  0
   72.0870    9.0860   29.3790 C   0  0  1  0  0  0  0  0  0  0  0  0
   71.5290    9.9070   30.5550 C   0  0  1  0  0  0  0  0  0  0  0  0
   72.2910   11.0530   30.0000 C   0  0  0  0  0  0  0  0  0  0  0  0
   72.8110   10.8830   27.7010 C   0  0  0  0  0  0  0  0  0  0  0  0
   71.6970   10.7810   26.9340 C   0  0  0  0  0  0  0  0  0  0  0  0
   73.9240   11.5530   27.3260 C   0  0  0  0  0  0  0  0  0  0  0  0
   70.4620   10.0270   27.3980 C   0  0  0  0  0  0  0  0  0  0  0  0
   70.4020    8.7110   32.2590 C   0  0  0  0  0  0  0  0  0  0  0  0
   71.6020   11.4180   25.5690 C   0  0  0  0  0  0  0  0  0  0  0  0
   69.2210    7.7620   32.2500 C   0  0  0  0  0  0  0  0  0  0  0  0
   69.6060    6.4660   31.5240 C   0  0  0  0  0  0  0  0  0  0  0  0
   68.5990    6.0650   30.4410 C   0  0  0  0  0  0  0  0  0  0  0  0
   68.5770    4.5520   30.1800 C   0  0  2  0  0  0  0  0  0  0  0  0
   67.6280    3.8480   31.1240 C   0  0  0  0  0  0  0  0  0  0  0  0
  1 17  1  0  0  0  0
  2 13  2  0  0  0  0
  3 16  2  0  0  0  0
  4 16  1  0  0  0  0
  5 18  2  0  0  0  0
  6 24  2  0  0  0  0
  7 24  1  0  0  0  0
  8 13  1  0  0  0  0
  8 14  1  0  0  0  0
  9 18  1  0  0  0  0
 11  8  1  6  0  0  0
 11  1  1  0  0  0  0
 11 12  1  0  0  0  0
 12  9  1  6  0  0  0
 12 13  1  0  0  0  0
 14 15  2  0  0  0  0
 14 16  1  0  0  0  0
 15 17  1  0  0  0  0
 15 19  1  0  0  0  0
 18 20  1  0  0  0  0
 20 21  1  0  0  0  0
 21 22  1  0  0  0  0
 23 22  1  1  0  0  0
 23 10  1  0  0  0  0
 23 24  1  0  0  0  0
M  END
$$$$
584621
 OpenBabel12061010053D

 11 10  0  0  0  0  0  0  0  0999 V2000
  -10.9250   62.6590   15.8400 O   0  0  0  0  0  0  0  0  0  0  0  0
   -9.5480   60.6730   14.4680 O   0  0  0  0  0  0  0  0  0  0  0  0
  -14.0270   62.8160   12.5670 O   0  0  0  0  0  0  0  0  0  0  0  0
  -13.8240   64.6770   13.7040 O   0  0  0  0  0  0  0  0  0  0  0  0
  -11.3190   59.5960   11.9700 O   0  0  0  0  0  0  0  0  0  0  0  0
  -11.6890   62.0340   14.7960 C   0  0  1  0  0  0  0  0  0  0  0  0
  -10.9530   60.7870   14.1470 C   0  0  1  0  0  0  0  0  0  0  0  0
  -13.0970   61.6870   15.3620 C   0  0  0  0  0  0  0  0  0  0  0  0
  -14.1870   62.6610   14.9060 C   0  0  0  0  0  0  0  0  0  0  0  0
  -13.9980   63.4250   13.6560 C   0  0  0  0  0  0  0  0  0  0  0  0
  -10.9350   60.8510   12.6000 C   0  0  0  0  0  0  0  0  0  0  0  0
  3 10  2  0  0  0  0
  4 10  1  0  0  0  0
  5 11  1  0  0  0  0
  6  1  1  1  0  0  0
  6  7  1  0  0  0  0
  6  8  1  0  0  0  0
  7  2  1  6  0  0  0
  7 11  1  0  0  0  0
  8  9  1  0  0  0  0
  9 10  1  0  0  0  0
M  END
$$$$
584633
 OpenBabel12061010053D

 15 15  0  0  0  0  0  0  0  0999 V2000
  -18.7470   82.7220   51.3270 O   0  0  0  0  0  0  0  0  0  0  0  0
  -20.1110   86.5990   50.4180 O   0  0  0  0  0  0  0  0  0  0  0  0
  -19.1210   86.0220   53.0350 O   0  0  0  0  0  0  0  0  0  0  0  0
  -19.1720   82.0740   53.8810 O   0  0  0  0  0  0  0  0  0  0  0  0
  -21.6280   83.5190   47.8880 O   0  0  0  0  0  0  0  0  0  0  0  0
  -19.7600   84.7320   48.3590 N   0  0  0  0  0  0  0  0  0  0  0  0
  -19.0560   82.0770   49.0260 N   0  0  0  0  0  0  0  0  0  0  0  0
  -19.6940   84.3130   49.7440 C   0  0  2  0  0  0  0  0  0  0  0  0
  -19.2770   85.4700   50.6540 C   0  0  2  0  0  0  0  0  0  0  0  0
  -19.4020   84.9700   52.1030 C   0  0  1  0  0  0  0  0  0  0  0  0
  -18.7050   83.1580   49.9410 C   0  0  1  0  0  0  0  0  0  0  0  0
  -18.4170   83.8000   52.2760 C   0  0  1  0  0  0  0  0  0  0  0  0
  -18.3710   83.2390   53.7050 C   0  0  0  0  0  0  0  0  0  0  0  0
  -20.8430   84.4490   47.6260 C   0  0  0  0  0  0  0  0  0  0  0  0
  -21.0870   85.3290   46.4120 C   0  0  0  0  0  0  0  0  0  0  0  0
  1 11  1  0  0  0  0
  1 12  1  0  0  0  0
  4 13  1  0  0  0  0
  5 14  2  0  0  0  0
  6 14  1  0  0  0  0
  8  6  1  6  0  0  0
  8  9  1  0  0  0  0
  8 11  1  0  0  0  0
  9  2  1  1  0  0  0
  9 10  1  0  0  0  0
 10  3  1  6  0  0  0
 10 12  1  0  0  0  0
 11  7  1  1  0  0  0
 12 13  1  1  0  0  0
 14 15  1  0  0  0  0
M  END
$$$$
584662
 OpenBabel12061010053D

 15 15  0  0  0  0  0  0  0  0999 V2000
   87.6510   47.9140   -8.5500 O   0  0  0  0  0  0  0  0  0  0  0  0
   86.8440   45.3840  -11.7410 O   0  0  0  0  0  0  0  0  0  0  0  0
   89.1320   44.8970  -10.1230 O   0  0  0  0  0  0  0  0  0  0  0  0
   90.2680   48.2570   -7.8480 O   0  0  0  0  0  0  0  0  0  0  0  0
   84.8860   48.7380  -12.5710 O   0  0  0  0  0  0  0  0  0  0  0  0
   84.8610   47.1690  -10.9200 N   0  0  0  0  0  0  0  0  0  0  0  0
   85.5410   49.0750   -8.8430 N   0  0  0  0  0  0  0  0  0  0  0  0
   86.2220   47.2800  -10.4040 C   0  0  2  0  0  0  0  0  0  0  0  0
   86.9380   45.9310  -10.4460 C   0  0  2  0  0  0  0  0  0  0  0  0
   88.4020   46.1150  -10.0220 C   0  0  1  0  0  0  0  0  0  0  0  0
   86.2770   47.8190   -8.9680 C   0  0  1  0  0  0  0  0  0  0  0  0
   88.4490   46.7220   -8.6040 C   0  0  1  0  0  0  0  0  0  0  0  0
   89.9120   46.9180   -8.1490 C   0  0  0  0  0  0  0  0  0  0  0  0
   84.4630   47.6780  -12.0970 C   0  0  0  0  0  0  0  0  0  0  0  0
   83.4270   46.8820  -12.8450 C   0  0  0  0  0  0  0  0  0  0  0  0
  1 11  1  0  0  0  0
  1 12  1  0  0  0  0
  4 13  1  0  0  0  0
  5 14  2  0  0  0  0
  6 14  1  0  0  0  0
  8  6  1  1  0  0  0
  8  9  1  0  0  0  0
  8 11  1  0  0  0  0
  9  2  1  6  0  0  0
  9 10  1  0  0  0  0
 10  3  1  1  0  0  0
 10 12  1  0  0  0  0
 11  7  1  6  0  0  0
 12 13  1  6  0  0  0
 14 15  1  0  0  0  0
M  END
$$$$
584667
 OpenBabel12061010053D

 12 12  0  0  0  0  0  0  0  0999 V2000
    3.2110  140.0590   -0.9250 O   0  0  0  0  0  0  0  0  0  0  0  0
    4.9030  139.1410   -2.1250 O   0  0  0  0  0  0  0  0  0  0  0  0
    4.0630  139.1170    1.5260 N   0  0  0  0  0  0  0  0  0  0  0  0
    4.9410  138.9960    0.3750 C   0  0  1  0  0  0  0  0  0  0  0  0
    4.2690  136.5310    0.7680 C   0  0  0  0  0  0  0  0  0  0  0  0
    5.3570  137.5240    0.3600 C   0  0  0  0  0  0  0  0  0  0  0  0
    4.2940  139.4360   -0.9390 C   0  0  0  0  0  0  0  0  0  0  0  0
    3.4360  135.9210   -0.3450 C   0  0  0  0  0  0  0  0  0  0  0  0
    4.0940  136.2400    2.2430 C   0  0  0  0  0  0  0  0  0  0  0  0
    2.3550  134.9420    0.0500 C   0  0  0  0  0  0  0  0  0  0  0  0
    3.0050  135.2530    2.6270 C   0  0  0  0  0  0  0  0  0  0  0  0
    2.1440  134.6130    1.5340 C   0  0  0  0  0  0  0  0  0  0  0  0
  1  7  2  0  0  0  0
  2  7  1  0  0  0  0
  4  3  1  6  0  0  0
  4  6  1  0  0  0  0
  4  7  1  0  0  0  0
  5  6  1  0  0  0  0
  5  8  2  0  0  0  0
  5  9  1  0  0  0  0
  8 10  1  0  0  0  0
  9 11  2  0  0  0  0
 10 12  2  0  0  0  0
 11 12  1  0  0  0  0
M  END
$$$$
584671
 OpenBabel12061010053D

  9  9  0  0  0  0  0  0  0  0999 V2000
   31.7360  -16.5200   17.7770 N   0  0  0  0  0  0  0  0  0  0  0  0
   30.0130  -16.8910   19.1770 N   0  0  0  0  0  0  0  0  0  0  0  0
   31.6910  -18.7560   18.6530 C   0  0  0  0  0  0  0  0  0  0  0  0
   31.1110  -17.3190   18.6040 C   0  0  0  0  0  0  0  0  0  0  0  0
   32.7410  -19.1250   17.7450 C   0  0  0  0  0  0  0  0  0  0  0  0
   31.2710  -19.6790   19.6130 C   0  0  0  0  0  0  0  0  0  0  0  0
   33.2590  -20.4260   17.7840 C   0  0  0  0  0  0  0  0  0  0  0  0
   31.8090  -20.9970   19.6630 C   0  0  0  0  0  0  0  0  0  0  0  0
   32.8050  -21.3600   18.7430 C   0  0  0  0  0  0  0  0  0  0  0  0
  1  4  2  0  0  0  0
  2  4  1  0  0  0  0
  3  4  1  0  0  0  0
  3  5  2  0  0  0  0
  3  6  1  0  0  0  0
  5  7  1  0  0  0  0
  6  8  2  0  0  0  0
  7  9  2  0  0  0  0
  8  9  1  0  0  0  0
M  END
$$$$
584680
 OpenBabel12061010053D

 23 24  0  0  0  0  0  0  0  0999 V2000
   14.3190   33.9110   -2.0820 O   0  0  0  0  0  0  0  0  0  0  0  0
   12.5860   34.1380   -3.5690 O   0  0  0  0  0  0  0  0  0  0  0  0
   14.9910   30.7430   -0.3350 O   0  0  0  0  0  0  0  0  0  0  0  0
   15.5790   32.4720   -4.1170 O   0  0  0  0  0  0  0  0  0  0  0  0
   13.4630   36.3190   -0.7730 O   0  0  0  0  0  0  0  0  0  0  0  0
   11.5130   37.9170   -2.0480 O   0  0  0  0  0  0  0  0  0  0  0  0
   17.0770   30.2780   -3.3540 O   0  0  0  0  0  0  0  0  0  0  0  0
   11.9320   36.6830   -4.6110 O   0  0  0  0  0  0  0  0  0  0  0  0
   16.8260   29.1760   -0.8230 O   0  0  0  0  0  0  0  0  0  0  0  0
   14.3990   33.4660    1.5360 O   0  0  0  0  0  0  0  0  0  0  0  0
   10.7580   32.6360   -5.1140 O   0  0  0  0  0  0  0  0  0  0  0  0
   14.5010   32.5130   -1.9220 C   0  0  1  0  0  0  0  0  0  0  0  0
   13.0270   34.4520   -2.2630 C   0  0  2  0  0  0  0  0  0  0  0  0
   15.6940   32.0820   -2.7760 C   0  0  1  0  0  0  0  0  0  0  0  0
   13.0450   35.9780   -2.0680 C   0  0  1  0  0  0  0  0  0  0  0  0
   14.8470   32.1590   -0.4670 C   0  0  1  0  0  0  0  0  0  0  0  0
   11.6230   36.5070   -2.2660 C   0  0  2  0  0  0  0  0  0  0  0  0
   15.8590   30.5700   -2.7260 C   0  0  2  0  0  0  0  0  0  0  0  0
   11.1300   36.0680   -3.6340 C   0  0  2  0  0  0  0  0  0  0  0  0
   11.2340   34.5360   -3.7340 C   0  0  1  0  0  0  0  0  0  0  0  0
   15.8680   30.1200   -1.2680 C   0  0  0  0  0  0  0  0  0  0  0  0
   13.8260   32.6120    0.5720 C   0  0  0  0  0  0  0  0  0  0  0  0
   10.7650   34.0430   -5.0870 C   0  0  0  0  0  0  0  0  0  0  0  0
  2 13  1  0  0  0  0
  2 20  1  0  0  0  0
  3 16  1  0  0  0  0
  3 21  1  0  0  0  0
  9 21  2  0  0  0  0
 10 22  1  0  0  0  0
 11 23  1  0  0  0  0
 12  1  1  1  0  0  0
 12 14  1  0  0  0  0
 12 16  1  0  0  0  0
 13  1  1  6  0  0  0
 13 15  1  0  0  0  0
 14  4  1  6  0  0  0
 14 18  1  0  0  0  0
 15  5  1  1  0  0  0
 15 17  1  0  0  0  0
 16 22  1  6  0  0  0
 17  6  1  6  0  0  0
 17 19  1  0  0  0  0
 18  7  1  1  0  0  0
 18 21  1  0  0  0  0
 19  8  1  1  0  0  0
 19 20  1  0  0  0  0
 20 23  1  6  0  0  0
M  END
$$$$
584697
 OpenBabel12061010053D

 13 12  0  0  0  0  0  0  0  0999 V2000
   52.0270   22.0330   51.7220 O   0  0  0  0  0  0  0  0  0  0  0  0
   51.6100   23.8220   49.7850 O   0  0  0  0  0  0  0  0  0  0  0  0
   53.1820   22.7240   48.6300 O   0  0  0  0  0  0  0  0  0  0  0  0
   51.2690   20.0960   49.6680 O   0  0  0  0  0  0  0  0  0  0  0  0
   55.1920   21.2500   53.1500 O   0  0  0  0  0  0  0  0  0  0  0  0
   52.7000   18.5170   49.4830 O   0  0  0  0  0  0  0  0  0  0  0  0
   54.2420   23.2110   53.6450 O   0  0  0  0  0  0  0  0  0  0  0  0
   53.0920   22.0030   50.7500 C   0  0  0  0  0  0  0  0  0  0  0  0
   52.5050   22.9880   49.6780 C   0  0  0  0  0  0  0  0  0  0  0  0
   53.4930   20.5450   50.3860 C   0  0  0  0  0  0  0  0  0  0  0  0
   54.3120   22.8110   51.3490 C   0  0  0  0  0  0  0  0  0  0  0  0
   52.3870   19.7020   49.8070 C   0  0  0  0  0  0  0  0  0  0  0  0
   54.6440   22.3050   52.8000 C   0  0  0  0  0  0  0  0  0  0  0  0
  1  8  1  0  0  0  0
  2  9  2  0  0  0  0
  3  9  1  0  0  0  0
  4 12  2  0  0  0  0
  5 13  2  0  0  0  0
  6 12  1  0  0  0  0
  7 13  1  0  0  0  0
  8  9  1  0  0  0  0
  8 10  1  0  0  0  0
  8 11  1  0  0  0  0
 10 12  1  0  0  0  0
 11 13  1  0  0  0  0
M  END
$$$$
584728
 OpenBabel12061010053D

 12 12  0  0  0  0  0  0  0  0999 V2000
   22.8640  -38.1520   71.3530 O   0  0  0  0  0  0  0  0  0  0  0  0
   26.3330  -38.9000   73.5030 O   0  0  0  0  0  0  0  0  0  0  0  0
   24.6560  -41.0730   72.7340 O   0  0  0  0  0  0  0  0  0  0  0  0
   26.1420  -36.5760   71.8140 O   0  0  0  0  0  0  0  0  0  0  0  0
   24.5310  -37.4860   69.8430 O   0  0  0  0  0  0  0  0  0  0  0  0
   21.2180  -40.4530   70.5040 O   0  0  0  0  0  0  0  0  0  0  0  0
   25.4510  -38.8120   72.3970 C   0  0  1  0  0  0  0  0  0  0  0  0
   24.2330  -39.7010   72.6420 C   0  0  1  0  0  0  0  0  0  0  0  0
   25.0180  -37.3590   72.1900 C   0  0  2  0  0  0  0  0  0  0  0  0
   23.2320  -39.5400   71.4940 C   0  0  1  0  0  0  0  0  0  0  0  0
   23.9510  -37.2650   71.0930 C   0  0  2  0  0  0  0  0  0  0  0  0
   21.9510  -40.3190   71.7160 C   0  0  0  0  0  0  0  0  0  0  0  0
  1 10  1  0  0  0  0
  1 11  1  0  0  0  0
  6 12  1  0  0  0  0
  7  2  1  1  0  0  0
  7  8  1  0  0  0  0
  7  9  1  0  0  0  0
  8  3  1  6  0  0  0
  8 10  1  0  0  0  0
  9  4  1  6  0  0  0
  9 11  1  0  0  0  0
 10 12  1  1  0  0  0
 11  5  1  6  0  0  0
M  END
$$$$
584735
 OpenBabel12061010053D

 17 18  0  0  0  0  0  0  0  0999 V2000
    5.5140  -11.2320   51.7220 O   0  0  0  0  0  0  0  0  0  0  0  0
    1.9300  -14.8940   53.9730 O   0  0  0  0  0  0  0  0  0  0  0  0
    2.3540  -12.8000   57.1710 O   0  0  0  0  0  0  0  0  0  0  0  0
    4.4580  -12.9320   53.7290 N   0  0  0  0  0  0  0  0  0  0  0  0
    8.1640  -13.3400   54.1290 N   0  0  0  0  0  0  0  0  0  0  0  0
    6.4270  -14.4130   55.3830 N   0  0  0  0  0  0  0  0  0  0  0  0
    7.7030  -11.7930   52.3510 N   0  0  0  0  0  0  0  0  0  0  0  0
    9.9090  -12.3660   52.9980 N   0  0  0  0  0  0  0  0  0  0  0  0
    5.8480  -12.7790   53.5200 C   0  0  0  0  0  0  0  0  0  0  0  0
    6.8460  -13.4980   54.3320 C   0  0  0  0  0  0  0  0  0  0  0  0
    3.9500  -13.7080   54.6390 C   0  0  0  0  0  0  0  0  0  0  0  0
    6.3680  -11.9280   52.5230 C   0  0  0  0  0  0  0  0  0  0  0  0
    8.5290  -12.5000   53.1600 C   0  0  0  0  0  0  0  0  0  0  0  0
    2.4070  -13.7740   54.7760 C   0  0  2  0  0  0  0  0  0  0  0  0
    4.9070  -14.5520   55.5700 C   0  0  0  0  0  0  0  0  0  0  0  0
    1.9060  -13.9040   56.2890 C   0  0  2  0  0  0  0  0  0  0  0  0
    0.3580  -13.9750   56.3510 C   0  0  0  0  0  0  0  0  0  0  0  0
  1 12  2  0  0  0  0
  4  9  1  0  0  0  0
  4 11  2  0  0  0  0
  5 10  1  0  0  0  0
  5 13  2  0  0  0  0
  6 10  1  0  0  0  0
  6 15  2  0  0  0  0
  7 12  1  0  0  0  0
  7 13  1  0  0  0  0
  8 13  1  0  0  0  0
  9 10  2  0  0  0  0
  9 12  1  0  0  0  0
 11 15  1  0  0  0  0
 14 11  1  1  0  0  0
 14  2  1  0  0  0  0
 14 16  1  0  0  0  0
 16  3  1  6  0  0  0
 16 17  1  0  0  0  0
M  END
$$$$
584748
 OpenBabel12061010053D

 12 12  0  0  0  0  0  0  0  0999 V2000
   -4.1030   38.7000   -8.0880 S   0  0  0  0  0  0  0  0  0  0  0  0
   -5.4410   38.7510   -7.4160 O   0  0  0  0  0  0  0  0  0  0  0  0
   -3.8360   39.7120   -9.2620 O   0  0  0  0  0  0  0  0  0  0  0  0
   -2.8650   38.3390   -7.6240 O   0  0  0  0  0  0  0  0  0  0  0  0
   -6.8970   32.5690   -9.2250 O   0  0  0  0  0  0  0  0  0  0  0  0
   -4.9340   34.6600   -8.7980 N   0  0  0  0  0  0  0  0  0  0  0  0
   -4.3930   37.1450   -9.0240 C   0  0  0  0  0  0  0  0  0  0  0  0
   -4.6730   35.9830   -8.0340 C   0  0  0  0  0  0  0  0  0  0  0  0
   -5.1830   33.5780   -7.7180 C   0  0  0  0  0  0  0  0  0  0  0  0
   -6.2020   34.8440   -9.6370 C   0  0  0  0  0  0  0  0  0  0  0  0
   -5.6970   32.3190   -8.4870 C   0  0  0  0  0  0  0  0  0  0  0  0
   -6.7850   33.5440  -10.2060 C   0  0  0  0  0  0  0  0  0  0  0  0
  1  2  2  0  0  0  0
  1  3  2  0  0  0  0
  1  4  1  0  0  0  0
  1  7  1  0  0  0  0
  5 11  1  0  0  0  0
  5 12  1  0  0  0  0
  6  8  1  0  0  0  0
  6  9  1  0  0  0  0
  6 10  1  0  0  0  0
  7  8  1  0  0  0  0
  9 11  1  0  0  0  0
 10 12  1  0  0  0  0
M  END
$$$$
584770
 OpenBabel12061010053D

 20 22  0  0  0  0  0  0  0  0999 V2000
   14.3190  -10.7770   17.8790 F   0  0  0  0  0  0  0  0  0  0  0  0
   17.7560   -7.7480   14.8310 O   0  0  0  0  0  0  0  0  0  0  0  0
   15.0050   -5.6970   16.0420 O   0  0  0  0  0  0  0  0  0  0  0  0
   15.9160   -5.5970   20.5140 O   0  0  0  0  0  0  0  0  0  0  0  0
   19.4080   -5.2060   13.6420 O   0  0  0  0  0  0  0  0  0  0  0  0
   17.0270   -6.4600   18.6810 N   0  0  0  0  0  0  0  0  0  0  0  0
   15.0860   -5.4160   18.4080 N   0  0  0  0  0  0  0  0  0  0  0  0
   20.7740   -5.9770   15.1310 N   0  0  0  0  0  0  0  0  0  0  0  0
   16.7500   -6.6110   17.2730 C   0  0  1  0  0  0  0  0  0  0  0  0
   16.4340   -8.0500   16.8500 C   0  0  0  0  0  0  0  0  0  0  0  0
   15.4180   -5.8030   17.1740 C   0  0  0  0  0  0  0  0  0  0  0  0
   16.8780   -8.4650   15.6020 C   0  0  0  0  0  0  0  0  0  0  0  0
   17.5650   -5.8960   16.2240 C   0  0  0  0  0  0  0  0  0  0  0  0
   18.5420   -6.7430   15.4610 C   0  0  2  0  0  0  0  0  0  0  0  0
   16.1030   -5.8570   19.3020 C   0  0  0  0  0  0  0  0  0  0  0  0
   15.5570   -8.8120   17.6200 C   0  0  0  0  0  0  0  0  0  0  0  0
   16.3820   -9.6730   15.1140 C   0  0  0  0  0  0  0  0  0  0  0  0
   15.1510  -10.0120   17.1140 C   0  0  0  0  0  0  0  0  0  0  0  0
   19.5160   -5.9340   14.6490 C   0  0  0  0  0  0  0  0  0  0  0  0
   15.5530  -10.4530   15.8900 C   0  0  0  0  0  0  0  0  0  0  0  0
  1 18  1  0  0  0  0
  2 12  1  0  0  0  0
  2 14  1  0  0  0  0
  3 11  2  0  0  0  0
  4 15  2  0  0  0  0
  5 19  2  0  0  0  0
  6 15  1  0  0  0  0
  7 11  1  0  0  0  0
  7 15  1  0  0  0  0
  8 19  1  0  0  0  0
  9  6  1  1  0  0  0
  9 10  1  0  0  0  0
  9 11  1  0  0  0  0
  9 13  1  0  0  0  0
 10 12  1  0  0  0  0
 10 16  2  0  0  0  0
 12 17  2  0  0  0  0
 13 14  1  0  0  0  0
 14 19  1  6  0  0  0
 16 18  1  0  0  0  0
 17 20  1  0  0  0  0
 18 20  2  0  0  0  0
M  END
$$$$
584786
 OpenBabel12061010053D

 26 28  0  0  0  0  0  0  0  0999 V2000
   36.7500   24.7070  104.4450 O   0  0  0  0  0  0  0  0  0  0  0  0
   37.0460   26.4750  103.2500 O   0  0  0  0  0  0  0  0  0  0  0  0
   45.2170   20.1700   98.4020 C   0  0  0  0  0  0  0  0  0  0  0  0
   46.2710   21.1560   98.5230 C   0  0  0  0  0  0  0  0  0  0  0  0
   45.3510   18.9270   97.4760 C   0  0  0  0  0  0  0  0  0  0  0  0
   47.6100   21.0590   97.7340 C   0  0  0  0  0  0  0  0  0  0  0  0
   44.0300   20.3570   99.1750 C   0  0  0  0  0  0  0  0  0  0  0  0
   43.8370   21.4640  100.0470 C   0  0  0  0  0  0  0  0  0  0  0  0
   46.8340   18.6340   97.1020 C   0  0  0  0  0  0  0  0  0  0  0  0
   47.6330   19.8920   96.6890 C   0  0  0  0  0  0  0  0  0  0  0  0
   46.0580   22.2660   99.4050 C   0  0  0  0  0  0  0  0  0  0  0  0
   44.8810   22.4150  100.1500 C   0  0  0  0  0  0  0  0  0  0  0  0
   42.5570   21.6170  100.8340 C   0  0  1  0  0  0  0  0  0  0  0  0
   44.7910   17.6840   98.2070 C   0  0  0  0  0  0  0  0  0  0  0  0
   44.5550   19.0970   96.1580 C   0  0  0  0  0  0  0  0  0  0  0  0
   47.8820   22.3810   96.9750 C   0  0  0  0  0  0  0  0  0  0  0  0
   48.7710   20.8120   98.7170 C   0  0  0  0  0  0  0  0  0  0  0  0
   42.0970   22.9050  101.0410 C   0  0  0  0  0  0  0  0  0  0  0  0
   40.8970   23.4650  101.7390 C   0  0  0  0  0  0  0  0  0  0  0  0
   41.9000   20.3090  101.3090 C   0  0  0  0  0  0  0  0  0  0  0  0
   38.5910   24.7080  102.9630 C   0  0  0  0  0  0  0  0  0  0  0  0
   40.4800   24.7880  101.3770 C   0  0  0  0  0  0  0  0  0  0  0  0
   40.1360   22.7910  102.7300 C   0  0  0  0  0  0  0  0  0  0  0  0
   39.3560   25.3990  101.9770 C   0  0  0  0  0  0  0  0  0  0  0  0
   39.0060   23.3980  103.3340 C   0  0  0  0  0  0  0  0  0  0  0  0
   37.3880   25.3370  103.5950 C   0  0  0  0  0  0  0  0  0  0  0  0
  1 26  2  0  0  0  0
  2 26  1  0  0  0  0
  3  4  1  0  0  0  0
  3  5  1  0  0  0  0
  3  7  2  0  0  0  0
  4  6  1  0  0  0  0
  4 11  2  0  0  0  0
  5  9  1  0  0  0  0
  5 14  1  0  0  0  0
  5 15  1  0  0  0  0
  6 10  1  0  0  0  0
  6 16  1  0  0  0  0
  6 17  1  0  0  0  0
  7  8  1  0  0  0  0
  8 12  2  0  0  0  0
  9 10  1  0  0  0  0
 11 12  1  0  0  0  0
 13  8  1  6  0  0  0
 13 18  1  0  0  0  0
 13 20  1  0  0  0  0
 18 19  1  0  0  0  0
 19 22  2  0  0  0  0
 19 23  1  0  0  0  0
 21 24  2  0  0  0  0
 21 25  1  0  0  0  0
 21 26  1  0  0  0  0
 22 24  1  0  0  0  0
 23 25  2  0  0  0  0
M  END
$$$$
584810
 OpenBabel12061010053D

 15 15  0  0  0  0  0  0  0  0999 V2000
  -12.2530   31.8490   46.9070 O   0  0  0  0  0  0  0  0  0  0  0  0
   -8.8450   32.6400   44.7010 O   0  0  0  0  0  0  0  0  0  0  0  0
  -10.8710   34.7080   45.0200 O   0  0  0  0  0  0  0  0  0  0  0  0
  -14.4790   33.3060   46.9810 O   0  0  0  0  0  0  0  0  0  0  0  0
   -8.7230   28.9650   45.6310 O   0  0  0  0  0  0  0  0  0  0  0  0
   -8.7250   30.7950   46.9320 N   0  0  0  0  0  0  0  0  0  0  0  0
  -11.2370   29.9690   47.9430 N   0  0  0  0  0  0  0  0  0  0  0  0
   -9.9560   31.3090   46.3720 C   0  0  2  0  0  0  0  0  0  0  0  0
   -9.7340   32.7150   45.8100 C   0  0  2  0  0  0  0  0  0  0  0  0
  -11.0670   33.3370   45.3630 C   0  0  1  0  0  0  0  0  0  0  0  0
  -11.0380   31.3150   47.4440 C   0  0  1  0  0  0  0  0  0  0  0  0
  -12.1090   33.2260   46.4880 C   0  0  1  0  0  0  0  0  0  0  0  0
  -13.4790   33.7010   46.0540 C   0  0  0  0  0  0  0  0  0  0  0  0
   -8.1260   29.7600   46.3560 C   0  0  0  0  0  0  0  0  0  0  0  0
   -6.6380   29.5830   46.6170 C   0  0  0  0  0  0  0  0  0  0  0  0
  1 11  1  0  0  0  0
  1 12  1  0  0  0  0
  4 13  1  0  0  0  0
  5 14  2  0  0  0  0
  6 14  1  0  0  0  0
  8  6  1  1  0  0  0
  8  9  1  0  0  0  0
  8 11  1  0  0  0  0
  9  2  1  6  0  0  0
  9 10  1  0  0  0  0
 10  3  1  1  0  0  0
 10 12  1  0  0  0  0
 11  7  1  6  0  0  0
 12 13  1  6  0  0  0
 14 15  1  0  0  0  0
M  END
$$$$
584811
 OpenBabel12061010053D

 28 30  0  0  0  0  0  0  0  0999 V2000
   13.4370   53.7020   65.4550 P   0  0  0  0  0  0  0  0  0  0  0  0
   14.9750   53.2970   67.8160 P   0  0  0  0  0  0  0  0  0  0  0  0
   11.5150   57.7270   64.6840 O   0  0  0  0  0  0  0  0  0  0  0  0
   12.6420   55.0270   65.0830 O   0  0  0  0  0  0  0  0  0  0  0  0
   14.2370   54.1670   66.6900 O   0  0  0  0  0  0  0  0  0  0  0  0
   10.3590   56.4440   61.5250 O   0  0  0  0  0  0  0  0  0  0  0  0
    8.7790   56.3610   63.7990 O   0  0  0  0  0  0  0  0  0  0  0  0
   16.1350   60.5390   60.5220 O   0  0  0  0  0  0  0  0  0  0  0  0
   14.3520   53.4070   64.3330 O   0  0  0  0  0  0  0  0  0  0  0  0
   12.5270   52.5690   65.8210 O   0  0  0  0  0  0  0  0  0  0  0  0
   15.3420   51.9710   67.2200 O   0  0  0  0  0  0  0  0  0  0  0  0
   16.1550   54.0820   68.3060 O   0  0  0  0  0  0  0  0  0  0  0  0
   13.8850   53.1500   68.9100 O   0  0  0  0  0  0  0  0  0  0  0  0
   12.7810   58.3140   62.6650 N   0  0  0  0  0  0  0  0  0  0  0  0
   14.9510   58.2920   62.1660 N   0  0  0  0  0  0  0  0  0  0  0  0
   12.1260   60.4180   61.5200 N   0  0  0  0  0  0  0  0  0  0  0  0
   14.0200   61.4510   60.4440 N   0  0  0  0  0  0  0  0  0  0  0  0
   11.8970   62.4000   60.3380 N   0  0  0  0  0  0  0  0  0  0  0  0
   11.4020   57.8520   63.2830 C   0  0  1  0  0  0  0  0  0  0  0  0
   13.0200   59.4550   61.8890 C   0  0  0  0  0  0  0  0  0  0  0  0
   11.0120   56.4670   62.7380 C   0  0  1  0  0  0  0  0  0  0  0  0
   14.3690   59.4360   61.6320 C   0  0  0  0  0  0  0  0  0  0  0  0
   10.7600   56.5260   65.1250 C   0  0  1  0  0  0  0  0  0  0  0  0
   10.1700   55.8750   63.8580 C   0  0  1  0  0  0  0  0  0  0  0  0
   13.9650   57.6520   62.8030 C   0  0  0  0  0  0  0  0  0  0  0  0
   14.9390   60.4490   60.8200 C   0  0  0  0  0  0  0  0  0  0  0  0
   11.6560   55.6290   65.9520 C   0  0  0  0  0  0  0  0  0  0  0  0
   12.6750   61.4000   60.7710 C   0  0  0  0  0  0  0  0  0  0  0  0
  1  4  1  0  0  0  0
  1  5  1  0  0  0  0
  1  9  2  0  0  0  0
  1 10  1  0  0  0  0
  2  5  1  0  0  0  0
  2 11  2  0  0  0  0
  2 12  1  0  0  0  0
  2 13  1  0  0  0  0
  3 19  1  0  0  0  0
  3 23  1  0  0  0  0
  4 27  1  0  0  0  0
  8 26  2  0  0  0  0
 14 20  1  0  0  0  0
 14 25  1  0  0  0  0
 15 22  1  0  0  0  0
 15 25  2  0  0  0  0
 16 20  1  0  0  0  0
 16 28  2  0  0  0  0
 17 26  1  0  0  0  0
 17 28  1  0  0  0  0
 18 28  1  0  0  0  0
 19 14  1  1  0  0  0
 19 21  1  0  0  0  0
 20 22  2  0  0  0  0
 21  6  1  1  0  0  0
 21 24  1  0  0  0  0
 22 26  1  0  0  0  0
 23 24  1  0  0  0  0
 23 27  1  6  0  0  0
 24  7  1  6  0  0  0
M  END
$$$$
584840
 OpenBabel12061010053D

 14 14  0  0  0  0  0  0  0  0999 V2000
   46.2750   50.9580   31.7460 O   0  0  0  0  0  0  0  0  0  0  0  0
   49.6470   49.0880   30.3160 O   0  0  0  0  0  0  0  0  0  0  0  0
   49.7080   50.4020   32.8890 O   0  0  0  0  0  0  0  0  0  0  0  0
   46.8810   53.3190   32.2360 O   0  0  0  0  0  0  0  0  0  0  0  0
   47.7300   48.0640   27.4520 O   0  0  0  0  0  0  0  0  0  0  0  0
   47.0410   48.0870   29.5910 N   0  0  0  0  0  0  0  0  0  0  0  0
   48.5070   49.2850   31.1290 C   0  0  1  0  0  0  0  0  0  0  0  0
   48.6750   50.5780   31.9200 C   0  0  1  0  0  0  0  0  0  0  0  0
   47.2660   49.3550   30.2530 C   0  0  2  0  0  0  0  0  0  0  0  0
   47.3980   50.9920   32.6440 C   0  0  1  0  0  0  0  0  0  0  0  0
   46.0910   49.6800   31.1550 C   0  0  0  0  0  0  0  0  0  0  0  0
   47.5160   52.4180   33.1360 C   0  0  0  0  0  0  0  0  0  0  0  0
   47.8490   47.6810   28.6150 C   0  0  0  0  0  0  0  0  0  0  0  0
   48.9570   46.7000   28.9750 C   0  0  0  0  0  0  0  0  0  0  0  0
  1 10  1  0  0  0  0
  1 11  1  0  0  0  0
  4 12  1  0  0  0  0
  5 13  2  0  0  0  0
  6 13  1  0  0  0  0
  7  2  1  6  0  0  0
  7  8  1  0  0  0  0
  7  9  1  0  0  0  0
  8  3  1  1  0  0  0
  8 10  1  0  0  0  0
  9  6  1  1  0  0  0
  9 11  1  0  0  0  0
 10 12  1  6  0  0  0
 13 14  1  0  0  0  0
M  END
$$$$
584850
 OpenBabel12061010053D

 35 42  0  0  0  0  0  0  0  0999 V2000
   56.1250    5.3890    2.8110 O   0  0  0  0  0  0  0  0  0  0  0  0
   54.0050    7.1110    4.9390 O   0  0  0  0  0  0  0  0  0  0  0  0
   59.2770   12.2150    3.4240 O   0  0  0  0  0  0  0  0  0  0  0  0
   54.6780    7.3800    2.2820 N   0  0  0  0  0  0  0  0  0  0  0  0
   57.5410    6.9930    4.0440 N   0  0  0  0  0  0  0  0  0  0  0  0
   57.4260   12.7410    2.2290 N   0  0  0  0  0  0  0  0  0  0  0  0
   54.0870    4.4100    6.4850 N   0  0  0  0  0  0  0  0  0  0  0  0
   55.7580    8.3090    2.6020 C   0  0  0  0  0  0  0  0  0  0  0  0
   56.9740    8.1520    3.3420 C   0  0  0  0  0  0  0  0  0  0  0  0
   55.3870    9.6420    1.9850 C   0  0  0  0  0  0  0  0  0  0  0  0
   57.9300    9.2910    3.5450 C   0  0  0  0  0  0  0  0  0  0  0  0
   54.7580    5.8750    2.7560 C   0  0  2  0  0  0  0  0  0  0  0  0
   57.4870   10.6470    2.8870 C   0  0  0  0  0  0  0  0  0  0  0  0
   56.3310   10.7860    2.2000 C   0  0  0  0  0  0  0  0  0  0  0  0
   53.6810    8.0430    1.4720 C   0  0  0  0  0  0  0  0  0  0  0  0
   54.1290    9.4820    1.3530 C   0  0  0  0  0  0  0  0  0  0  0  0
   58.9920    8.8330    4.3290 C   0  0  0  0  0  0  0  0  0  0  0  0
   58.7550    7.3640    4.5900 C   0  0  0  0  0  0  0  0  0  0  0  0
   57.0420    5.5220    3.9370 C   0  0  1  0  0  0  0  0  0  0  0  0
   53.9660    5.7890    4.2180 C   0  0  1  0  0  0  0  0  0  0  0  0
   58.2130   11.9420    2.9110 C   0  0  0  0  0  0  0  0  0  0  0  0
   54.7120    4.6950    5.0510 C   0  0  1  0  0  0  0  0  0  0  0  0
   56.2540    5.1360    5.3000 C   0  0  0  0  0  0  0  0  0  0  0  0
   56.2060   12.2040    1.7000 C   0  0  0  0  0  0  0  0  0  0  0  0
   52.3760    7.6440    0.8890 C   0  0  0  0  0  0  0  0  0  0  0  0
   53.2790   10.3970    0.5730 C   0  0  0  0  0  0  0  0  0  0  0  0
   54.1180    4.7900    1.8580 C   0  0  0  0  0  0  0  0  0  0  0  0
   60.2410    9.4250    4.8400 C   0  0  0  0  0  0  0  0  0  0  0  0
   59.7050    6.5670    5.4310 C   0  0  0  0  0  0  0  0  0  0  0  0
   51.5700    8.5620    0.1440 C   0  0  0  0  0  0  0  0  0  0  0  0
   52.0120    9.9930   -0.0130 C   0  0  0  0  0  0  0  0  0  0  0  0
   61.1760    8.6640    5.6330 C   0  0  0  0  0  0  0  0  0  0  0  0
   60.9170    7.2230    5.9160 C   0  0  0  0  0  0  0  0  0  0  0  0
   52.7830    7.8350    4.8940 C   0  0  0  0  0  0  0  0  0  0  0  0
   54.8260    3.2990    7.2320 C   0  0  0  0  0  0  0  0  0  0  0  0
  1 12  1  0  0  0  0
  2 34  1  0  0  0  0
  3 21  2  0  0  0  0
  4  8  1  0  0  0  0
  4 12  1  0  0  0  0
  4 15  1  0  0  0  0
  5  9  1  0  0  0  0
  5 18  1  0  0  0  0
  6 21  1  0  0  0  0
  6 24  2  0  0  0  0
  7 35  1  0  0  0  0
  8  9  2  0  0  0  0
  8 10  1  0  0  0  0
  9 11  1  0  0  0  0
 10 14  2  0  0  0  0
 10 16  1  0  0  0  0
 11 13  2  0  0  0  0
 11 17  1  0  0  0  0
 12 20  1  0  0  0  0
 12 27  1  6  0  0  0
 13 14  1  0  0  0  0
 13 21  1  0  0  0  0
 14 24  1  0  0  0  0
 15 16  2  0  0  0  0
 15 25  1  0  0  0  0
 16 26  1  0  0  0  0
 17 18  2  0  0  0  0
 17 28  1  0  0  0  0
 18 29  1  0  0  0  0
 19  5  1  1  0  0  0
 19  1  1  0  0  0  0
 19 23  1  0  0  0  0
 20  2  1  1  0  0  0
 20 22  1  0  0  0  0
 22  7  1  1  0  0  0
 22 23  1  0  0  0  0
 25 30  2  0  0  0  0
 26 31  2  0  0  0  0
 28 32  2  0  0  0  0
 29 33  2  0  0  0  0
 30 31  1  0  0  0  0
 32 33  1  0  0  0  0
M  END
$$$$
584856
 OpenBabel12061010053D

 15 15  0  0  0  0  0  0  0  0999 V2000
  -12.4200   31.7360   46.9300 O   0  0  0  0  0  0  0  0  0  0  0  0
   -8.9840   32.5370   44.7570 O   0  0  0  0  0  0  0  0  0  0  0  0
  -11.3170   34.0040   44.1780 O   0  0  0  0  0  0  0  0  0  0  0  0
  -14.7930   33.1660   46.6080 O   0  0  0  0  0  0  0  0  0  0  0  0
   -8.5970   28.6830   46.0270 O   0  0  0  0  0  0  0  0  0  0  0  0
   -8.8500   30.7460   46.8810 N   0  0  0  0  0  0  0  0  0  0  0  0
  -11.3070   29.9750   48.0060 N   0  0  0  0  0  0  0  0  0  0  0  0
  -10.1470   31.2430   46.4510 C   0  0  2  0  0  0  0  0  0  0  0  0
  -10.0360   32.5680   45.6980 C   0  0  2  0  0  0  0  0  0  0  0  0
  -11.3760   32.8400   45.0130 C   0  0  1  0  0  0  0  0  0  0  0  0
  -11.1940   31.3640   47.5730 C   0  0  1  0  0  0  0  0  0  0  0  0
  -12.4340   32.9240   46.1270 C   0  0  1  0  0  0  0  0  0  0  0  0
  -13.8450   33.0970   45.5560 C   0  0  0  0  0  0  0  0  0  0  0  0
   -8.2150   29.8400   46.1290 C   0  0  0  0  0  0  0  0  0  0  0  0
   -7.0010   30.3090   45.3510 C   0  0  0  0  0  0  0  0  0  0  0  0
  1 11  1  0  0  0  0
  1 12  1  0  0  0  0
  4 13  1  0  0  0  0
  5 14  2  0  0  0  0
  6 14  1  0  0  0  0
  8  6  1  1  0  0  0
  8  9  1  0  0  0  0
  8 11  1  0  0  0  0
  9  2  1  6  0  0  0
  9 10  1  0  0  0  0
 10  3  1  1  0  0  0
 10 12  1  0  0  0  0
 11  7  1  6  0  0  0
 12 13  1  6  0  0  0
 14 15  1  0  0  0  0
M  END
$$$$
584862
 OpenBabel12061010053D

 12 12  0  0  0  0  0  0  0  0999 V2000
   12.7230   -7.8100   35.7100 O   0  0  0  0  0  0  0  0  0  0  0  0
   14.1370   -5.8420   35.8690 O   0  0  0  0  0  0  0  0  0  0  0  0
    9.4770   -4.9770   31.5540 O   0  0  0  0  0  0  0  0  0  0  0  0
    9.3710   -7.1310   31.8750 O   0  0  0  0  0  0  0  0  0  0  0  0
   10.9680   -5.8610   33.0630 C   0  0  0  0  0  0  0  0  0  0  0  0
   12.4700   -6.9120   34.7660 C   0  0  0  0  0  0  0  0  0  0  0  0
   13.1660   -5.8020   34.9360 C   0  0  0  0  0  0  0  0  0  0  0  0
   11.3620   -6.9970   33.8450 C   0  0  0  0  0  0  0  0  0  0  0  0
   11.6960   -4.6130   33.2620 C   0  0  0  0  0  0  0  0  0  0  0  0
    9.8450   -5.9800   32.1620 C   0  0  0  0  0  0  0  0  0  0  0  0
   12.8330   -4.5710   34.1980 C   0  0  0  0  0  0  0  0  0  0  0  0
   12.0100   -8.9130   35.8050 C   0  0  0  0  0  0  0  0  0  0  0  0
  1  6  1  0  0  0  0
  1 12  1  0  0  0  0
  2  7  1  0  0  0  0
  3 10  2  0  0  0  0
  4 10  1  0  0  0  0
  5  8  1  0  0  0  0
  5  9  2  0  0  0  0
  5 10  1  0  0  0  0
  6  7  1  0  0  0  0
  6  8  2  0  0  0  0
  7 11  2  0  0  0  0
  9 11  1  0  0  0  0
M  END
$$$$
584877
 OpenBabel12061010053D

 16 17  0  0  0  0  0  0  0  0999 V2000
   31.2600  -62.7560 -127.8840 S   0  0  0  0  0  0  0  0  0  0  0  0
   28.1840  -65.1010 -125.2640 O   0  0  0  0  0  0  0  0  0  0  0  0
   34.4580  -62.7630 -121.7380 O   0  0  0  0  0  0  0  0  0  0  0  0
   34.2850  -64.6620 -122.6940 O   0  0  0  0  0  0  0  0  0  0  0  0
   30.3430  -65.4450 -125.9890 N   0  0  0  0  0  0  0  0  0  0  0  0
   28.7210  -64.9720 -127.5130 N   0  0  0  0  0  0  0  0  0  0  0  0
   31.0480  -65.4410 -127.3600 C   0  0  1  0  0  0  0  0  0  0  0  0
   29.9900  -65.1260 -128.3970 C   0  0  2  0  0  0  0  0  0  0  0  0
   32.1690  -64.4020 -127.5040 C   0  0  2  0  0  0  0  0  0  0  0  0
   28.9580  -65.1460 -126.2860 C   0  0  0  0  0  0  0  0  0  0  0  0
   30.1730  -63.7500 -129.0970 C   0  0  0  0  0  0  0  0  0  0  0  0
   33.0690  -64.3980 -126.2540 C   0  0  0  0  0  0  0  0  0  0  0  0
   34.1870  -63.3770 -126.2720 C   0  0  0  0  0  0  0  0  0  0  0  0
   34.1810  -62.4510 -125.0540 C   0  0  0  0  0  0  0  0  0  0  0  0
   35.2230  -62.8890 -123.9990 C   0  0  0  0  0  0  0  0  0  0  0  0
   34.6170  -63.4740 -122.7300 C   0  0  0  0  0  0  0  0  0  0  0  0
  1  9  1  0  0  0  0
  1 11  1  0  0  0  0
  2 10  2  0  0  0  0
  3 16  2  0  0  0  0
  4 16  1  0  0  0  0
  5 10  1  0  0  0  0
  6 10  1  0  0  0  0
  7  5  1  1  0  0  0
  7  8  1  0  0  0  0
  7  9  1  0  0  0  0
  8  6  1  1  0  0  0
  8 11  1  0  0  0  0
  9 12  1  1  0  0  0
 12 13  1  0  0  0  0
 13 14  1  0  0  0  0
 14 15  1  0  0  0  0
 15 16  1  0  0  0  0
M  END
$$$$
584880
 OpenBabel12061010053D

 10  9  0  0  0  0  0  0  0  0999 V2000
   27.1970  -11.3830   20.7670 O   0  0  0  0  0  0  0  0  0  0  0  0
   30.0540  -11.1820   20.1220 O   0  0  0  0  0  0  0  0  0  0  0  0
   28.0750  -10.8640   17.3750 O   0  0  0  0  0  0  0  0  0  0  0  0
   29.0270  -14.5100   20.5620 O   0  0  0  0  0  0  0  0  0  0  0  0
   27.2940   -9.4960   18.9370 O   0  0  0  0  0  0  0  0  0  0  0  0
   29.5240  -13.0240   22.0720 O   0  0  0  0  0  0  0  0  0  0  0  0
   27.7800  -11.8210   19.5380 C   0  0  2  0  0  0  0  0  0  0  0  0
   29.2210  -12.2890   19.7500 C   0  0  2  0  0  0  0  0  0  0  0  0
   27.7290  -10.6920   18.5380 C   0  0  0  0  0  0  0  0  0  0  0  0
   29.2520  -13.3470   20.8190 C   0  0  0  0  0  0  0  0  0  0  0  0
  3  9  2  0  0  0  0
  4 10  2  0  0  0  0
  5  9  1  0  0  0  0
  6 10  1  0  0  0  0
  7  1  1  1  0  0  0
  7  8  1  0  0  0  0
  7  9  1  0  0  0  0
  8  2  1  1  0  0  0
  8 10  1  0  0  0  0
M  END
$$$$
584902
 OpenBabel12061010053D

 20 22  0  0  0  0  0  0  0  0999 V2000
    7.5340   26.9890   28.6660 O   0  0  0  0  0  0  0  0  0  0  0  0
   11.0410   28.3990   28.5790 O   0  0  0  0  0  0  0  0  0  0  0  0
   12.4730   23.5720   30.8840 O   0  0  0  0  0  0  0  0  0  0  0  0
    6.2020   27.6980   25.8460 O   0  0  0  0  0  0  0  0  0  0  0  0
    6.0390   24.2540   28.3710 O   0  0  0  0  0  0  0  0  0  0  0  0
    9.7300   26.4440   28.4240 N   0  0  0  0  0  0  0  0  0  0  0  0
   11.7440   26.3150   29.5070 N   0  0  0  0  0  0  0  0  0  0  0  0
    9.0010   24.1030   28.8020 N   0  0  0  0  0  0  0  0  0  0  0  0
   10.5340   22.7740   30.0480 N   0  0  0  0  0  0  0  0  0  0  0  0
    8.5050   21.8190   29.2160 N   0  0  0  0  0  0  0  0  0  0  0  0
    9.8800   25.1310   28.9380 C   0  0  0  0  0  0  0  0  0  0  0  0
   11.0780   25.0520   29.5790 C   0  0  0  0  0  0  0  0  0  0  0  0
    8.5710   26.9580   27.7010 C   0  0  1  0  0  0  0  0  0  0  0  0
   10.8640   27.1980   28.8090 C   0  0  0  0  0  0  0  0  0  0  0  0
   11.4670   23.8180   30.2180 C   0  0  0  0  0  0  0  0  0  0  0  0
    8.0220   26.1730   26.5380 C   0  0  0  0  0  0  0  0  0  0  0  0
    6.2440   26.7190   28.0660 C   0  0  1  0  0  0  0  0  0  0  0  0
    6.5260   26.5140   26.5630 C   0  0  1  0  0  0  0  0  0  0  0  0
    9.3140   22.9360   29.3440 C   0  0  0  0  0  0  0  0  0  0  0  0
    5.4930   25.4820   28.6310 C   0  0  0  0  0  0  0  0  0  0  0  0
  1 13  1  0  0  0  0
  1 17  1  0  0  0  0
  2 14  2  0  0  0  0
  3 15  2  0  0  0  0
  5 20  1  0  0  0  0
  6 11  1  0  0  0  0
  6 14  1  0  0  0  0
  7 12  1  0  0  0  0
  7 14  1  0  0  0  0
  8 11  1  0  0  0  0
  8 19  2  0  0  0  0
  9 15  1  0  0  0  0
  9 19  1  0  0  0  0
 10 19  1  0  0  0  0
 11 12  2  0  0  0  0
 12 15  1  0  0  0  0
 13  6  1  1  0  0  0
 13 16  1  0  0  0  0
 16 18  1  0  0  0  0
 17 18  1  0  0  0  0
 17 20  1  6  0  0  0
 18  4  1  1  0  0  0
M  END
$$$$
584907
 OpenBabel12061010053D

 15 15  0  0  0  0  0  0  0  0999 V2000
   13.1110  -18.9360   47.1150 O   0  0  0  0  0  0  0  0  0  0  0  0
   13.5780  -19.9720   43.2680 O   0  0  0  0  0  0  0  0  0  0  0  0
   11.4470  -21.3090   44.9080 O   0  0  0  0  0  0  0  0  0  0  0  0
   13.1890  -21.6700   47.8950 O   0  0  0  0  0  0  0  0  0  0  0  0
   15.0480  -16.0300   42.4990 O   0  0  0  0  0  0  0  0  0  0  0  0
   13.9370  -17.2910   43.9690 N   0  0  0  0  0  0  0  0  0  0  0  0
   14.0710  -16.8530   46.7590 N   0  0  0  0  0  0  0  0  0  0  0  0
   13.7840  -18.3390   44.9780 C   0  0  2  0  0  0  0  0  0  0  0  0
   12.8990  -19.4430   44.3830 C   0  0  2  0  0  0  0  0  0  0  0  0
   12.5430  -20.5470   45.3880 C   0  0  1  0  0  0  0  0  0  0  0  0
   13.1370  -17.8300   46.2560 C   0  0  1  0  0  0  0  0  0  0  0  0
   12.1400  -19.8950   46.7130 C   0  0  1  0  0  0  0  0  0  0  0  0
   11.9680  -20.9610   47.7820 C   0  0  0  0  0  0  0  0  0  0  0  0
   15.0600  -16.8360   43.4370 C   0  0  0  0  0  0  0  0  0  0  0  0
   16.3750  -17.2540   44.0000 C   0  0  0  0  0  0  0  0  0  0  0  0
  1 11  1  0  0  0  0
  1 12  1  0  0  0  0
  4 13  1  0  0  0  0
  5 14  2  0  0  0  0
  6 14  1  0  0  0  0
  8  6  1  6  0  0  0
  8  9  1  0  0  0  0
  8 11  1  0  0  0  0
  9  2  1  1  0  0  0
  9 10  1  0  0  0  0
 10  3  1  6  0  0  0
 10 12  1  0  0  0  0
 11  7  1  1  0  0  0
 12 13  1  1  0  0  0
 14 15  1  0  0  0  0
M  END
$$$$
584910
 OpenBabel12061010053D

 13 13  0  0  0  0  0  0  0  0999 V2000
   66.9390   93.0100  138.4770 S   0  0  0  0  0  0  0  0  0  0  0  0
   65.9000   93.2000  137.4510 O   0  0  0  0  0  0  0  0  0  0  0  0
   68.0440   94.0260  138.3190 O   0  0  0  0  0  0  0  0  0  0  0  0
   66.4060   93.1540  139.8630 O   0  0  0  0  0  0  0  0  0  0  0  0
   64.8210   85.4310  137.9790 O   0  0  0  0  0  0  0  0  0  0  0  0
   66.0600   87.9420  137.6540 N   0  0  0  0  0  0  0  0  0  0  0  0
   67.6530   91.3070  138.4060 C   0  0  0  0  0  0  0  0  0  0  0  0
   67.1600   88.9120  137.8500 C   0  0  0  0  0  0  0  0  0  0  0  0
   66.5670   90.2710  138.1710 C   0  0  0  0  0  0  0  0  0  0  0  0
   65.4900   87.5290  138.9770 C   0  0  0  0  0  0  0  0  0  0  0  0
   66.5410   86.7730  136.8820 C   0  0  0  0  0  0  0  0  0  0  0  0
   64.3230   86.5420  138.7960 C   0  0  0  0  0  0  0  0  0  0  0  0
   65.3410   85.8280  136.6620 C   0  0  0  0  0  0  0  0  0  0  0  0
  1  2  2  0  0  0  0
  1  3  2  0  0  0  0
  1  4  1  0  0  0  0
  1  7  1  0  0  0  0
  5 12  1  0  0  0  0
  5 13  1  0  0  0  0
  6  8  1  0  0  0  0
  6 10  1  0  0  0  0
  6 11  1  0  0  0  0
  7  9  1  0  0  0  0
  8  9  1  0  0  0  0
 10 12  1  0  0  0  0
 11 13  1  0  0  0  0
M  END
$$$$
584922
 OpenBabel12061010053D

 15 14  0  0  0  0  0  0  0  0999 V2000
   96.2470  -23.2310   48.8700 O   0  0  0  0  0  0  0  0  0  0  0  0
   96.3190  -25.8810   49.7420 O   0  0  0  0  0  0  0  0  0  0  0  0
   93.0650  -24.6520   48.5730 O   0  0  0  0  0  0  0  0  0  0  0  0
   95.4380  -21.0630   51.4930 O   0  0  0  0  0  0  0  0  0  0  0  0
   96.6360  -25.2450   53.3560 O   0  0  0  0  0  0  0  0  0  0  0  0
   93.0880  -27.1110   47.2840 O   0  0  0  0  0  0  0  0  0  0  0  0
   95.2570  -23.7180   52.4030 N   0  0  0  0  0  0  0  0  0  0  0  0
   95.4150  -23.6530   49.9550 C   0  0  1  0  0  0  0  0  0  0  0  0
   95.0960  -25.1430   49.8040 C   0  0  1  0  0  0  0  0  0  0  0  0
   96.1380  -23.3790   51.2760 C   0  0  1  0  0  0  0  0  0  0  0  0
   94.2730  -25.4160   48.5410 C   0  0  1  0  0  0  0  0  0  0  0  0
   96.5790  -21.9160   51.3700 C   0  0  0  0  0  0  0  0  0  0  0  0
   95.5790  -24.6150   53.3330 C   0  0  0  0  0  0  0  0  0  0  0  0
   93.9210  -26.9020   48.4280 C   0  0  0  0  0  0  0  0  0  0  0  0
   94.5210  -24.8220   54.4190 C   0  0  0  0  0  0  0  0  0  0  0  0
  4 12  1  0  0  0  0
  5 13  2  0  0  0  0
  6 14  1  0  0  0  0
  7 13  1  0  0  0  0
  8  1  1  1  0  0  0
  8  9  1  0  0  0  0
  8 10  1  0  0  0  0
  9  2  1  6  0  0  0
  9 11  1  0  0  0  0
 10  7  1  6  0  0  0
 10 12  1  0  0  0  0
 11  3  1  1  0  0  0
 11 14  1  0  0  0  0
 13 15  1  0  0  0  0
M  END
$$$$
585267
 OpenBabel12061010053D

  6  5  0  0  0  0  0  0  0  0999 V2000
   25.4230   14.5170    6.3550 O   0  0  0  0  0  0  0  0  0  0  0  0
   27.0520   12.3590    8.1090 O   0  0  0  0  0  0  0  0  0  0  0  0
   28.3370   16.0590    8.1970 O   0  0  0  0  0  0  0  0  0  0  0  0
   27.0990   14.2840    6.6060 C   0  0  2  0  0  0  0  0  0  0  0  0
   27.4360   13.2840    7.4740 C   0  0  0  0  0  0  0  0  0  0  0  0
   27.3190   15.8920    7.3330 C   0  0  0  0  0  0  0  0  0  0  0  0
  2  5  2  0  0  0  0
  3  6  1  0  0  0  0
  4  1  1  1  0  0  0
  4  5  1  0  0  0  0
  4  6  1  0  0  0  0
M  END
$$$$
585276
 OpenBabel12061010053D

 15 15  0  0  0  0  0  0  0  0999 V2000
   23.5650   49.8610  -25.7640 O   0  0  0  0  0  0  0  0  0  0  0  0
   24.3150   50.2380  -29.7400 O   0  0  0  0  0  0  0  0  0  0  0  0
   21.6690   49.8880  -28.8050 O   0  0  0  0  0  0  0  0  0  0  0  0
   22.8820   47.0180  -26.4130 O   0  0  0  0  0  0  0  0  0  0  0  0
   25.2710   52.6910  -27.7360 O   0  0  0  0  0  0  0  0  0  0  0  0
   26.3110   50.7060  -27.5030 N   0  0  0  0  0  0  0  0  0  0  0  0
   25.8610   49.5340  -25.1830 N   0  0  0  0  0  0  0  0  0  0  0  0
   25.2360   49.7200  -27.5700 C   0  0  2  0  0  0  0  0  0  0  0  0
   24.0240   50.2590  -28.3490 C   0  0  2  0  0  0  0  0  0  0  0  0
   22.7800   49.4000  -28.0610 C   0  0  1  0  0  0  0  0  0  0  0  0
   24.8150   49.2620  -26.1560 C   0  0  2  0  0  0  0  0  0  0  0  0
   22.4360   49.4090  -26.5580 C   0  0  1  0  0  0  0  0  0  0  0  0
   21.9970   48.0550  -26.0100 C   0  0  0  0  0  0  0  0  0  0  0  0
   26.1840   51.9190  -28.0420 C   0  0  0  0  0  0  0  0  0  0  0  0
   27.2260   52.3530  -29.0690 C   0  0  0  0  0  0  0  0  0  0  0  0
  1 11  1  0  0  0  0
  1 12  1  0  0  0  0
  4 13  1  0  0  0  0
  5 14  2  0  0  0  0
  6 14  1  0  0  0  0
  8  6  1  1  0  0  0
  8  9  1  0  0  0  0
  8 11  1  0  0  0  0
  9  2  1  6  0  0  0
  9 10  1  0  0  0  0
 10  3  1  1  0  0  0
 10 12  1  0  0  0  0
 11  7  1  1  0  0  0
 12 13  1  6  0  0  0
 14 15  1  0  0  0  0
M  END
$$$$
585283
 OpenBabel12061010053D

 12 12  0  0  0  0  0  0  0  0999 V2000
   28.0690  -12.1820   16.3980 O   0  0  0  0  0  0  0  0  0  0  0  0
   24.6630  -11.1640   18.4930 O   0  0  0  0  0  0  0  0  0  0  0  0
   26.5830  -13.0480   19.6220 O   0  0  0  0  0  0  0  0  0  0  0  0
   25.4580  -11.2790   15.8380 O   0  0  0  0  0  0  0  0  0  0  0  0
   27.9270  -10.1870   15.0970 O   0  0  0  0  0  0  0  0  0  0  0  0
   27.5680  -15.1900   17.4300 O   0  0  0  0  0  0  0  0  0  0  0  0
   26.0410  -11.2250   18.1800 C   0  0  1  0  0  0  0  0  0  0  0  0
   26.5730  -12.6560   18.2670 C   0  0  1  0  0  0  0  0  0  0  0  0
   26.2810  -10.6420   16.7910 C   0  0  1  0  0  0  0  0  0  0  0  0
   27.9960  -12.7650   17.6900 C   0  0  1  0  0  0  0  0  0  0  0  0
   27.7430  -10.8030   16.3880 C   0  0  1  0  0  0  0  0  0  0  0  0
   28.5520  -14.1960   17.6340 C   0  0  0  0  0  0  0  0  0  0  0  0
  1 10  1  0  0  0  0
  1 11  1  0  0  0  0
  6 12  1  0  0  0  0
  7  2  1  6  0  0  0
  7  8  1  0  0  0  0
  7  9  1  0  0  0  0
  8  3  1  1  0  0  0
  8 10  1  0  0  0  0
  9  4  1  6  0  0  0
  9 11  1  0  0  0  0
 10 12  1  6  0  0  0
 11  5  1  6  0  0  0
M  END
$$$$
585306
 OpenBabel12061010053D

 13 13  0  0  0  0  0  0  0  0999 V2000
   68.1370   17.4470   -8.9930 O   0  0  0  0  0  0  0  0  0  0  0  0
   69.1240   19.3060   -8.5690 O   0  0  0  0  0  0  0  0  0  0  0  0
   72.6330   14.7690   -5.0920 N   0  0  0  0  0  0  0  0  0  0  0  0
   72.7480   12.8480   -6.4470 N   0  0  0  0  0  0  0  0  0  0  0  0
   73.8380   12.9200   -4.4610 N   0  0  0  0  0  0  0  0  0  0  0  0
   70.0210   17.1420   -7.5000 C   0  0  0  0  0  0  0  0  0  0  0  0
   71.7970   15.5790   -5.8810 C   0  0  0  0  0  0  0  0  0  0  0  0
   71.0870   17.7520   -6.7670 C   0  0  0  0  0  0  0  0  0  0  0  0
   69.8480   15.7270   -7.4080 C   0  0  0  0  0  0  0  0  0  0  0  0
   71.9780   16.9850   -5.9530 C   0  0  0  0  0  0  0  0  0  0  0  0
   70.7210   14.9750   -6.6120 C   0  0  0  0  0  0  0  0  0  0  0  0
   69.1250   18.0200   -8.3450 C   0  0  0  0  0  0  0  0  0  0  0  0
   73.0580   13.5260   -5.3520 C   0  0  0  0  0  0  0  0  0  0  0  0
  1 12  2  0  0  0  0
  2 12  1  0  0  0  0
  3  7  1  0  0  0  0
  3 13  1  0  0  0  0
  4 13  2  0  0  0  0
  5 13  1  0  0  0  0
  6  8  2  0  0  0  0
  6  9  1  0  0  0  0
  6 12  1  0  0  0  0
  7 10  2  0  0  0  0
  7 11  1  0  0  0  0
  8 10  1  0  0  0  0
  9 11  2  0  0  0  0
M  END
$$$$
585328
 OpenBabel12061010053D

 28 31  0  0  0  0  0  0  0  0999 V2000
   30.4950   21.2810    4.4190 S   0  0  0  0  0  0  0  0  0  0  0  0
   25.7910   12.5640    1.3480 O   0  0  0  0  0  0  0  0  0  0  0  0
   30.0240   21.7780    3.1350 O   0  0  0  0  0  0  0  0  0  0  0  0
   31.8980   20.9450    4.5660 O   0  0  0  0  0  0  0  0  0  0  0  0
   27.9970   15.9250    3.5580 N   0  0  0  0  0  0  0  0  0  0  0  0
   25.0270   13.7840    4.6320 N   0  0  2  0  0  0  0  0  0  0  0  0
   29.6560   19.7910    4.6710 N   0  0  0  0  0  0  0  0  0  0  0  0
   26.8650   15.1440    3.6380 C   0  0  0  0  0  0  0  0  0  0  0  0
   26.8160   14.2510    2.5320 C   0  0  0  0  0  0  0  0  0  0  0  0
   28.0130   14.5050    1.7430 C   0  0  0  0  0  0  0  0  0  0  0  0
   28.7220   15.5570    2.4070 C   0  0  0  0  0  0  0  0  0  0  0  0
   25.7400   15.1280    4.7010 C   0  0  2  0  0  0  0  0  0  0  0  0
   25.7910   13.3030    2.2890 C   0  0  0  0  0  0  0  0  0  0  0  0
   24.6360   13.2840    3.3130 C   0  0  0  0  0  0  0  0  0  0  0  0
   28.5310   13.9580    0.5650 C   0  0  0  0  0  0  0  0  0  0  0  0
   29.9340   16.0250    1.8550 C   0  0  0  0  0  0  0  0  0  0  0  0
   28.4960   16.9890    4.4530 C   0  0  0  0  0  0  0  0  0  0  0  0
   26.3470   15.2080    6.1560 C   0  0  0  0  0  0  0  0  0  0  0  0
   23.8980   13.7600    5.6050 C   0  0  0  0  0  0  0  0  0  0  0  0
   29.7530   14.4320    0.0070 C   0  0  0  0  0  0  0  0  0  0  0  0
   30.4540   15.4750    0.6600 C   0  0  0  0  0  0  0  0  0  0  0  0
   25.2670   15.1450    7.2300 C   0  0  0  0  0  0  0  0  0  0  0  0
   24.4230   13.8620    7.0520 C   0  0  0  0  0  0  0  0  0  0  0  0
   27.7700   18.3190    4.2100 C   0  0  0  0  0  0  0  0  0  0  0  0
   28.7150   19.3530    3.6530 C   0  0  0  0  0  0  0  0  0  0  0  0
   29.9790   22.3890    5.7310 C   0  0  0  0  0  0  0  0  0  0  0  0
   30.9850   23.5380    5.8220 C   0  0  0  0  0  0  0  0  0  0  0  0
   29.9020   21.6000    7.0650 C   0  0  0  0  0  0  0  0  0  0  0  0
  1  3  2  0  0  0  0
  1  4  2  0  0  0  0
  1  7  1  0  0  0  0
  1 26  1  0  0  0  0
  2 13  2  0  0  0  0
  5  8  1  0  0  0  0
  5 11  1  0  0  0  0
  5 17  1  0  0  0  0
  6 12  1  0  0  0  0
  6 14  1  6  0  0  0
  6 19  1  0  0  0  0
  7 25  1  0  0  0  0
  8  9  2  0  0  0  0
  9 10  1  0  0  0  0
  9 13  1  0  0  0  0
 10 11  2  0  0  0  0
 10 15  1  0  0  0  0
 11 16  1  0  0  0  0
 12  8  1  1  0  0  0
 12 18  1  0  0  0  0
 13 14  1  0  0  0  0
 15 20  2  0  0  0  0
 16 21  2  0  0  0  0
 17 24  1  0  0  0  0
 18 22  1  0  0  0  0
 19 23  1  0  0  0  0
 20 21  1  0  0  0  0
 22 23  1  0  0  0  0
 24 25  1  0  0  0  0
 26 27  1  0  0  0  0
 26 28  1  0  0  0  0
M  END
$$$$
585332
 OpenBabel12061010053D

 26 28  0  0  0  0  0  0  0  0999 V2000
    3.7590  -20.3990    4.8340 P   0  0  0  0  0  0  0  0  0  0  0  0
   -1.6560  -19.7920    6.1020 O   0  0  0  0  0  0  0  0  0  0  0  0
   -0.8360  -17.0040    7.3970 O   0  0  0  0  0  0  0  0  0  0  0  0
    1.4010  -17.9230    6.0450 O   0  0  0  0  0  0  0  0  0  0  0  0
    0.5780  -21.3950    5.0990 O   0  0  0  0  0  0  0  0  0  0  0  0
    1.6750  -23.2840    4.2630 O   0  0  0  0  0  0  0  0  0  0  0  0
    4.9750  -21.2280    5.0210 O   0  0  0  0  0  0  0  0  0  0  0  0
    3.1150  -20.1060    6.1380 O   0  0  0  0  0  0  0  0  0  0  0  0
    4.2670  -18.9960    4.2720 O   0  0  0  0  0  0  0  0  0  0  0  0
   -1.7230  -20.3640    8.3690 N   0  0  0  0  0  0  0  0  0  0  0  0
   -1.1920  -22.3040    9.3730 N   0  0  0  0  0  0  0  0  0  0  0  0
   -3.5090  -19.6150    9.8450 N   0  0  0  0  0  0  0  0  0  0  0  0
   -3.9070  -21.1900   11.6370 N   0  0  0  0  0  0  0  0  0  0  0  0
   -2.7230  -23.1560   11.9020 N   0  0  0  0  0  0  0  0  0  0  0  0
   -1.6940  -19.2540    7.4140 C   0  0  1  0  0  0  0  0  0  0  0  0
   -2.5590  -20.4790    9.4530 C   0  0  0  0  0  0  0  0  0  0  0  0
   -0.4650  -18.3560    7.5810 C   0  0  1  0  0  0  0  0  0  0  0  0
   -2.2200  -21.6770   10.0620 C   0  0  0  0  0  0  0  0  0  0  0  0
    0.4620  -18.8950    6.4970 C   0  0  1  0  0  0  0  0  0  0  0  0
   -0.5090  -19.2630    5.3880 C   0  0  1  0  0  0  0  0  0  0  0  0
   -0.9350  -21.4880    8.3800 C   0  0  0  0  0  0  0  0  0  0  0  0
   -2.9410  -22.0340   11.2110 C   0  0  0  0  0  0  0  0  0  0  0  0
    0.0080  -20.2840    4.4030 C   0  0  0  0  0  0  0  0  0  0  0  0
   -4.1230  -20.0620   10.9420 C   0  0  0  0  0  0  0  0  0  0  0  0
    1.5270  -22.0620    4.2610 C   0  0  0  0  0  0  0  0  0  0  0  0
    2.6530  -21.1830    3.7590 C   0  0  0  0  0  0  0  0  0  0  0  0
  1  7  2  0  0  0  0
  1  8  1  0  0  0  0
  1  9  1  0  0  0  0
  1 26  1  0  0  0  0
  2 15  1  0  0  0  0
  2 20  1  0  0  0  0
  5 23  1  0  0  0  0
  5 25  1  0  0  0  0
  6 25  2  0  0  0  0
 10 16  1  0  0  0  0
 10 21  1  0  0  0  0
 11 18  1  0  0  0  0
 11 21  2  0  0  0  0
 12 16  2  0  0  0  0
 12 24  1  0  0  0  0
 13 22  1  0  0  0  0
 13 24  2  0  0  0  0
 14 22  1  0  0  0  0
 15 10  1  6  0  0  0
 15 17  1  0  0  0  0
 16 18  1  0  0  0  0
 17  3  1  6  0  0  0
 17 19  1  0  0  0  0
 18 22  2  0  0  0  0
 19  4  1  6  0  0  0
 19 20  1  0  0  0  0
 20 23  1  1  0  0  0
 25 26  1  0  0  0  0
M  END
$$$$
585338
 OpenBabel12061010053D

 14 13  0  0  0  0  0  0  0  0999 V2000
   17.0610   62.3400   80.5960 N   0  0  0  0  0  0  0  0  0  0  0  0
   12.2480   65.5460   79.9280 N   0  0  0  0  0  0  0  0  0  0  0  0
   16.6280   59.3080   84.1770 N   0  0  0  0  0  0  0  0  0  0  0  0
    7.3350   65.6110   80.4680 N   0  0  0  0  0  0  0  0  0  0  0  0
   15.7290   64.3890   80.8700 C   0  0  0  0  0  0  0  0  0  0  0  0
   14.7620   65.3550   80.2570 C   0  0  0  0  0  0  0  0  0  0  0  0
   16.1900   63.3010   79.9220 C   0  0  0  0  0  0  0  0  0  0  0  0
   13.3830   64.7640   80.4750 C   0  0  0  0  0  0  0  0  0  0  0  0
   16.1940   61.2220   81.0420 C   0  0  0  0  0  0  0  0  0  0  0  0
   10.9800   64.8100   80.2320 C   0  0  0  0  0  0  0  0  0  0  0  0
   16.7830   60.0780   81.7830 C   0  0  0  0  0  0  0  0  0  0  0  0
    9.7480   65.4820   79.7270 C   0  0  0  0  0  0  0  0  0  0  0  0
   15.9250   59.5070   82.8470 C   0  0  0  0  0  0  0  0  0  0  0  0
    8.4840   64.7380   80.0400 C   0  0  0  0  0  0  0  0  0  0  0  0
  1  7  1  0  0  0  0
  1  9  1  0  0  0  0
  2  8  1  0  0  0  0
  2 10  1  0  0  0  0
  3 13  1  0  0  0  0
  4 14  1  0  0  0  0
  5  6  1  0  0  0  0
  5  7  1  0  0  0  0
  6  8  1  0  0  0  0
  9 11  1  0  0  0  0
 10 12  1  0  0  0  0
 11 13  1  0  0  0  0
 12 14  1  0  0  0  0
M  END
$$$$
585355
 OpenBabel12061010053D

 12 12  0  0  0  0  0  0  0  0999 V2000
    2.1570  -11.4270    6.1060 S   0  0  0  0  0  0  0  0  0  0  0  0
    9.7340  -11.9610    9.7530 O   0  0  0  0  0  0  0  0  0  0  0  0
    3.8540  -12.5460    7.8410 O   0  0  0  0  0  0  0  0  0  0  0  0
    6.8360  -12.7460    6.8590 C   0  0  0  0  0  0  0  0  0  0  0  0
    8.8150  -12.2040    8.8150 C   0  0  0  0  0  0  0  0  0  0  0  0
    6.7220  -11.6820    7.7360 C   0  0  0  0  0  0  0  0  0  0  0  0
    8.0010  -13.5220    7.0000 C   0  0  0  0  0  0  0  0  0  0  0  0
    5.8150  -12.9840    5.8680 C   0  0  0  0  0  0  0  0  0  0  0  0
    7.6300  -11.3990    8.6820 C   0  0  0  0  0  0  0  0  0  0  0  0
    8.9180  -13.3120    7.9590 C   0  0  0  0  0  0  0  0  0  0  0  0
    4.6030  -12.4580    5.6380 C   0  0  0  0  0  0  0  0  0  0  0  0
    3.6740  -12.2340    6.6170 C   0  0  0  0  0  0  0  0  0  0  0  0
  1 12  1  0  0  0  0
  2  5  1  0  0  0  0
  3 12  2  0  0  0  0
  4  6  2  0  0  0  0
  4  7  1  0  0  0  0
  4  8  1  0  0  0  0
  5  9  2  0  0  0  0
  5 10  1  0  0  0  0
  6  9  1  0  0  0  0
  7 10  2  0  0  0  0
  8 11  2  3  0  0  0
 11 12  1  0  0  0  0
M  END
$$$$
585367
 OpenBabel12061010053D

 15 15  0  0  0  0  0  0  0  0999 V2000
   11.8470   84.0640   -0.4480 O   0  0  0  0  0  0  0  0  0  0  0  0
    8.5780   86.5910   -0.1620 O   0  0  0  0  0  0  0  0  0  0  0  0
   10.4730   86.9340   -2.2880 O   0  0  0  0  0  0  0  0  0  0  0  0
   13.9750   84.3610   -1.8780 O   0  0  0  0  0  0  0  0  0  0  0  0
    6.5970   84.6140   -0.3350 O   0  0  0  0  0  0  0  0  0  0  0  0
    8.3730   83.8550    0.8110 N   0  0  0  0  0  0  0  0  0  0  0  0
   10.8990   82.4680    1.0240 N   0  0  0  0  0  0  0  0  0  0  0  0
    9.6260   84.4940    0.4550 C   0  0  2  0  0  0  0  0  0  0  0  0
    9.3880   85.5320   -0.6530 C   0  0  2  0  0  0  0  0  0  0  0  0
   10.7170   86.0970   -1.1670 C   0  0  1  0  0  0  0  0  0  0  0  0
   10.6330   83.4380   -0.0190 C   0  0  1  0  0  0  0  0  0  0  0  0
   11.6450   84.9440   -1.5700 C   0  0  1  0  0  0  0  0  0  0  0  0
   13.0170   85.4020   -2.0230 C   0  0  0  0  0  0  0  0  0  0  0  0
    7.4050   83.7210   -0.0900 C   0  0  0  0  0  0  0  0  0  0  0  0
    7.3220   82.4010   -0.8420 C   0  0  0  0  0  0  0  0  0  0  0  0
  1 11  1  0  0  0  0
  1 12  1  0  0  0  0
  4 13  1  0  0  0  0
  5 14  2  0  0  0  0
  6 14  1  0  0  0  0
  8  6  1  6  0  0  0
  8  9  1  0  0  0  0
  8 11  1  0  0  0  0
  9  2  1  1  0  0  0
  9 10  1  0  0  0  0
 10  3  1  6  0  0  0
 10 12  1  0  0  0  0
 11  7  1  1  0  0  0
 12 13  1  1  0  0  0
 14 15  1  0  0  0  0
M  END
$$$$
585378
 OpenBabel12061010053D

 10 10  0  0  0  0  0  0  0  0999 V2000
    2.7980   48.2730  123.9760 N   0  0  0  0  0  0  0  0  0  0  0  0
    3.4070   49.0340  126.1190 N   0  0  0  0  0  0  0  0  0  0  0  0
    1.0160   49.2710  122.8050 N   0  0  0  0  0  0  0  0  0  0  0  0
    0.1400   52.2640  124.2830 N   0  0  0  0  0  0  0  0  0  0  0  0
    1.5640   50.1380  125.0160 C   0  0  0  0  0  0  0  0  0  0  0  0
    1.8020   49.2170  123.9330 C   0  0  0  0  0  0  0  0  0  0  0  0
    3.6110   48.1730  125.0740 C   0  0  0  0  0  0  0  0  0  0  0  0
    2.4280   49.9990  126.1330 C   0  0  0  0  0  0  0  0  0  0  0  0
    0.5650   51.0910  124.9780 C   0  0  0  0  0  0  0  0  0  0  0  0
    4.6200   47.2220  125.1330 C   0  0  0  0  0  0  0  0  0  0  0  0
  1  6  2  0  0  0  0
  1  7  1  0  0  0  0
  2  7  2  0  0  0  0
  2  8  1  0  0  0  0
  3  6  1  0  0  0  0
  4  9  1  0  0  0  0
  5  6  1  0  0  0  0
  5  8  2  0  0  0  0
  5  9  1  0  0  0  0
  7 10  1  0  0  0  0
M  END
$$$$
585381
 OpenBabel12061010053D

 25 26  0  0  0  0  0  0  0  0999 V2000
  -11.8830  103.9780   54.1660 S   0  0  0  0  0  0  0  0  0  0  0  0
  -12.8360  103.1680   55.3320 O   0  0  0  0  0  0  0  0  0  0  0  0
  -12.2890  103.9080   52.5130 O   0  0  0  0  0  0  0  0  0  0  0  0
   -8.0920  105.7910   54.5430 O   0  0  0  0  0  0  0  0  0  0  0  0
   -9.3330  105.9470   52.5420 O   0  0  0  0  0  0  0  0  0  0  0  0
   -9.9680  103.3860   56.2970 O   0  0  0  0  0  0  0  0  0  0  0  0
  -10.3900  103.1350   54.1040 N   0  0  0  0  0  0  0  0  0  0  0  0
   -8.5010  102.2520   55.0390 N   0  0  0  0  0  0  0  0  0  0  0  0
   -7.4540  102.1800   57.0970 N   0  0  0  0  0  0  0  0  0  0  0  0
   -6.4120  101.0390   55.1410 N   0  0  0  0  0  0  0  0  0  0  0  0
  -11.5810  105.6390   54.6590 C   0  0  0  0  0  0  0  0  0  0  0  0
  -10.4770  106.5530   54.5040 C   0  0  0  0  0  0  0  0  0  0  0  0
  -12.7600  106.0380   55.3530 C   0  0  0  0  0  0  0  0  0  0  0  0
   -9.2810  106.0810   53.7780 C   0  0  0  0  0  0  0  0  0  0  0  0
   -9.6230  102.9340   55.1810 C   0  0  0  0  0  0  0  0  0  0  0  0
  -10.6300  107.8480   55.0710 C   0  0  0  0  0  0  0  0  0  0  0  0
   -7.4640  101.8190   55.7170 C   0  0  0  0  0  0  0  0  0  0  0  0
  -12.8660  107.3370   55.9010 C   0  0  0  0  0  0  0  0  0  0  0  0
  -11.7980  108.2500   55.7610 C   0  0  0  0  0  0  0  0  0  0  0  0
   -6.3690  101.7610   57.9350 C   0  0  0  0  0  0  0  0  0  0  0  0
   -5.3270  100.6160   55.9860 C   0  0  0  0  0  0  0  0  0  0  0  0
   -5.2450  100.9540   57.4230 C   0  0  0  0  0  0  0  0  0  0  0  0
   -6.9220  105.3340   53.8410 C   0  0  0  0  0  0  0  0  0  0  0  0
   -6.3600  102.1370   59.3510 C   0  0  0  0  0  0  0  0  0  0  0  0
   -4.2580   99.8180   55.3860 C   0  0  0  0  0  0  0  0  0  0  0  0
  1  2  2  0  0  0  0
  1  3  2  0  0  0  0
  1  7  1  0  0  0  0
  1 11  1  0  0  0  0
  4 14  1  0  0  0  0
  4 23  1  0  0  0  0
  5 14  2  0  0  0  0
  6 15  2  0  0  0  0
  7 15  1  0  0  0  0
  8 15  1  0  0  0  0
  8 17  1  0  0  0  0
  9 17  1  0  0  0  0
  9 20  2  0  0  0  0
 10 17  2  0  0  0  0
 10 21  1  0  0  0  0
 11 12  1  0  0  0  0
 11 13  2  0  0  0  0
 12 14  1  0  0  0  0
 12 16  2  0  0  0  0
 13 18  1  0  0  0  0
 16 19  1  0  0  0  0
 18 19  2  0  0  0  0
 20 22  1  0  0  0  0
 20 24  1  0  0  0  0
 21 22  2  0  0  0  0
 21 25  1  0  0  0  0
M  END
$$$$
585382
 OpenBabel12061010053D

 12 11  0  0  0  0  0  0  0  0999 V2000
   27.7150  115.2040   47.3130 P   0  0  0  0  0  0  0  0  0  0  0  0
   29.9820  116.2460   45.7570 P   0  0  0  0  0  0  0  0  0  0  0  0
   28.6350  115.4570   46.0420 O   0  0  0  0  0  0  0  0  0  0  0  0
   27.2940  116.4750   47.8980 O   0  0  0  0  0  0  0  0  0  0  0  0
   26.6140  114.3990   46.9480 O   0  0  0  0  0  0  0  0  0  0  0  0
   28.4930  114.4820   48.2710 O   0  0  0  0  0  0  0  0  0  0  0  0
   29.6110  117.5920   45.3870 O   0  0  0  0  0  0  0  0  0  0  0  0
   30.5700  115.3940   44.7360 O   0  0  0  0  0  0  0  0  0  0  0  0
   30.6840  116.1630   47.0460 O   0  0  0  0  0  0  0  0  0  0  0  0
   26.8150  117.7530   47.3620 C   0  0  0  0  0  0  0  0  0  0  0  0
   25.5380  118.4210   46.9440 C   0  0  0  0  0  0  0  0  0  0  0  0
   24.8530  119.6480   46.3980 C   0  0  0  0  0  0  0  0  0  0  0  0
  1  3  1  0  0  0  0
  1  4  1  0  0  0  0
  1  5  2  0  0  0  0
  1  6  1  0  0  0  0
  2  3  1  0  0  0  0
  2  7  2  0  0  0  0
  2  8  1  0  0  0  0
  2  9  1  0  0  0  0
  4 10  1  0  0  0  0
 10 11  1  0  0  0  0
 11 12  1  0  0  0  0
M  END
$$$$
585384
 OpenBabel12061010053D

 11 10  0  0  0  0  0  0  0  0999 V2000
    5.1780   98.2930   59.0280 P   0  0  0  0  0  0  0  0  0  0  0  0
    3.3540   96.7870   60.7350 P   0  0  0  0  0  0  0  0  0  0  0  0
    4.3060   97.9660   60.2890 O   0  0  0  0  0  0  0  0  0  0  0  0
    4.2430   98.3520   57.9140 O   0  0  0  0  0  0  0  0  0  0  0  0
    5.8430   99.5190   59.1800 O   0  0  0  0  0  0  0  0  0  0  0  0
    6.1910   97.2680   58.9020 O   0  0  0  0  0  0  0  0  0  0  0  0
    2.0060   97.1720   60.3890 O   0  0  0  0  0  0  0  0  0  0  0  0
    3.6500   96.6690   62.1520 O   0  0  0  0  0  0  0  0  0  0  0  0
    3.9100   95.6340   59.9740 O   0  0  0  0  0  0  0  0  0  0  0  0
    2.9800   99.2060   57.4690 C   0  0  0  0  0  0  0  0  0  0  0  0
    1.9680  100.3570   57.7440 C   0  0  0  0  0  0  0  0  0  0  0  0
  1  3  1  0  0  0  0
  1  4  1  0  0  0  0
  1  5  2  0  0  0  0
  1  6  1  0  0  0  0
  2  3  1  0  0  0  0
  2  7  2  0  0  0  0
  2  8  1  0  0  0  0
  2  9  1  0  0  0  0
  4 10  1  0  0  0  0
 10 11  1  0  0  0  0
M  END
$$$$
585427
 OpenBabel12061010053D

 23 25  0  0  0  0  0  0  0  0999 V2000
   76.0720    7.1960   19.1900 P   0  0  0  0  0  0  0  0  0  0  0  0
   76.5660    2.2890   19.6000 O   0  0  0  0  0  0  0  0  0  0  0  0
   77.5950    1.3980   22.8780 O   0  0  0  0  0  0  0  0  0  0  0  0
   75.5860    3.3620   22.7240 O   0  0  0  0  0  0  0  0  0  0  0  0
   76.2880    5.8740   20.1000 O   0  0  0  0  0  0  0  0  0  0  0  0
   75.6070    8.2040   20.1500 O   0  0  0  0  0  0  0  0  0  0  0  0
   77.3970    7.5130   18.5760 O   0  0  0  0  0  0  0  0  0  0  0  0
   75.0220    6.8830   18.1270 O   0  0  0  0  0  0  0  0  0  0  0  0
   78.4850    0.9170   19.7260 N   0  0  0  0  0  0  0  0  0  0  0  0
   80.5300    0.9300   18.5610 N   0  0  0  0  0  0  0  0  0  0  0  0
   77.9450   -1.4350   19.7120 N   0  0  0  0  0  0  0  0  0  0  0  0
   79.6280   -2.7360   18.6000 N   0  0  0  0  0  0  0  0  0  0  0  0
   81.6490   -1.7250   17.5990 N   0  0  0  0  0  0  0  0  0  0  0  0
   77.3040    1.4210   20.4510 C   0  0  1  0  0  0  0  0  0  0  0  0
   78.7240   -0.3670   19.3880 C   0  0  0  0  0  0  0  0  0  0  0  0
   77.7360    2.2530   21.7630 C   0  0  1  0  0  0  0  0  0  0  0  0
   76.7690    3.5220   21.8180 C   0  0  1  0  0  0  0  0  0  0  0  0
   76.1740    3.5420   20.2560 C   0  0  1  0  0  0  0  0  0  0  0  0
   79.9870   -0.3560   18.7240 C   0  0  0  0  0  0  0  0  0  0  0  0
   79.5720    1.6390   19.1930 C   0  0  0  0  0  0  0  0  0  0  0  0
   80.4440   -1.6360   18.2680 C   0  0  0  0  0  0  0  0  0  0  0  0
   76.7380    4.6880   19.4340 C   0  0  0  0  0  0  0  0  0  0  0  0
   78.4540   -2.6080   19.2570 C   0  0  0  0  0  0  0  0  0  0  0  0
  1  5  1  0  0  0  0
  1  6  2  0  0  0  0
  1  7  1  0  0  0  0
  1  8  1  0  0  0  0
  2 14  1  0  0  0  0
  2 18  1  0  0  0  0
  5 22  1  0  0  0  0
  9 15  1  0  0  0  0
  9 20  1  0  0  0  0
 10 19  1  0  0  0  0
 10 20  2  0  0  0  0
 11 15  2  0  0  0  0
 11 23  1  0  0  0  0
 12 21  1  0  0  0  0
 12 23  2  0  0  0  0
 13 21  1  0  0  0  0
 14  9  1  6  0  0  0
 14 16  1  0  0  0  0
 15 19  1  0  0  0  0
 16  3  1  1  0  0  0
 16 17  1  0  0  0  0
 17  4  1  6  0  0  0
 17 18  1  0  0  0  0
 18 22  1  6  0  0  0
 19 21  2  0  0  0  0
M  END
$$$$
585439
 OpenBabel12061010053D

 12 12  0  0  0  0  0  0  0  0999 V2000
   26.6390   45.2070    0.5500 S   0  0  0  0  0  0  0  0  0  0  0  0
   27.8640   45.6960    1.2030 O   0  0  0  0  0  0  0  0  0  0  0  0
   26.1620   46.0970   -0.5270 O   0  0  0  0  0  0  0  0  0  0  0  0
   26.8090   43.8230    0.1040 O   0  0  0  0  0  0  0  0  0  0  0  0
   23.5100   44.3280    6.5810 O   0  0  0  0  0  0  0  0  0  0  0  0
   24.5580   44.2760    3.9170 N   0  0  0  0  0  0  0  0  0  0  0  0
   25.3330   45.1750    1.7460 C   0  0  0  0  0  0  0  0  0  0  0  0
   25.6980   44.2990    2.9300 C   0  0  0  0  0  0  0  0  0  0  0  0
   24.6180   43.0550    4.8330 C   0  0  0  0  0  0  0  0  0  0  0  0
   24.5890   45.5570    4.7610 C   0  0  0  0  0  0  0  0  0  0  0  0
   23.4100   43.1260    5.7840 C   0  0  0  0  0  0  0  0  0  0  0  0
   23.4240   45.5230    5.7540 C   0  0  0  0  0  0  0  0  0  0  0  0
  1  2  2  0  0  0  0
  1  3  2  0  0  0  0
  1  4  1  0  0  0  0
  1  7  1  0  0  0  0
  5 11  1  0  0  0  0
  5 12  1  0  0  0  0
  6  8  1  0  0  0  0
  6  9  1  0  0  0  0
  6 10  1  0  0  0  0
  7  8  1  0  0  0  0
  9 11  1  0  0  0  0
 10 12  1  0  0  0  0
M  END
$$$$
585464
 OpenBabel12061010053D

 15 15  0  0  0  0  0  0  0  0999 V2000
   23.5520   44.9670    7.8800 O   0  0  0  0  0  0  0  0  0  0  0  0
   21.6560   41.3540    8.1490 O   0  0  0  0  0  0  0  0  0  0  0  0
   24.2020   41.6470    9.3570 O   0  0  0  0  0  0  0  0  0  0  0  0
   26.0910   43.7190    7.3020 O   0  0  0  0  0  0  0  0  0  0  0  0
   19.2460   43.9860    6.2710 O   0  0  0  0  0  0  0  0  0  0  0  0
   20.1000   43.8330    8.3400 N   0  0  0  0  0  0  0  0  0  0  0  0
   21.5790   46.1600    7.3740 N   0  0  0  0  0  0  0  0  0  0  0  0
   21.4570   43.7360    7.8490 C   0  0  2  0  0  0  0  0  0  0  0  0
   22.1520   42.5990    8.5950 C   0  0  2  0  0  0  0  0  0  0  0  0
   23.6620   42.6110    8.4340 C   0  0  1  0  0  0  0  0  0  0  0  0
   22.1590   45.0680    8.1300 C   0  0  1  0  0  0  0  0  0  0  0  0
   24.1860   44.0200    8.7460 C   0  0  1  0  0  0  0  0  0  0  0  0
   25.6690   44.2080    8.5600 C   0  0  0  0  0  0  0  0  0  0  0  0
   19.0910   43.9670    7.4910 C   0  0  0  0  0  0  0  0  0  0  0  0
   17.6970   44.0880    8.0810 C   0  0  0  0  0  0  0  0  0  0  0  0
  1 11  1  0  0  0  0
  1 12  1  0  0  0  0
  4 13  1  0  0  0  0
  5 14  2  0  0  0  0
  6 14  1  0  0  0  0
  8  6  1  1  0  0  0
  8  9  1  0  0  0  0
  8 11  1  0  0  0  0
  9  2  1  6  0  0  0
  9 10  1  0  0  0  0
 10  3  1  1  0  0  0
 10 12  1  0  0  0  0
 11  7  1  6  0  0  0
 12 13  1  6  0  0  0
 14 15  1  0  0  0  0
M  END
$$$$
585493
 OpenBabel12061010053D

 21 21  0  0  0  0  0  0  0  0999 V2000
   30.7260    5.3210   81.3790 O   0  0  0  0  0  0  0  0  0  0  0  0
   29.3990    4.4010   79.6720 O   0  0  0  0  0  0  0  0  0  0  0  0
   32.8680    5.4330   77.6580 O   0  0  0  0  0  0  0  0  0  0  0  0
   32.7340    7.3200   82.5720 O   0  0  0  0  0  0  0  0  0  0  0  0
   29.5370    2.0750   81.1700 O   0  0  0  0  0  0  0  0  0  0  0  0
   31.3540    2.5580   82.1630 O   0  0  0  0  0  0  0  0  0  0  0  0
   29.2020    8.3570   82.4240 O   0  0  0  0  0  0  0  0  0  0  0  0
   34.6650    8.3540   79.4160 O   0  0  0  0  0  0  0  0  0  0  0  0
   29.4400    8.2690   85.1090 O   0  0  0  0  0  0  0  0  0  0  0  0
   32.4190    7.9450   79.1140 N   0  0  0  0  0  0  0  0  0  0  0  0
   30.6000    4.1720   80.4540 C   0  0  1  0  0  0  0  0  0  0  0  0
   31.1690    6.6580   80.8040 C   0  0  2  0  0  0  0  0  0  0  0  0
   32.3050    6.6100   79.7540 C   0  0  1  0  0  0  0  0  0  0  0  0
   31.9440    5.4870   78.7520 C   0  0  2  0  0  0  0  0  0  0  0  0
   31.8410    4.1250   79.5140 C   0  0  0  0  0  0  0  0  0  0  0  0
   31.4650    7.6310   81.9620 C   0  0  1  0  0  0  0  0  0  0  0  0
   30.4960    2.8480   81.3080 C   0  0  0  0  0  0  0  0  0  0  0  0
   30.2880    7.5460   82.9460 C   0  0  1  0  0  0  0  0  0  0  0  0
   33.5470    8.6870   79.0180 C   0  0  0  0  0  0  0  0  0  0  0  0
   30.6550    7.9430   84.3900 C   0  0  0  0  0  0  0  0  0  0  0  0
   33.3540   10.0480   78.3190 C   0  0  0  0  0  0  0  0  0  0  0  0
  1 11  1  0  0  0  0
  5 17  2  0  0  0  0
  6 17  1  0  0  0  0
  8 19  2  0  0  0  0
  9 20  1  0  0  0  0
 10 19  1  0  0  0  0
 11  2  1  6  0  0  0
 11 15  1  0  0  0  0
 11 17  1  0  0  0  0
 12  1  1  1  0  0  0
 12 13  1  0  0  0  0
 12 16  1  0  0  0  0
 13 10  1  6  0  0  0
 13 14  1  0  0  0  0
 14  3  1  1  0  0  0
 14 15  1  0  0  0  0
 16  4  1  1  0  0  0
 16 18  1  0  0  0  0
 18  7  1  6  0  0  0
 18 20  1  0  0  0  0
 19 21  1  0  0  0  0
M  END
$$$$
585618
 OpenBabel12061010053D

 14 14  0  0  0  0  0  0  0  0999 V2000
  -18.4410   25.0200   81.4060 I   0  0  0  0  0  0  0  0  0  0  0  0
  -18.7940   26.2840   78.5660 O   0  0  0  0  0  0  0  0  0  0  0  0
  -21.9200   18.6070   79.9550 O   0  0  0  0  0  0  0  0  0  0  0  0
  -22.1590   18.4610   77.7800 O   0  0  0  0  0  0  0  0  0  0  0  0
  -20.3090   20.2520   77.3200 N   0  0  0  0  0  0  0  0  0  0  0  0
  -21.1200   22.8290   78.7460 C   0  0  0  0  0  0  0  0  0  0  0  0
  -19.5310   24.3950   79.7580 C   0  0  0  0  0  0  0  0  0  0  0  0
  -19.5470   25.1490   78.6000 C   0  0  0  0  0  0  0  0  0  0  0  0
  -20.2980   23.2470   79.8350 C   0  0  0  0  0  0  0  0  0  0  0  0
  -21.8850   21.5100   78.8150 C   0  0  0  0  0  0  0  0  0  0  0  0
  -20.9310   20.2920   78.6720 C   0  0  1  0  0  0  0  0  0  0  0  0
  -21.1310   23.6110   77.5720 C   0  0  0  0  0  0  0  0  0  0  0  0
  -20.3360   24.7810   77.4850 C   0  0  0  0  0  0  0  0  0  0  0  0
  -21.7430   19.0030   78.8150 C   0  0  0  0  0  0  0  0  0  0  0  0
  1  7  1  0  0  0  0
  2  8  1  0  0  0  0
  3 14  2  0  0  0  0
  4 14  1  0  0  0  0
  6  9  2  0  0  0  0
  6 10  1  0  0  0  0
  6 12  1  0  0  0  0
  7  8  2  0  0  0  0
  7  9  1  0  0  0  0
  8 13  1  0  0  0  0
 11 10  1  6  0  0  0
 11  5  1  0  0  0  0
 11 14  1  0  0  0  0
 12 13  2  0  0  0  0
M  END
$$$$
585623
 OpenBabel12061010053D

 25 26  0  0  0  0  0  0  0  0999 V2000
   11.5050   56.9730   47.6610 P   0  0  0  0  0  0  0  0  0  0  0  0
   12.5360   59.3650   46.3060 P   0  0  0  0  0  0  0  0  0  0  0  0
   12.9230   53.1590   48.1730 O   0  0  0  0  0  0  0  0  0  0  0  0
   12.3170   55.6330   47.4490 O   0  0  0  0  0  0  0  0  0  0  0  0
   12.1970   57.8080   46.4880 O   0  0  0  0  0  0  0  0  0  0  0  0
   10.8680   50.6020   47.8680 O   0  0  0  0  0  0  0  0  0  0  0  0
   10.1570   52.3610   46.0690 O   0  0  0  0  0  0  0  0  0  0  0  0
   10.0740   56.7010   47.3470 O   0  0  0  0  0  0  0  0  0  0  0  0
   11.8120   57.4510   49.0550 O   0  0  0  0  0  0  0  0  0  0  0  0
   12.4020   50.8670   51.4650 O   0  0  0  0  0  0  0  0  0  0  0  0
   14.0170   59.3610   46.3470 O   0  0  0  0  0  0  0  0  0  0  0  0
   11.9490   59.7360   44.8440 O   0  0  0  0  0  0  0  0  0  0  0  0
   11.7770   60.2570   47.2220 O   0  0  0  0  0  0  0  0  0  0  0  0
   11.8190   54.4350   54.2480 O   0  0  0  0  0  0  0  0  0  0  0  0
   12.0970   52.8960   50.4020 N   0  0  0  0  0  0  0  0  0  0  0  0
   12.1020   52.7150   52.7860 N   0  0  0  0  0  0  0  0  0  0  0  0
   12.2080   52.2700   49.0490 C   0  0  1  0  0  0  0  0  0  0  0  0
   12.2340   53.2910   46.8980 C   0  0  1  0  0  0  0  0  0  0  0  0
   10.8680   51.9360   48.3400 C   0  0  1  0  0  0  0  0  0  0  0  0
   10.7770   52.9810   47.2020 C   0  0  2  0  0  0  0  0  0  0  0  0
   12.4440   54.7200   46.3680 C   0  0  0  0  0  0  0  0  0  0  0  0
   12.2110   52.0880   51.5410 C   0  0  0  0  0  0  0  0  0  0  0  0
   11.8780   54.2820   50.5480 C   0  0  0  0  0  0  0  0  0  0  0  0
   11.8850   54.0900   53.0670 C   0  0  0  0  0  0  0  0  0  0  0  0
   11.7630   54.9370   51.9120 C   0  0  0  0  0  0  0  0  0  0  0  0
  1  4  1  0  0  0  0
  1  5  1  0  0  0  0
  1  8  2  0  0  0  0
  1  9  1  0  0  0  0
  2  5  1  0  0  0  0
  2 11  2  0  0  0  0
  2 12  1  0  0  0  0
  2 13  1  0  0  0  0
  3 17  1  0  0  0  0
  3 18  1  0  0  0  0
  4 21  1  0  0  0  0
 10 22  2  0  0  0  0
 14 24  2  0  0  0  0
 15 22  1  0  0  0  0
 15 23  1  0  0  0  0
 16 22  1  0  0  0  0
 16 24  1  0  0  0  0
 17 15  1  6  0  0  0
 17 19  1  0  0  0  0
 18 20  1  0  0  0  0
 18 21  1  1  0  0  0
 19  6  1  6  0  0  0
 19 20  1  0  0  0  0
 20  7  1  6  0  0  0
 23 25  2  0  0  0  0
 24 25  1  0  0  0  0
M  END
$$$$
585626
 OpenBabel12061010053D

 25 26  0  0  0  0  0  0  0  0999 V2000
   11.7440   57.5330   47.2030 P   0  0  0  0  0  0  0  0  0  0  0  0
   11.6490   59.4320   44.9550 P   0  0  0  0  0  0  0  0  0  0  0  0
   13.0320   54.0630   46.3460 O   0  0  0  0  0  0  0  0  0  0  0  0
   12.1570   56.4070   46.1750 O   0  0  0  0  0  0  0  0  0  0  0  0
   11.0710   58.5250   46.1450 O   0  0  0  0  0  0  0  0  0  0  0  0
   11.7290   51.0280   46.3470 O   0  0  0  0  0  0  0  0  0  0  0  0
    9.9440   52.6250   45.3280 O   0  0  0  0  0  0  0  0  0  0  0  0
   10.7180   56.9640   48.1180 O   0  0  0  0  0  0  0  0  0  0  0  0
   13.0130   58.0290   47.8410 O   0  0  0  0  0  0  0  0  0  0  0  0
   14.4770   51.3750   49.0300 O   0  0  0  0  0  0  0  0  0  0  0  0
   13.0010   59.7800   45.4530 O   0  0  0  0  0  0  0  0  0  0  0  0
   11.6940   58.4370   43.6780 O   0  0  0  0  0  0  0  0  0  0  0  0
   10.7220   60.5130   44.5230 O   0  0  0  0  0  0  0  0  0  0  0  0
   14.4440   54.3680   52.4780 O   0  0  0  0  0  0  0  0  0  0  0  0
   13.3620   53.3530   48.6010 N   0  0  0  0  0  0  0  0  0  0  0  0
   14.4110   52.9370   50.7080 N   0  0  0  0  0  0  0  0  0  0  0  0
   13.0080   52.9190   47.2140 C   0  0  1  0  0  0  0  0  0  0  0  0
   11.8470   54.1060   45.5050 C   0  0  1  0  0  0  0  0  0  0  0  0
   11.6160   52.2580   47.0360 C   0  0  1  0  0  0  0  0  0  0  0  0
   10.7930   53.3120   46.2560 C   0  0  2  0  0  0  0  0  0  0  0  0
   11.4300   55.5730   45.2840 C   0  0  0  0  0  0  0  0  0  0  0  0
   14.1020   52.4900   49.4180 C   0  0  0  0  0  0  0  0  0  0  0  0
   12.9610   54.6110   49.0960 C   0  0  0  0  0  0  0  0  0  0  0  0
   14.0690   54.1730   51.3190 C   0  0  0  0  0  0  0  0  0  0  0  0
   13.3090   55.0700   50.4980 C   0  0  0  0  0  0  0  0  0  0  0  0
  1  4  1  0  0  0  0
  1  5  1  0  0  0  0
  1  8  2  0  0  0  0
  1  9  1  0  0  0  0
  2  5  1  0  0  0  0
  2 11  2  0  0  0  0
  2 12  1  0  0  0  0
  2 13  1  0  0  0  0
  3 17  1  0  0  0  0
  3 18  1  0  0  0  0
  4 21  1  0  0  0  0
 10 22  2  0  0  0  0
 14 24  2  0  0  0  0
 15 22  1  0  0  0  0
 15 23  1  0  0  0  0
 16 22  1  0  0  0  0
 16 24  1  0  0  0  0
 17 15  1  1  0  0  0
 17 19  1  0  0  0  0
 18 20  1  0  0  0  0
 18 21  1  1  0  0  0
 19  6  1  6  0  0  0
 19 20  1  0  0  0  0
 20  7  1  6  0  0  0
 23 25  2  0  0  0  0
 24 25  1  0  0  0  0
M  END
$$$$
585627
 OpenBabel12061010053D

 18 18  0  0  0  0  0  0  0  0999 V2000
   19.0340   63.2790   45.6580 O   0  0  0  0  0  0  0  0  0  0  0  0
   17.2560   64.7070   45.2330 O   0  0  0  0  0  0  0  0  0  0  0  0
   15.4090   62.6250   46.0140 O   0  0  0  0  0  0  0  0  0  0  0  0
   16.5280   59.9860   45.9770 O   0  0  0  0  0  0  0  0  0  0  0  0
   18.9090   60.6310   44.6430 O   0  0  0  0  0  0  0  0  0  0  0  0
   21.7240   63.2290   46.4220 O   0  0  0  0  0  0  0  0  0  0  0  0
   17.2880   61.1180   46.3660 C   0  0  2  0  0  0  0  0  0  0  0  0
   16.7770   62.3600   45.6360 C   0  0  2  0  0  0  0  0  0  0  0  0
   18.7670   60.8960   46.0300 C   0  0  2  0  0  0  0  0  0  0  0  0
   17.6620   63.5620   45.9840 C   0  0  1  0  0  0  0  0  0  0  0  0
   19.5550   62.1540   46.3880 C   0  0  1  0  0  0  0  0  0  0  0  0
   21.0310   62.0470   46.0490 C   0  0  0  0  0  0  0  0  0  0  0  0
   17.7600   65.9500   45.8050 C   0  0  0  0  0  0  0  0  0  0  0  0
   17.3610   66.9210   44.6750 C   0  0  0  0  0  0  0  0  0  0  0  0
   17.7360   68.4450   44.9160 C   0  0  0  0  0  0  0  0  0  0  0  0
   19.3020   68.8000   44.7270 C   0  0  0  0  0  0  0  0  0  0  0  0
   19.7910   70.1130   45.0080 C   0  0  0  0  0  0  0  0  0  0  0  0
   21.2600   70.3110   45.3380 C   0  0  0  0  0  0  0  0  0  0  0  0
  1 10  1  0  0  0  0
  1 11  1  0  0  0  0
  2 13  1  0  0  0  0
  6 12  1  0  0  0  0
  7  4  1  6  0  0  0
  7  8  1  0  0  0  0
  7  9  1  0  0  0  0
  8  3  1  1  0  0  0
  8 10  1  0  0  0  0
  9  5  1  6  0  0  0
  9 11  1  0  0  0  0
 10  2  1  6  0  0  0
 11 12  1  6  0  0  0
 13 14  1  0  0  0  0
 14 15  1  0  0  0  0
 15 16  1  0  0  0  0
 16 17  1  0  0  0  0
 17 18  1  0  0  0  0
M  END
$$$$
585629
 OpenBabel12061010053D

 25 26  0  0  0  0  0  0  0  0999 V2000
   11.6110   56.0250   45.7970 P   0  0  0  0  0  0  0  0  0  0  0  0
   11.6090   58.1540   43.7650 P   0  0  0  0  0  0  0  0  0  0  0  0
   11.9160   52.1850   46.2480 O   0  0  0  0  0  0  0  0  0  0  0  0
   11.6820   54.5190   45.3130 O   0  0  0  0  0  0  0  0  0  0  0  0
   11.3660   56.6820   44.3590 O   0  0  0  0  0  0  0  0  0  0  0  0
    9.8000   49.7680   47.1060 O   0  0  0  0  0  0  0  0  0  0  0  0
    8.5500   51.3490   45.4800 O   0  0  0  0  0  0  0  0  0  0  0  0
   10.4060   56.1730   46.6590 O   0  0  0  0  0  0  0  0  0  0  0  0
   12.9370   56.3440   46.4350 O   0  0  0  0  0  0  0  0  0  0  0  0
   12.3760   50.1730   49.8070 O   0  0  0  0  0  0  0  0  0  0  0  0
   13.0880   58.2370   43.7450 O   0  0  0  0  0  0  0  0  0  0  0  0
   10.9650   58.1030   42.2820 O   0  0  0  0  0  0  0  0  0  0  0  0
   10.8260   59.2200   44.4480 O   0  0  0  0  0  0  0  0  0  0  0  0
   13.4200   53.9790   52.1030 O   0  0  0  0  0  0  0  0  0  0  0  0
   12.0640   52.1430   48.6340 N   0  0  0  0  0  0  0  0  0  0  0  0
   12.8760   52.1370   50.8860 N   0  0  0  0  0  0  0  0  0  0  0  0
   11.5860   51.4140   47.4160 C   0  0  1  0  0  0  0  0  0  0  0  0
   10.7810   52.2690   45.3400 C   0  0  1  0  0  0  0  0  0  0  0  0
   10.0600   51.1370   47.3510 C   0  0  1  0  0  0  0  0  0  0  0  0
    9.5600   52.0540   46.2120 C   0  0  2  0  0  0  0  0  0  0  0  0
   10.7700   53.6460   44.6530 C   0  0  0  0  0  0  0  0  0  0  0  0
   12.4340   51.4100   49.7720 C   0  0  0  0  0  0  0  0  0  0  0  0
   12.1510   53.5500   48.6520 C   0  0  0  0  0  0  0  0  0  0  0  0
   13.0060   53.5430   51.0270 C   0  0  0  0  0  0  0  0  0  0  0  0
   12.6330   54.3110   49.8740 C   0  0  0  0  0  0  0  0  0  0  0  0
  1  4  1  0  0  0  0
  1  5  1  0  0  0  0
  1  8  2  0  0  0  0
  1  9  1  0  0  0  0
  2  5  1  0  0  0  0
  2 11  2  0  0  0  0
  2 12  1  0  0  0  0
  2 13  1  0  0  0  0
  3 17  1  0  0  0  0
  3 18  1  0  0  0  0
  4 21  1  0  0  0  0
 10 22  2  0  0  0  0
 14 24  2  0  0  0  0
 15 22  1  0  0  0  0
 15 23  1  0  0  0  0
 16 22  1  0  0  0  0
 16 24  1  0  0  0  0
 17 15  1  1  0  0  0
 17 19  1  0  0  0  0
 18 20  1  0  0  0  0
 18 21  1  1  0  0  0
 19  6  1  6  0  0  0
 19 20  1  0  0  0  0
 20  7  1  6  0  0  0
 23 25  2  0  0  0  0
 24 25  1  0  0  0  0
M  END
$$$$
585656
 OpenBabel12061010053D

 13 13  0  0  0  0  0  0  0  0999 V2000
    4.7690   28.3980   15.1540 O   0  0  0  0  0  0  0  0  0  0  0  0
    4.7930   29.0130   17.2730 O   0  0  0  0  0  0  0  0  0  0  0  0
   13.2560   29.1940   16.4370 O   0  0  0  0  0  0  0  0  0  0  0  0
    7.2940   27.6690   15.0310 N   0  0  0  0  0  0  0  0  0  0  0  0
    9.0970   29.5370   16.4750 C   0  0  0  0  0  0  0  0  0  0  0  0
    6.8540   28.3300   16.2950 C   0  0  1  0  0  0  0  0  0  0  0  0
    7.5920   29.6600   16.4880 C   0  0  0  0  0  0  0  0  0  0  0  0
    5.3540   28.5930   16.2390 C   0  0  0  0  0  0  0  0  0  0  0  0
    9.7530   28.6940   17.3710 C   0  0  0  0  0  0  0  0  0  0  0  0
    9.8660   30.2590   15.5640 C   0  0  0  0  0  0  0  0  0  0  0  0
   11.8800   29.3020   16.4470 C   0  0  0  0  0  0  0  0  0  0  0  0
   11.1380   28.5750   17.3610 C   0  0  0  0  0  0  0  0  0  0  0  0
   11.2510   30.1450   15.5460 C   0  0  0  0  0  0  0  0  0  0  0  0
  1  8  2  0  0  0  0
  2  8  1  0  0  0  0
  3 11  1  0  0  0  0
  5  7  1  0  0  0  0
  5  9  2  0  0  0  0
  5 10  1  0  0  0  0
  6  4  1  6  0  0  0
  6  7  1  0  0  0  0
  6  8  1  0  0  0  0
  9 12  1  0  0  0  0
 10 13  2  0  0  0  0
 11 12  2  0  0  0  0
 11 13  1  0  0  0  0
M  END
$$$$
585657
 OpenBabel12061010053D

 16 15  0  0  0  0  0  0  0  0999 V2000
   13.8950   21.5490   32.5940 P   0  0  0  0  0  0  0  0  0  0  0  0
   14.0220   20.4960   31.3570 O   0  0  0  0  0  0  0  0  0  0  0  0
   14.9060   22.6280   32.3190 O   0  0  0  0  0  0  0  0  0  0  0  0
   12.4580   22.0340   32.4740 O   0  0  0  0  0  0  0  0  0  0  0  0
   14.2460   20.7600   33.8480 O   0  0  0  0  0  0  0  0  0  0  0  0
   16.3950   22.3190   29.9690 O   0  0  0  0  0  0  0  0  0  0  0  0
   15.0360   19.1970   28.7910 O   0  0  0  0  0  0  0  0  0  0  0  0
   17.7840   21.3540   27.9580 O   0  0  0  0  0  0  0  0  0  0  0  0
   14.8920   22.9020   26.6070 O   0  0  0  0  0  0  0  0  0  0  0  0
   15.9180   25.0450   26.7990 O   0  0  0  0  0  0  0  0  0  0  0  0
   15.7030   21.4380   29.1180 C   0  0  2  0  0  0  0  0  0  0  0  0
   15.7670   20.0240   29.6670 C   0  0  1  0  0  0  0  0  0  0  0  0
   16.3810   21.5310   27.7540 C   0  0  1  0  0  0  0  0  0  0  0  0
   15.2620   19.8430   31.1060 C   0  0  0  0  0  0  0  0  0  0  0  0
   16.0060   22.8680   27.1420 C   0  0  0  0  0  0  0  0  0  0  0  0
   16.9100   24.1140   27.1950 C   0  0  0  0  0  0  0  0  0  0  0  0
  1  2  1  0  0  0  0
  1  3  2  0  0  0  0
  1  4  1  0  0  0  0
  1  5  1  0  0  0  0
  2 14  1  0  0  0  0
  9 15  2  0  0  0  0
 10 16  1  0  0  0  0
 11  6  1  1  0  0  0
 11 12  1  0  0  0  0
 11 13  1  0  0  0  0
 12  7  1  1  0  0  0
 12 14  1  0  0  0  0
 13  8  1  1  0  0  0
 13 15  1  0  0  0  0
 15 16  1  0  0  0  0
M  END
$$$$
585722
 OpenBabel12061010053D

 20 22  0  0  0  0  0  0  0  0999 V2000
   44.2780    1.2380   65.1030 O   0  0  0  0  0  0  0  0  0  0  0  0
   46.5620    1.3250   63.5180 O   0  0  0  0  0  0  0  0  0  0  0  0
   38.9600    1.6460   63.1230 O   0  0  0  0  0  0  0  0  0  0  0  0
   40.1640    3.2950   62.0950 N   0  0  0  0  0  0  0  0  0  0  0  0
   42.7690    1.9210   61.6930 C   0  0  0  0  0  0  0  0  0  0  0  0
   44.1180    1.4730   63.7140 C   0  0  0  0  0  0  0  0  0  0  0  0
   41.4720    2.0990   60.8260 C   0  0  1  0  0  0  0  0  0  0  0  0
   45.2870    1.5110   62.9450 C   0  0  0  0  0  0  0  0  0  0  0  0
   42.8680    1.6570   63.0700 C   0  0  0  0  0  0  0  0  0  0  0  0
   43.9510    1.9370   60.9660 C   0  0  0  0  0  0  0  0  0  0  0  0
   45.1820    1.7430   61.5770 C   0  0  0  0  0  0  0  0  0  0  0  0
   40.4790    1.0970   61.4030 C   0  0  0  0  0  0  0  0  0  0  0  0
   40.9230    3.5030   60.8930 C   0  0  0  0  0  0  0  0  0  0  0  0
   39.7560    2.0290   62.2920 C   0  0  0  0  0  0  0  0  0  0  0  0
   43.1120    1.3120   65.9180 C   0  0  0  0  0  0  0  0  0  0  0  0
   42.5890   -0.0590   66.3550 C   0  0  0  0  0  0  0  0  0  0  0  0
   43.9160    1.8610   67.1350 C   0  0  0  0  0  0  0  0  0  0  0  0
   42.6170    0.0890   67.9000 C   0  0  0  0  0  0  0  0  0  0  0  0
   43.9760    0.7200   68.1660 C   0  0  0  0  0  0  0  0  0  0  0  0
   47.7580    1.9950   63.0260 C   0  0  0  0  0  0  0  0  0  0  0  0
  1  6  1  0  0  0  0
  1 15  1  0  0  0  0
  2  8  1  0  0  0  0
  2 20  1  0  0  0  0
  3 14  2  0  0  0  0
  4 13  1  0  0  0  0
  4 14  1  0  0  0  0
  5  9  2  0  0  0  0
  5 10  1  0  0  0  0
  6  8  2  0  0  0  0
  6  9  1  0  0  0  0
  7  5  1  1  0  0  0
  7 12  1  0  0  0  0
  7 13  1  0  0  0  0
  8 11  1  0  0  0  0
 10 11  2  0  0  0  0
 12 14  1  0  0  0  0
 15 16  1  0  0  0  0
 15 17  1  0  0  0  0
 16 18  1  0  0  0  0
 17 19  1  0  0  0  0
 18 19  1  0  0  0  0
M  END
$$$$
585736
 OpenBabel12061010053D

 14 14  0  0  0  0  0  0  0  0999 V2000
   39.2650    0.9610   57.7630 O   0  0  0  0  0  0  0  0  0  0  0  0
   42.6040   -0.4650   59.9010 O   0  0  0  0  0  0  0  0  0  0  0  0
   41.7910   -1.7770   57.3820 O   0  0  0  0  0  0  0  0  0  0  0  0
   38.6640   -2.0460   56.8700 O   0  0  0  0  0  0  0  0  0  0  0  0
   40.4440    1.7430   62.3110 O   0  0  0  0  0  0  0  0  0  0  0  0
   41.6300    2.1570   60.3960 N   0  0  0  0  0  0  0  0  0  0  0  0
   41.8120    0.2000   58.9180 C   0  0  1  0  0  0  0  0  0  0  0  0
   40.9490   -0.8160   58.0800 C   0  0  1  0  0  0  0  0  0  0  0  0
   40.8650    1.1800   59.6120 C   0  0  2  0  0  0  0  0  0  0  0  0
   40.0440    0.0000   57.0110 C   0  0  1  0  0  0  0  0  0  0  0  0
   40.0070    1.8980   58.5780 C   0  0  0  0  0  0  0  0  0  0  0  0
   39.0820   -0.8970   56.1940 C   0  0  0  0  0  0  0  0  0  0  0  0
   41.3400    2.3460   61.6880 C   0  0  0  0  0  0  0  0  0  0  0  0
   42.1320    3.3440   62.4580 C   0  0  0  0  0  0  0  0  0  0  0  0
  1 10  1  0  0  0  0
  1 11  1  0  0  0  0
  4 12  1  0  0  0  0
  5 13  2  0  0  0  0
  6 13  1  0  0  0  0
  7  2  1  1  0  0  0
  7  8  1  0  0  0  0
  7  9  1  0  0  0  0
  8  3  1  6  0  0  0
  8 10  1  0  0  0  0
  9  6  1  6  0  0  0
  9 11  1  0  0  0  0
 10 12  1  1  0  0  0
 13 14  1  0  0  0  0
M  END
$$$$
585737
 OpenBabel12061010053D

 12 12  0  0  0  0  0  0  0  0999 V2000
   43.3960   -8.5530   57.4670 O   0  0  0  0  0  0  0  0  0  0  0  0
   42.3180  -11.5980   60.0390 O   0  0  0  0  0  0  0  0  0  0  0  0
   44.5920  -11.8500   58.3420 O   0  0  0  0  0  0  0  0  0  0  0  0
   40.9440   -9.7270   58.4090 O   0  0  0  0  0  0  0  0  0  0  0  0
   41.8440   -7.1300   58.4840 O   0  0  0  0  0  0  0  0  0  0  0  0
   45.6320   -8.7770   55.8100 O   0  0  0  0  0  0  0  0  0  0  0  0
   42.9990  -10.4680   59.5210 C   0  0  1  0  0  0  0  0  0  0  0  0
   43.6590  -10.8360   58.1830 C   0  0  1  0  0  0  0  0  0  0  0  0
   41.9760   -9.3520   59.3160 C   0  0  1  0  0  0  0  0  0  0  0  0
   44.3730   -9.6300   57.6060 C   0  0  1  0  0  0  0  0  0  0  0  0
   42.7560   -8.1750   58.7150 C   0  0  1  0  0  0  0  0  0  0  0  0
   45.0050   -9.9470   56.2730 C   0  0  0  0  0  0  0  0  0  0  0  0
  1 10  1  0  0  0  0
  1 11  1  0  0  0  0
  6 12  1  0  0  0  0
  7  2  1  6  0  0  0
  7  8  1  0  0  0  0
  7  9  1  0  0  0  0
  8  3  1  1  0  0  0
  8 10  1  0  0  0  0
  9  4  1  6  0  0  0
  9 11  1  0  0  0  0
 10 12  1  6  0  0  0
 11  5  1  6  0  0  0
M  END
$$$$
585740
 OpenBabel12061010053D

 25 27  0  0  0  0  0  0  0  0999 V2000
   10.1090   -1.6900   53.4800 Cl  0  0  0  0  0  0  0  0  0  0  0  0
    4.8170   -0.3840   53.4140 Cl  0  0  0  0  0  0  0  0  0  0  0  0
    4.4150   -4.5610   59.0500 O   0  0  0  0  0  0  0  0  0  0  0  0
    5.9450   -3.1670   60.8120 O   0  0  0  0  0  0  0  0  0  0  0  0
    5.9690   -3.0850   54.4730 O   0  0  0  0  0  0  0  0  0  0  0  0
    7.3300   -1.2610   54.7570 N   0  0  0  0  0  0  0  0  0  0  0  0
    7.6250   -0.5180   50.5890 N   0  0  0  0  0  0  0  0  0  0  0  0
    6.4340   -2.4840   56.6940 C   0  0  0  0  0  0  0  0  0  0  0  0
    7.4670   -1.0270   53.3630 C   0  0  0  0  0  0  0  0  0  0  0  0
    5.3210   -3.6530   58.5410 C   0  0  0  0  0  0  0  0  0  0  0  0
    6.5570   -2.3080   55.2220 C   0  0  0  0  0  0  0  0  0  0  0  0
    6.0930   -2.9460   59.4650 C   0  0  0  0  0  0  0  0  0  0  0  0
    5.4950   -3.4260   57.1590 C   0  0  0  0  0  0  0  0  0  0  0  0
    8.6780   -1.1820   52.6800 C   0  0  0  0  0  0  0  0  0  0  0  0
    6.3420   -0.6150   52.6290 C   0  0  0  0  0  0  0  0  0  0  0  0
    7.2010   -1.7690   57.6310 C   0  0  0  0  0  0  0  0  0  0  0  0
    7.0270   -2.0030   59.0040 C   0  0  0  0  0  0  0  0  0  0  0  0
    3.6970   -5.3480   58.0780 C   0  0  0  0  0  0  0  0  0  0  0  0
    8.7060   -0.9210   51.3160 C   0  0  0  0  0  0  0  0  0  0  0  0
    6.4520   -0.3840   51.2630 C   0  0  0  0  0  0  0  0  0  0  0  0
    2.7320   -4.4020   57.5740 C   0  0  0  0  0  0  0  0  0  0  0  0
    2.8780   -6.4230   58.7900 C   0  0  0  0  0  0  0  0  0  0  0  0
    1.5180   -4.4470   58.4970 C   0  0  0  0  0  0  0  0  0  0  0  0
    1.7050   -5.6600   59.3800 C   0  0  0  0  0  0  0  0  0  0  0  0
    6.6950   -2.4180   61.7850 C   0  0  0  0  0  0  0  0  0  0  0  0
  1 14  1  0  0  0  0
  2 15  1  0  0  0  0
  3 10  1  0  0  0  0
  3 18  1  0  0  0  0
  4 12  1  0  0  0  0
  4 25  1  0  0  0  0
  5 11  2  0  0  0  0
  6  9  1  0  0  0  0
  6 11  1  0  0  0  0
  7 19  2  0  0  0  0
  7 20  1  0  0  0  0
  8 11  1  0  0  0  0
  8 13  1  0  0  0  0
  8 16  2  0  0  0  0
  9 14  2  0  0  0  0
  9 15  1  0  0  0  0
 10 12  1  0  0  0  0
 10 13  2  0  0  0  0
 12 17  2  0  0  0  0
 14 19  1  0  0  0  0
 15 20  2  0  0  0  0
 16 17  1  0  0  0  0
 18 21  1  0  0  0  0
 18 22  1  0  0  0  0
 21 23  1  0  0  0  0
 22 24  1  0  0  0  0
 23 24  1  0  0  0  0
M  END
$$$$
585777
 OpenBabel12061010053D

  4  3  0  0  0  0  0  0  0  0999 V2000
  -12.6870  -12.9650    8.4560 S   0  0  0  0  0  0  0  0  0  0  0  0
  -15.0050   -9.7430    8.7440 O   0  0  0  0  0  0  0  0  0  0  0  0
  -13.4250  -11.5080    9.2410 C   0  0  0  0  0  0  0  0  0  0  0  0
  -14.6280  -10.9020    8.5150 C   0  0  0  0  0  0  0  0  0  0  0  0
  1  3  1  0  0  0  0
  2  4  2  0  0  0  0
  3  4  1  0  0  0  0
M  END
$$$$
585782
 OpenBabel12061010053D

 12 12  0  0  0  0  0  0  0  0999 V2000
   47.4170  -31.8040   30.4300 O   0  0  0  0  0  0  0  0  0  0  0  0
   51.2940  -32.0510   31.7490 O   0  0  0  0  0  0  0  0  0  0  0  0
   49.1240  -31.8980   33.6800 O   0  0  0  0  0  0  0  0  0  0  0  0
   50.1110  -31.3120   29.3720 O   0  0  0  0  0  0  0  0  0  0  0  0
   47.7610  -32.9740   28.3220 O   0  0  0  0  0  0  0  0  0  0  0  0
   45.8370  -31.5890   33.5280 O   0  0  0  0  0  0  0  0  0  0  0  0
   49.9810  -32.5110   31.4830 C   0  0  1  0  0  0  0  0  0  0  0  0
   48.9740  -31.6670   32.2890 C   0  0  1  0  0  0  0  0  0  0  0  0
   49.6950  -32.5270   29.9640 C   0  0  1  0  0  0  0  0  0  0  0  0
   47.5260  -31.9240   31.8430 C   0  0  1  0  0  0  0  0  0  0  0  0
   48.1960  -32.7440   29.7040 C   0  0  1  0  0  0  0  0  0  0  0  0
   46.5460  -30.9440   32.4930 C   0  0  0  0  0  0  0  0  0  0  0  0
  1 10  1  0  0  0  0
  1 11  1  0  0  0  0
  6 12  1  0  0  0  0
  7  2  1  6  0  0  0
  7  8  1  0  0  0  0
  7  9  1  0  0  0  0
  8  3  1  1  0  0  0
  8 10  1  0  0  0  0
  9  4  1  1  0  0  0
  9 11  1  0  0  0  0
 10 12  1  6  0  0  0
 11  5  1  6  0  0  0
M  END
$$$$
585787
 OpenBabel12061010053D

 12 12  0  0  0  0  0  0  0  0999 V2000
   48.0710  -40.1690  168.2070 O   0  0  0  0  0  0  0  0  0  0  0  0
   46.3030  -38.3590  171.4680 O   0  0  0  0  0  0  0  0  0  0  0  0
   46.4790  -41.2260  171.3320 O   0  0  0  0  0  0  0  0  0  0  0  0
   46.7280  -37.4730  169.0390 O   0  0  0  0  0  0  0  0  0  0  0  0
   48.6380  -38.1040  167.3670 O   0  0  0  0  0  0  0  0  0  0  0  0
   47.7800  -43.3540  169.9210 O   0  0  0  0  0  0  0  0  0  0  0  0
   47.3380  -39.0350  170.7700 C   0  0  1  0  0  0  0  0  0  0  0  0
   46.7980  -40.3630  170.2480 C   0  0  1  0  0  0  0  0  0  0  0  0
   47.8380  -38.1410  169.6190 C   0  0  1  0  0  0  0  0  0  0  0  0
   47.8680  -40.9940  169.3750 C   0  0  1  0  0  0  0  0  0  0  0  0
   48.6580  -38.8880  168.5240 C   0  0  1  0  0  0  0  0  0  0  0  0
   47.5040  -42.3930  168.9100 C   0  0  0  0  0  0  0  0  0  0  0  0
  1 10  1  0  0  0  0
  1 11  1  0  0  0  0
  6 12  1  0  0  0  0
  7  2  1  6  0  0  0
  7  8  1  0  0  0  0
  7  9  1  0  0  0  0
  8  3  1  1  0  0  0
  8 10  1  0  0  0  0
  9  4  1  6  0  0  0
  9 11  1  0  0  0  0
 10 12  1  6  0  0  0
 11  5  1  6  0  0  0
M  END
$$$$
585792
 OpenBabel12061010053D

 12 12  0  0  0  0  0  0  0  0999 V2000
   -2.6670  -22.2970    0.0610 S   0  0  0  0  0  0  0  0  0  0  0  0
   -2.2170  -23.0100   -1.5240 O   0  0  0  0  0  0  0  0  0  0  0  0
   -3.7230  -20.8840   -0.3140 O   0  0  0  0  0  0  0  0  0  0  0  0
   -1.1670  -21.5820    0.7440 O   0  0  0  0  0  0  0  0  0  0  0  0
   -7.6470  -24.8040    2.9180 O   0  0  0  0  0  0  0  0  0  0  0  0
   -5.2800  -24.5020    1.6230 N   0  0  0  0  0  0  0  0  0  0  0  0
   -3.3590  -23.2110    0.9220 C   0  0  0  0  0  0  0  0  0  0  0  0
   -4.5060  -23.9300    0.5840 C   0  0  0  0  0  0  0  0  0  0  0  0
   -5.7890  -23.4930    2.5250 C   0  0  0  0  0  0  0  0  0  0  0  0
   -6.3570  -25.1860    1.0060 C   0  0  0  0  0  0  0  0  0  0  0  0
   -6.5440  -24.0750    3.5420 C   0  0  0  0  0  0  0  0  0  0  0  0
   -7.1880  -25.8020    1.9500 C   0  0  0  0  0  0  0  0  0  0  0  0
  1  2  2  0  0  0  0
  1  3  2  0  0  0  0
  1  4  1  0  0  0  0
  1  7  1  0  0  0  0
  5 11  1  0  0  0  0
  5 12  1  0  0  0  0
  6  8  1  0  0  0  0
  6  9  1  0  0  0  0
  6 10  1  0  0  0  0
  7  8  1  0  0  0  0
  9 11  1  0  0  0  0
 10 12  1  0  0  0  0
M  END
$$$$
585842
 OpenBabel12061010053D

  6  5  0  0  0  0  0  0  0  0999 V2000
  133.1510   20.2900   40.2370 O   0  0  0  0  0  0  0  0  0  0  0  0
  134.1300   19.6700   38.3740 O   0  0  0  0  0  0  0  0  0  0  0  0
  135.4570   21.9830   37.9790 N   0  0  0  0  0  0  0  0  0  0  0  0
  133.9100   20.5060   39.2730 C   0  0  0  0  0  0  0  0  0  0  0  0
  134.5910   21.8720   39.1870 C   0  0  2  0  0  0  0  0  0  0  0  0
  133.5370   22.9820   39.1750 C   0  0  0  0  0  0  0  0  0  0  0  0
  1  4  2  0  0  0  0
  2  4  1  0  0  0  0
  5  4  1  6  0  0  0
  5  3  1  0  0  0  0
  5  6  1  0  0  0  0
M  END
$$$$
585876
 OpenBabel12061010053D

 14 13  0  0  0  0  0  0  0  0999 V2000
   29.2420  -12.2410   16.2280 P   0  0  0  0  0  0  0  0  0  0  0  0
   28.0870  -11.1230   16.2330 O   0  0  0  0  0  0  0  0  0  0  0  0
   28.8470  -13.1700   17.3440 O   0  0  0  0  0  0  0  0  0  0  0  0
   30.5130  -11.4680   16.4620 O   0  0  0  0  0  0  0  0  0  0  0  0
   29.1700  -12.8640   14.8540 O   0  0  0  0  0  0  0  0  0  0  0  0
   26.4590   -8.7960   16.4440 O   0  0  0  0  0  0  0  0  0  0  0  0
   26.8220   -9.1040   12.8260 O   0  0  0  0  0  0  0  0  0  0  0  0
   24.1500   -8.9040   13.9870 O   0  0  0  0  0  0  0  0  0  0  0  0
   23.4680   -6.3480   14.1590 O   0  0  0  0  0  0  0  0  0  0  0  0
   24.8010   -6.7710   14.1520 N   0  0  0  0  0  0  0  0  0  0  0  0
   26.6660   -9.4860   15.2180 C   0  0  1  0  0  0  0  0  0  0  0  0
   26.4790   -8.5010   14.0670 C   0  0  2  0  0  0  0  0  0  0  0  0
   28.0510  -10.1160   15.2250 C   0  0  0  0  0  0  0  0  0  0  0  0
   25.0420   -8.0720   14.0590 C   0  0  0  0  0  0  0  0  0  0  0  0
  1  2  1  0  0  0  0
  1  3  2  0  0  0  0
  1  4  1  0  0  0  0
  1  5  1  0  0  0  0
  2 13  1  0  0  0  0
  8 14  2  0  0  0  0
  9 10  1  0  0  0  0
 10 14  1  0  0  0  0
 11  6  1  1  0  0  0
 11 12  1  0  0  0  0
 11 13  1  0  0  0  0
 12  7  1  6  0  0  0
 12 14  1  0  0  0  0
M  END
$$$$
585882
 OpenBabel12061010053D

 26 28  0  0  0  0  0  0  0  0999 V2000
   -0.0100   15.4540   24.7900 O   0  0  0  0  0  0  0  0  0  0  0  0
    1.0440   15.8070   26.7540 O   0  0  0  0  0  0  0  0  0  0  0  0
    0.3540   12.0780   29.3910 O   0  0  0  0  0  0  0  0  0  0  0  0
   -0.0540   21.5270   26.6350 O   0  0  0  0  0  0  0  0  0  0  0  0
   -1.5640   10.2500   28.4930 O   0  0  0  0  0  0  0  0  0  0  0  0
    2.0630   20.5970   24.9130 O   0  0  0  0  0  0  0  0  0  0  0  0
   -1.3300   16.2610   26.5620 C   0  0  2  0  0  0  0  0  0  0  0  0
   -2.1710   16.3260   25.2730 C   0  0  1  0  0  0  0  0  0  0  0  0
    0.0480   15.9130   26.0720 C   0  0  0  0  0  0  0  0  0  0  0  0
   -2.3020   15.6870   27.6420 C   0  0  0  0  0  0  0  0  0  0  0  0
   -2.1180   14.2170   27.9450 C   0  0  0  0  0  0  0  0  0  0  0  0
   -2.6050   17.7740   24.9200 C   0  0  0  0  0  0  0  0  0  0  0  0
   -1.4450   18.7400   24.8320 C   0  0  0  0  0  0  0  0  0  0  0  0
   -1.3890   15.3900   24.3370 C   0  0  0  0  0  0  0  0  0  0  0  0
   -0.7080   12.4390   28.6060 C   0  0  0  0  0  0  0  0  0  0  0  0
   -0.9070   13.7370   28.2970 C   0  0  0  0  0  0  0  0  0  0  0  0
   -0.1150   20.4240   25.8190 C   0  0  0  0  0  0  0  0  0  0  0  0
   -1.1890   19.6060   25.8340 C   0  0  0  0  0  0  0  0  0  0  0  0
   -1.7660   11.5970   28.5490 C   0  0  0  0  0  0  0  0  0  0  0  0
   -3.1580   13.3660   27.8950 C   0  0  0  0  0  0  0  0  0  0  0  0
    0.7270   20.3650   24.7600 C   0  0  0  0  0  0  0  0  0  0  0  0
   -0.6070   18.7070   23.7810 C   0  0  0  0  0  0  0  0  0  0  0  0
   -2.9760   12.0690   28.1950 C   0  0  0  0  0  0  0  0  0  0  0  0
    0.4650   19.5140   23.7530 C   0  0  0  0  0  0  0  0  0  0  0  0
    1.5290   11.5380   28.8150 C   0  0  0  0  0  0  0  0  0  0  0  0
   -0.9490   22.6200   26.4950 C   0  0  0  0  0  0  0  0  0  0  0  0
  1  9  1  0  0  0  0
  1 14  1  0  0  0  0
  2  9  2  0  0  0  0
  3 15  1  0  0  0  0
  3 25  1  0  0  0  0
  4 17  1  0  0  0  0
  4 26  1  0  0  0  0
  5 19  1  0  0  0  0
  6 21  1  0  0  0  0
  7  8  1  0  0  0  0
  7  9  1  0  0  0  0
  7 10  1  6  0  0  0
  8 12  1  6  0  0  0
  8 14  1  0  0  0  0
 10 11  1  0  0  0  0
 11 16  1  0  0  0  0
 11 20  2  0  0  0  0
 12 13  1  0  0  0  0
 13 18  1  0  0  0  0
 13 22  2  0  0  0  0
 15 16  2  0  0  0  0
 15 19  1  0  0  0  0
 17 18  2  0  0  0  0
 17 21  1  0  0  0  0
 19 23  2  0  0  0  0
 20 23  1  0  0  0  0
 21 24  2  0  0  0  0
 22 24  1  0  0  0  0
M  END
$$$$
585889
 OpenBabel12061010053D

 12 12  0  0  0  0  0  0  0  0999 V2000
   15.7080   30.0000  127.2240 O   0  0  0  0  0  0  0  0  0  0  0  0
   14.0080   32.9860  129.6860 O   0  0  0  0  0  0  0  0  0  0  0  0
   12.8540   32.2310  127.3160 O   0  0  0  0  0  0  0  0  0  0  0  0
   16.8820   31.8010  128.8650 O   0  0  0  0  0  0  0  0  0  0  0  0
   16.9020   28.9680  129.0070 O   0  0  0  0  0  0  0  0  0  0  0  0
   15.4230   30.9860  124.4250 O   0  0  0  0  0  0  0  0  0  0  0  0
   14.4160   31.7780  129.0390 C   0  0  1  0  0  0  0  0  0  0  0  0
   14.2030   31.8740  127.5170 C   0  0  1  0  0  0  0  0  0  0  0  0
   15.7580   31.0970  129.3540 C   0  0  1  0  0  0  0  0  0  0  0  0
   14.4750   30.5540  126.7710 C   0  0  1  0  0  0  0  0  0  0  0  0
   15.7600   29.7560  128.6230 C   0  0  1  0  0  0  0  0  0  0  0  0
   14.3290   30.5690  125.2280 C   0  0  0  0  0  0  0  0  0  0  0  0
  1 10  1  0  0  0  0
  1 11  1  0  0  0  0
  6 12  1  0  0  0  0
  7  2  1  6  0  0  0
  7  8  1  0  0  0  0
  7  9  1  0  0  0  0
  8  3  1  1  0  0  0
  8 10  1  0  0  0  0
  9  4  1  6  0  0  0
  9 11  1  0  0  0  0
 10 12  1  6  0  0  0
 11  5  1  6  0  0  0
M  END
$$$$
818903
 OpenBabel12061010053D

 23 26  0  0  0  0  0  0  0  0999 V2000
   23.2110   12.8760   55.0510 O   0  0  0  0  0  0  0  0  0  0  0  0
   21.7010    7.3010   65.5120 O   0  0  0  0  0  0  0  0  0  0  0  0
   22.7850   11.4040   58.1680 C   0  0  1  0  0  0  0  0  0  0  0  0
   23.4820   10.0600   58.5970 C   0  0  2  0  0  0  0  0  0  0  0  0
   22.6140   10.0220   62.4330 C   0  0  2  0  0  0  0  0  0  0  0  0
   22.4340   10.0950   60.8720 C   0  0  2  0  0  0  0  0  0  0  0  0
   23.7880    9.9960   60.0970 C   0  0  1  0  0  0  0  0  0  0  0  0
   22.7140   11.1490   56.6260 C   0  0  2  0  0  0  0  0  0  0  0  0
   23.4520    8.7270   62.7840 C   0  0  0  0  0  0  0  0  0  0  0  0
   21.4310   11.4340   58.9100 C   0  0  0  0  0  0  0  0  0  0  0  0
   21.6320   11.3540   60.4500 C   0  0  0  0  0  0  0  0  0  0  0  0
   24.6730    9.9180   57.6180 C   0  0  0  0  0  0  0  0  0  0  0  0
   24.4480    8.6370   60.4430 C   0  0  0  0  0  0  0  0  0  0  0  0
   24.0720   10.4490   56.2660 C   0  0  0  0  0  0  0  0  0  0  0  0
   21.2050    9.9350   63.0810 C   0  0  0  0  0  0  0  0  0  0  0  0
   24.6970    8.4420   61.9510 C   0  0  0  0  0  0  0  0  0  0  0  0
   22.3750   12.3870   55.7800 C   0  0  0  0  0  0  0  0  0  0  0  0
   23.6590   12.6770   58.4530 C   0  0  0  0  0  0  0  0  0  0  0  0
   23.1180    7.8720   63.7340 C   0  0  0  0  0  0  0  0  0  0  0  0
   23.4270   11.2460   63.0060 C   0  0  0  0  0  0  0  0  0  0  0  0
   22.0000    8.1250   64.6290 C   0  0  0  0  0  0  0  0  0  0  0  0
   21.2400    9.4460   64.5510 C   0  0  0  0  0  0  0  0  0  0  0  0
   21.0090   12.9750   55.8560 C   0  0  0  0  0  0  0  0  0  0  0  0
  1 17  2  0  0  0  0
  2 21  2  0  0  0  0
  3  4  1  0  0  0  0
  3  8  1  0  0  0  0
  3 10  1  0  0  0  0
  3 18  1  1  0  0  0
  4  7  1  0  0  0  0
  4 12  1  1  0  0  0
  5  6  1  0  0  0  0
  5  9  1  0  0  0  0
  5 15  1  0  0  0  0
  5 20  1  1  0  0  0
  6  7  1  0  0  0  0
  6 11  1  1  0  0  0
  7 13  1  6  0  0  0
  8 14  1  0  0  0  0
  8 17  1  1  0  0  0
  9 16  1  0  0  0  0
  9 19  2  0  0  0  0
 10 11  1  0  0  0  0
 12 14  1  0  0  0  0
 13 16  1  0  0  0  0
 15 22  1  0  0  0  0
 17 23  1  0  0  0  0
 19 21  1  0  0  0  0
 21 22  1  0  0  0  0
M  END
$$$$
819016
 OpenBabel12061010053D

 17 19  0  0  0  0  0  0  0  0999 V2000
   22.1180   60.5690   52.7760 O   0  0  0  0  0  0  0  0  0  0  0  0
   19.4860   61.1890   51.8740 O   0  0  0  0  0  0  0  0  0  0  0  0
   21.8080   58.0370   54.9600 N   0  0  0  0  0  0  0  0  0  0  0  0
   22.7950   56.0480   55.1580 N   0  0  0  0  0  0  0  0  0  0  0  0
   23.0330   59.2980   56.7170 N   0  0  0  0  0  0  0  0  0  0  0  0
   24.6880   57.8900   57.7940 N   0  0  0  0  0  0  0  0  0  0  0  0
   25.0770   55.6130   57.2480 N   0  0  0  0  0  0  0  0  0  0  0  0
   22.7310   58.1810   55.9580 C   0  0  0  0  0  0  0  0  0  0  0  0
   20.9470   59.1130   54.4550 C   0  0  1  0  0  0  0  0  0  0  0  0
   23.3710   56.9040   56.0830 C   0  0  0  0  0  0  0  0  0  0  0  0
   21.0130   59.7010   52.9870 C   0  0  1  0  0  0  0  0  0  0  0  0
   21.8860   56.7410   54.5250 C   0  0  0  0  0  0  0  0  0  0  0  0
   24.4020   56.7760   57.0540 C   0  0  0  0  0  0  0  0  0  0  0  0
   19.7460   60.5340   52.8600 C   0  0  0  0  0  0  0  0  0  0  0  0
   19.4510   59.0760   54.6740 C   0  0  0  0  0  0  0  0  0  0  0  0
   18.7910   59.8810   53.7830 C   0  0  0  0  0  0  0  0  0  0  0  0
   24.0240   59.0400   57.6030 C   0  0  0  0  0  0  0  0  0  0  0  0
  2 14  2  0  0  0  0
  3  8  1  0  0  0  0
  3 12  1  0  0  0  0
  4 10  1  0  0  0  0
  4 12  2  0  0  0  0
  5  8  2  0  0  0  0
  5 17  1  0  0  0  0
  6 13  1  0  0  0  0
  6 17  2  0  0  0  0
  7 13  1  0  0  0  0
  8 10  1  0  0  0  0
  9  3  1  6  0  0  0
  9 11  1  0  0  0  0
  9 15  1  0  0  0  0
 10 13  2  0  0  0  0
 11  1  1  1  0  0  0
 11 14  1  0  0  0  0
 14 16  1  0  0  0  0
 15 16  1  0  0  0  0
M  END
$$$$
819062
 OpenBabel12061010053D

 24 26  0  0  0  0  0  0  0  0999 V2000
   17.7600  138.7460   22.0450 P   0  0  0  0  0  0  0  0  0  0  0  0
   21.4160  136.8560   23.7740 O   0  0  0  0  0  0  0  0  0  0  0  0
   22.5550  134.0590   23.2780 O   0  0  0  0  0  0  0  0  0  0  0  0
   20.0680  133.8500   22.5240 O   0  0  0  0  0  0  0  0  0  0  0  0
   19.0410  138.0870   22.6180 O   0  0  0  0  0  0  0  0  0  0  0  0
   20.4500  136.1410   30.5900 O   0  0  0  0  0  0  0  0  0  0  0  0
   17.8190  138.7910   20.5900 O   0  0  0  0  0  0  0  0  0  0  0  0
   16.6420  137.9100   22.5340 O   0  0  0  0  0  0  0  0  0  0  0  0
   17.7950  140.0570   22.7250 O   0  0  0  0  0  0  0  0  0  0  0  0
   21.5070  136.2230   26.0960 N   0  0  0  0  0  0  0  0  0  0  0  0
   20.2460  137.1770   27.7180 N   0  0  0  0  0  0  0  0  0  0  0  0
   22.6940  134.5110   27.5000 N   0  0  0  0  0  0  0  0  0  0  0  0
   21.9820  134.6560   29.8120 N   0  0  0  0  0  0  0  0  0  0  0  0
   23.5620  133.0870   29.1290 N   0  0  0  0  0  0  0  0  0  0  0  0
   22.0650  135.9770   24.7110 C   0  0  1  0  0  0  0  0  0  0  0  0
   21.8020  135.5550   27.3020 C   0  0  0  0  0  0  0  0  0  0  0  0
   21.6250  134.6020   24.2020 C   0  0  1  0  0  0  0  0  0  0  0  0
   21.0200  136.1600   28.2770 C   0  0  0  0  0  0  0  0  0  0  0  0
   20.3050  134.7980   23.5770 C   0  0  1  0  0  0  0  0  0  0  0  0
   20.3810  136.1710   23.0110 C   0  0  1  0  0  0  0  0  0  0  0  0
   20.5620  137.1750   26.4510 C   0  0  0  0  0  0  0  0  0  0  0  0
   21.0830  135.7070   29.6320 C   0  0  0  0  0  0  0  0  0  0  0  0
   22.7490  134.0870   28.7920 C   0  0  0  0  0  0  0  0  0  0  0  0
   19.0490  136.7790   23.1520 C   0  0  0  0  0  0  0  0  0  0  0  0
  1  5  1  0  0  0  0
  1  7  2  0  0  0  0
  1  8  1  0  0  0  0
  1  9  1  0  0  0  0
  2 15  1  0  0  0  0
  2 20  1  0  0  0  0
  5 24  1  0  0  0  0
  6 22  2  0  0  0  0
 10 16  1  0  0  0  0
 10 21  1  0  0  0  0
 11 18  1  0  0  0  0
 11 21  2  0  0  0  0
 12 16  1  0  0  0  0
 12 23  2  0  0  0  0
 13 22  1  0  0  0  0
 13 23  1  0  0  0  0
 14 23  1  0  0  0  0
 15 10  1  1  0  0  0
 15 17  1  0  0  0  0
 16 18  2  0  0  0  0
 17  3  1  6  0  0  0
 17 19  1  0  0  0  0
 18 22  1  0  0  0  0
 19  4  1  6  0  0  0
 19 20  1  0  0  0  0
 20 24  1  1  0  0  0
M  END
$$$$
819409
 OpenBabel12061010053D

 22 22  0  0  0  0  0  0  0  0999 V2000
   19.4230  -11.6770   22.2560 O   0  0  0  0  0  0  0  0  0  0  0  0
   21.1730  -11.3760   24.5000 O   0  0  0  0  0  0  0  0  0  0  0  0
   17.8810  -12.9300   24.9750 O   0  0  0  0  0  0  0  0  0  0  0  0
   16.9970  -10.6420   24.5610 O   0  0  0  0  0  0  0  0  0  0  0  0
   17.1420  -12.1730   22.6200 O   0  0  0  0  0  0  0  0  0  0  0  0
   20.7800  -13.4580   20.8220 O   0  0  0  0  0  0  0  0  0  0  0  0
   20.2180  -12.4280   24.4340 C   0  0  1  0  0  0  0  0  0  0  0  0
   18.8960  -11.9200   25.0450 C   0  0  1  0  0  0  0  0  0  0  0  0
   19.9500  -12.7910   22.9520 C   0  0  2  0  0  0  0  0  0  0  0  0
   18.3360  -10.7650   24.1970 C   0  0  1  0  0  0  0  0  0  0  0  0
   18.1900  -11.2060   22.7470 C   0  0  1  0  0  0  0  0  0  0  0  0
   21.1790  -13.1920   22.1630 C   0  0  0  0  0  0  0  0  0  0  0  0
   20.6070  -13.3070   24.9720 H   0  0  0  0  0  0  0  0  0  0  0  0
   18.9740  -11.5270   26.0750 H   0  0  0  0  0  0  0  0  0  0  0  0
   19.2120  -13.5950   22.8780 H   0  0  0  0  0  0  0  0  0  0  0  0
   18.9000   -9.8290   24.1660 H   0  0  0  0  0  0  0  0  0  0  0  0
   17.9550  -10.3290   22.1670 H   0  0  0  0  0  0  0  0  0  0  0  0
   21.6270  -14.0830   22.5890 H   0  0  0  0  0  0  0  0  0  0  0  0
   21.8570  -12.3380   22.1800 H   0  0  0  0  0  0  0  0  0  0  0  0
   21.4590  -11.2700   25.4130 H   0  0  0  0  0  0  0  0  0  0  0  0
   17.5270  -12.8380   24.0830 H   0  0  0  0  0  0  0  0  0  0  0  0
   20.3890  -12.6470   20.4810 H   0  0  0  0  0  0  0  0  0  0  0  0
  1  9  1  0  0  0  0
  1 11  1  0  0  0  0
  2  7  1  0  0  0  0
  2 20  1  0  0  0  0
  3  8  1  0  0  0  0
  3 21  1  0  0  0  0
  4 10  1  0  0  0  0
  5 11  1  0  0  0  0
  6 12  1  0  0  0  0
  6 22  1  0  0  0  0
  7  8  1  0  0  0  0
  7  9  1  0  0  0  0
  7 13  1  1  0  0  0
  8 10  1  0  0  0  0
  8 14  1  1  0  0  0
  9 12  1  0  0  0  0
  9 15  1  6  0  0  0
 10 11  1  0  0  0  0
 10 16  1  1  0  0  0
 11 17  1  6  0  0  0
 12 18  1  0  0  0  0
 12 19  1  0  0  0  0
M  END
$$$$
819483
 OpenBabel12061010053D

 15 15  0  0  0  0  0  0  0  0999 V2000
   30.6720   43.2840   69.9970 O   0  0  0  0  0  0  0  0  0  0  0  0
   30.8260   41.3180   73.6520 O   0  0  0  0  0  0  0  0  0  0  0  0
   32.3400   43.7840   73.2370 O   0  0  0  0  0  0  0  0  0  0  0  0
   32.3010   45.4460   69.3020 O   0  0  0  0  0  0  0  0  0  0  0  0
   27.5240   43.0700   72.5020 O   0  0  0  0  0  0  0  0  0  0  0  0
   28.4950   41.0730   72.0040 N   0  0  0  0  0  0  0  0  0  0  0  0
   28.7250   42.0480   69.3570 N   0  0  0  0  0  0  0  0  0  0  0  0
   29.7600   41.6720   71.5330 C   0  0  2  0  0  0  0  0  0  0  0  0
   30.5070   42.3310   72.6700 C   0  0  2  0  0  0  0  0  0  0  0  0
   31.7600   43.0120   72.1800 C   0  0  1  0  0  0  0  0  0  0  0  0
   29.4750   42.6860   70.4490 C   0  0  1  0  0  0  0  0  0  0  0  0
   31.4400   43.9790   71.0240 C   0  0  1  0  0  0  0  0  0  0  0  0
   32.6850   44.5480   70.3570 C   0  0  0  0  0  0  0  0  0  0  0  0
   27.4970   41.8400   72.4440 C   0  0  0  0  0  0  0  0  0  0  0  0
   26.2980   41.0350   72.8700 C   0  0  0  0  0  0  0  0  0  0  0  0
  1 11  1  0  0  0  0
  1 12  1  0  0  0  0
  4 13  1  0  0  0  0
  5 14  2  0  0  0  0
  6 14  1  0  0  0  0
  8  6  1  1  0  0  0
  8  9  1  0  0  0  0
  8 11  1  0  0  0  0
  9  2  1  6  0  0  0
  9 10  1  0  0  0  0
 10  3  1  1  0  0  0
 10 12  1  0  0  0  0
 11  7  1  6  0  0  0
 12 13  1  6  0  0  0
 14 15  1  0  0  0  0
M  END
$$$$
819490
 OpenBabel12061010053D

 12 12  0  0  0  0  0  0  0  0999 V2000
    5.8610   22.7360   28.9120 S   0  0  0  0  0  0  0  0  0  0  0  0
    4.3790   22.8790   29.4440 O   0  0  0  0  0  0  0  0  0  0  0  0
    5.8600   22.2020   27.4190 O   0  0  0  0  0  0  0  0  0  0  0  0
    6.5310   24.2700   28.8910 O   0  0  0  0  0  0  0  0  0  0  0  0
    7.8660   19.0310   34.4050 O   0  0  0  0  0  0  0  0  0  0  0  0
    7.0760   20.8160   32.2910 N   0  0  0  0  0  0  0  0  0  0  0  0
    6.8010   21.6520   29.9750 C   0  0  0  0  0  0  0  0  0  0  0  0
    6.2510   21.6910   31.4060 C   0  0  0  0  0  0  0  0  0  0  0  0
    6.7190   19.3560   32.2330 C   0  0  0  0  0  0  0  0  0  0  0  0
    7.2670   21.3270   33.6940 C   0  0  0  0  0  0  0  0  0  0  0  0
    7.7310   18.5140   33.0490 C   0  0  0  0  0  0  0  0  0  0  0  0
    8.2650   20.4330   34.4690 C   0  0  0  0  0  0  0  0  0  0  0  0
  1  2  2  0  0  0  0
  1  3  2  0  0  0  0
  1  4  1  0  0  0  0
  1  7  1  0  0  0  0
  5 11  1  0  0  0  0
  5 12  1  0  0  0  0
  6  8  1  0  0  0  0
  6  9  1  0  0  0  0
  6 10  1  0  0  0  0
  7  8  1  0  0  0  0
  9 11  1  0  0  0  0
 10 12  1  0  0  0  0
M  END
$$$$
819609
 OpenBabel12061010053D

 15 15  0  0  0  0  0  0  0  0999 V2000
   51.5130   60.7160   65.1820 O   0  0  0  0  0  0  0  0  0  0  0  0
   54.3750   59.8880   68.0070 O   0  0  0  0  0  0  0  0  0  0  0  0
   51.8330   58.5830   68.1350 O   0  0  0  0  0  0  0  0  0  0  0  0
   49.5550   61.1600   67.1090 O   0  0  0  0  0  0  0  0  0  0  0  0
   55.8180   62.5630   66.2600 O   0  0  0  0  0  0  0  0  0  0  0  0
   55.1740   60.6340   65.3310 N   0  0  0  0  0  0  0  0  0  0  0  0
   53.1130   61.5940   63.6750 N   0  0  0  0  0  0  0  0  0  0  0  0
   53.8200   60.7630   65.8330 C   0  0  2  0  0  0  0  0  0  0  0  0
   53.5480   59.7000   66.8840 C   0  0  2  0  0  0  0  0  0  0  0  0
   52.0820   59.7300   67.3190 C   0  0  1  0  0  0  0  0  0  0  0  0
   52.8490   60.5960   64.6890 C   0  0  1  0  0  0  0  0  0  0  0  0
   51.1480   59.6820   66.1050 C   0  0  1  0  0  0  0  0  0  0  0  0
   49.7010   59.8880   66.5240 C   0  0  0  0  0  0  0  0  0  0  0  0
   56.0830   61.5680   65.5970 C   0  0  0  0  0  0  0  0  0  0  0  0
   57.4800   61.3590   65.0270 C   0  0  0  0  0  0  0  0  0  0  0  0
  1 11  1  0  0  0  0
  1 12  1  0  0  0  0
  4 13  1  0  0  0  0
  5 14  2  0  0  0  0
  6 14  1  0  0  0  0
  8  6  1  6  0  0  0
  8  9  1  0  0  0  0
  8 11  1  0  0  0  0
  9  2  1  1  0  0  0
  9 10  1  0  0  0  0
 10  3  1  6  0  0  0
 10 12  1  0  0  0  0
 11  7  1  1  0  0  0
 12 13  1  1  0  0  0
 14 15  1  0  0  0  0
M  END
$$$$
819677
 OpenBabel12061010053D

 20 20  0  0  0  0  0  0  0  0999 V2000
  -15.0290   -3.2860   50.0190 S   0  0  0  0  0  0  0  0  0  0  0  0
  -10.4610   -1.8200   44.1310 S   0  0  0  0  0  0  0  0  0  0  0  0
  -12.9230   -3.2260   45.6340 O   0  0  0  0  0  0  0  0  0  0  0  0
  -11.8800   -1.2510   44.1590 O   0  0  0  0  0  0  0  0  0  0  0  0
  -16.1980   -1.2690   47.2310 O   0  0  0  0  0  0  0  0  0  0  0  0
  -15.0880   -0.5460   44.7910 O   0  0  0  0  0  0  0  0  0  0  0  0
  -14.4680   -4.9070   46.0160 O   0  0  0  0  0  0  0  0  0  0  0  0
  -13.5880   -3.4180   50.2920 O   0  0  0  0  0  0  0  0  0  0  0  0
  -15.5290   -1.9290   50.1390 O   0  0  0  0  0  0  0  0  0  0  0  0
  -15.8570   -4.2090   50.7550 O   0  0  0  0  0  0  0  0  0  0  0  0
   -9.6470   -0.8190   43.4690 O   0  0  0  0  0  0  0  0  0  0  0  0
  -10.5570   -3.0650   43.3750 O   0  0  0  0  0  0  0  0  0  0  0  0
  -10.0920   -1.9880   45.5220 O   0  0  0  0  0  0  0  0  0  0  0  0
  -15.2550   -3.6910   48.4510 N   0  0  0  0  0  0  0  0  0  0  0  0
  -14.4890   -2.9630   47.4590 C   0  0  2  0  0  0  0  0  0  0  0  0
  -15.3850   -2.1710   46.5160 C   0  0  2  0  0  0  0  0  0  0  0  0
  -14.4180   -1.4140   45.6290 C   0  0  1  0  0  0  0  0  0  0  0  0
  -13.7620   -2.4630   44.7990 C   0  0  1  0  0  0  0  0  0  0  0  0
  -13.6310   -3.9210   46.6270 C   0  0  2  0  0  0  0  0  0  0  0  0
  -12.9540   -1.9290   43.6480 C   0  0  0  0  0  0  0  0  0  0  0  0
  1  8  2  0  0  0  0
  1  9  2  0  0  0  0
  1 10  1  0  0  0  0
  1 14  1  0  0  0  0
  2  4  1  0  0  0  0
  2 11  2  0  0  0  0
  2 12  2  0  0  0  0
  2 13  1  0  0  0  0
  3 18  1  0  0  0  0
  3 19  1  0  0  0  0
  4 20  1  0  0  0  0
 15 14  1  6  0  0  0
 15 16  1  0  0  0  0
 15 19  1  0  0  0  0
 16  5  1  1  0  0  0
 16 17  1  0  0  0  0
 17  6  1  6  0  0  0
 17 18  1  0  0  0  0
 18 20  1  1  0  0  0
 19  7  1  6  0  0  0
M  END
$$$$
819708
 OpenBabel12061010053D

  8  7  0  0  0  0  0  0  0  0999 V2000
   95.4260   18.5410   -2.4480 O   0  0  0  0  0  0  0  0  0  0  0  0
   91.9240   15.1400   -3.2500 O   0  0  0  0  0  0  0  0  0  0  0  0
   94.2220   16.9820   -1.4810 O   0  0  0  0  0  0  0  0  0  0  0  0
   93.6250   15.4230   -4.6220 O   0  0  0  0  0  0  0  0  0  0  0  0
   94.3650   17.8920   -2.3260 C   0  0  0  0  0  0  0  0  0  0  0  0
   92.6820   15.8660   -3.9300 C   0  0  0  0  0  0  0  0  0  0  0  0
   93.1850   18.2910   -3.2100 C   0  0  0  0  0  0  0  0  0  0  0  0
   92.4160   17.3640   -3.9440 C   0  0  0  0  0  0  0  0  0  0  0  0
  1  5  2  0  0  0  0
  2  6  2  0  0  0  0
  3  5  1  0  0  0  0
  4  6  1  0  0  0  0
  5  7  1  0  0  0  0
  6  8  1  0  0  0  0
  7  8  1  0  0  0  0
M  END
$$$$
819764
 OpenBabel12061010053D

 15 15  0  0  0  0  0  0  0  0999 V2000
   64.0050   58.6880   30.7400 O   0  0  0  0  0  0  0  0  0  0  0  0
   64.1630   62.3480   32.7410 O   0  0  0  0  0  0  0  0  0  0  0  0
   62.6040   62.0200   30.2250 O   0  0  0  0  0  0  0  0  0  0  0  0
   64.1370   59.3180   28.0720 O   0  0  0  0  0  0  0  0  0  0  0  0
   66.6860   60.7520   34.4720 O   0  0  0  0  0  0  0  0  0  0  0  0
   64.5520   59.9590   34.2400 N   0  0  0  0  0  0  0  0  0  0  0  0
   64.6970   57.5550   32.7220 N   0  0  0  0  0  0  0  0  0  0  0  0
   64.5250   59.9460   32.7630 C   0  0  2  0  0  0  0  0  0  0  0  0
   63.6760   61.1240   32.2520 C   0  0  2  0  0  0  0  0  0  0  0  0
   63.6340   61.1680   30.7000 C   0  0  1  0  0  0  0  0  0  0  0  0
   63.9700   58.6390   32.1730 C   0  0  1  0  0  0  0  0  0  0  0  0
   63.1960   59.7870   30.2680 C   0  0  1  0  0  0  0  0  0  0  0  0
   63.0610   59.8610   28.7740 C   0  0  0  0  0  0  0  0  0  0  0  0
   65.5850   60.3960   34.9580 C   0  0  0  0  0  0  0  0  0  0  0  0
   65.4300   60.3490   36.5130 C   0  0  0  0  0  0  0  0  0  0  0  0
  1 11  1  0  0  0  0
  1 12  1  0  0  0  0
  4 13  1  0  0  0  0
  5 14  2  0  0  0  0
  6 14  1  0  0  0  0
  8  6  1  1  0  0  0
  8  9  1  0  0  0  0
  8 11  1  0  0  0  0
  9  2  1  6  0  0  0
  9 10  1  0  0  0  0
 10  3  1  1  0  0  0
 10 12  1  0  0  0  0
 11  7  1  6  0  0  0
 12 13  1  6  0  0  0
 14 15  1  0  0  0  0
M  END
$$$$
819771
 OpenBabel12061010053D

 12 12  0  0  0  0  0  0  0  0999 V2000
  101.3430   13.5640   70.4880 O   0  0  0  0  0  0  0  0  0  0  0  0
   97.9030   14.1160   68.4220 O   0  0  0  0  0  0  0  0  0  0  0  0
   98.6600   12.9280   71.6300 O   0  0  0  0  0  0  0  0  0  0  0  0
  100.2120   15.0390   68.2270 O   0  0  0  0  0  0  0  0  0  0  0  0
  101.7310   15.5310   69.4110 O   0  0  0  0  0  0  0  0  0  0  0  0
   99.8280   11.3240   67.9970 O   0  0  0  0  0  0  0  0  0  0  0  0
   98.5150   14.2700   69.6880 C   0  0  1  0  0  0  0  0  0  0  0  0
   98.9470   12.9180   70.2500 C   0  0  1  0  0  0  0  0  0  0  0  0
   99.7160   15.1780   69.5450 C   0  0  1  0  0  0  0  0  0  0  0  0
  100.4350   12.5650   70.0130 C   0  0  1  0  0  0  0  0  0  0  0  0
  100.9240   14.9400   70.4420 C   0  0  1  0  0  0  0  0  0  0  0  0
  100.7750   12.2170   68.5530 C   0  0  0  0  0  0  0  0  0  0  0  0
  1 10  1  0  0  0  0
  1 11  1  0  0  0  0
  6 12  1  0  0  0  0
  7  2  1  6  0  0  0
  7  8  1  0  0  0  0
  7  9  1  0  0  0  0
  8  3  1  1  0  0  0
  8 10  1  0  0  0  0
  9  4  1  6  0  0  0
  9 11  1  0  0  0  0
 10 12  1  6  0  0  0
 11  5  1  6  0  0  0
M  END
$$$$
819782
 OpenBabel12061010053D

 23 25  0  0  0  0  0  0  0  0999 V2000
  196.7920  128.4980   -5.5530 O   0  0  0  0  0  0  0  0  0  0  0  0
  198.8710  128.4340   -3.6080 O   0  0  0  0  0  0  0  0  0  0  0  0
  197.7610  126.4350   -3.6940 O   0  0  0  0  0  0  0  0  0  0  0  0
  196.2810  129.7890   -3.7960 O   0  0  0  0  0  0  0  0  0  0  0  0
  194.1280  128.1110   -4.2440 O   0  0  0  0  0  0  0  0  0  0  0  0
  201.5290  128.4900   -4.6100 O   0  0  0  0  0  0  0  0  0  0  0  0
  199.6110  131.2870   -6.9730 O   0  0  0  0  0  0  0  0  0  0  0  0
  197.1600  130.0090   -7.8820 N   0  0  0  0  0  0  0  0  0  0  0  0
  202.0330  129.9100   -6.9720 N   0  0  0  0  0  0  0  0  0  0  0  0
  196.4640  128.4250   -4.1490 C   0  0  2  0  0  0  0  0  0  0  0  0
  198.0220  129.2100   -5.7540 C   0  0  1  0  0  0  0  0  0  0  0  0
  199.1580  128.4700   -5.0270 C   0  0  1  0  0  0  0  0  0  0  0  0
  197.6170  127.7830   -3.3610 C   0  0  2  0  0  0  0  0  0  0  0  0
  198.3000  129.2770   -7.2500 C   0  0  2  0  0  0  0  0  0  0  0  0
  195.1950  127.6420   -3.9310 C   0  0  0  0  0  0  0  0  0  0  0  0
  200.4880  129.1950   -5.2600 C   0  0  2  0  0  0  0  0  0  0  0  0
  200.7870  129.2330   -6.7630 C   0  0  1  0  0  0  0  0  0  0  0  0
  199.6620  129.9900   -7.4820 C   0  0  2  0  0  0  0  0  0  0  0  0
  195.2980  126.2220   -3.3940 C   0  0  0  0  0  0  0  0  0  0  0  0
  196.7140  125.7590   -2.9800 C   0  0  1  0  0  0  0  0  0  0  0  0
  196.8130  124.2580   -3.2330 C   0  0  0  0  0  0  0  0  0  0  0  0
  197.3760  130.2720   -9.3030 C   0  0  0  0  0  0  0  0  0  0  0  0
  202.9640  128.9400   -7.4800 C   0  0  0  0  0  0  0  0  0  0  0  0
  1 10  1  0  0  0  0
  3 20  1  0  0  0  0
  5 15  2  0  0  0  0
  8 22  1  0  0  0  0
  9 23  1  0  0  0  0
 10  4  1  1  0  0  0
 10 13  1  0  0  0  0
 10 15  1  0  0  0  0
 11  1  1  6  0  0  0
 11 12  1  0  0  0  0
 11 14  1  0  0  0  0
 12  2  1  1  0  0  0
 12 16  1  0  0  0  0
 13  3  1  6  0  0  0
 13  2  1  0  0  0  0
 14  8  1  1  0  0  0
 14 18  1  0  0  0  0
 15 19  1  0  0  0  0
 16  6  1  6  0  0  0
 16 17  1  0  0  0  0
 17  9  1  1  0  0  0
 17 18  1  0  0  0  0
 18  7  1  1  0  0  0
 19 20  1  0  0  0  0
 20 21  1  6  0  0  0
M  END
$$$$
819792
 OpenBabel12061010053D

 10  9  0  0  0  0  0  0  0  0999 V2000
   36.8730   38.2350   -5.4890 O   0  0  0  0  0  0  0  0  0  0  0  0
   38.9600   37.6780   -5.8860 O   0  0  0  0  0  0  0  0  0  0  0  0
   37.5760   40.3840   -3.9670 N   0  0  0  0  0  0  0  0  0  0  0  0
   37.1750   36.5460   -0.5380 N   0  0  0  0  0  0  0  0  0  0  0  0
   38.6310   39.4580   -4.3550 C   0  0  2  0  0  0  0  0  0  0  0  0
   38.0940   38.3040   -5.2110 C   0  0  0  0  0  0  0  0  0  0  0  0
   39.3740   38.9180   -3.1380 C   0  0  0  0  0  0  0  0  0  0  0  0
   38.5220   38.1110   -2.1800 C   0  0  0  0  0  0  0  0  0  0  0  0
   39.1640   36.7490   -1.9020 C   0  0  0  0  0  0  0  0  0  0  0  0
   38.1050   35.7610   -1.3810 C   0  0  0  0  0  0  0  0  0  0  0  0
  1  6  2  0  0  0  0
  2  6  1  0  0  0  0
  4 10  1  0  0  0  0
  5  3  1  1  0  0  0
  5  6  1  0  0  0  0
  5  7  1  0  0  0  0
  7  8  1  0  0  0  0
  8  9  1  0  0  0  0
  9 10  1  0  0  0  0
M  END
$$$$
819821
 OpenBabel12061010053D

 23 24  0  0  0  0  0  0  0  0999 V2000
   66.3740   -4.2980  -31.7320 O   0  0  0  0  0  0  0  0  0  0  0  0
   71.0830   -6.0650  -33.9460 O   0  0  0  0  0  0  0  0  0  0  0  0
   71.4060   -4.0780  -35.1020 O   0  0  0  0  0  0  0  0  0  0  0  0
   66.3590   -2.0810  -31.3500 N   0  0  0  0  0  0  0  0  0  0  0  0
   65.0720   -1.6670  -30.8320 C   0  0  0  0  0  0  0  0  0  0  0  0
   62.5820   -0.5890  -29.9660 C   0  0  0  0  0  0  0  0  0  0  0  0
   64.6930   -0.3380  -31.1580 C   0  0  0  0  0  0  0  0  0  0  0  0
   64.1800   -2.4700  -30.0440 C   0  0  0  0  0  0  0  0  0  0  0  0
   63.4690    0.1920  -30.7430 C   0  0  0  0  0  0  0  0  0  0  0  0
   62.9280   -1.9170  -29.6130 C   0  0  0  0  0  0  0  0  0  0  0  0
   61.2760   -0.0040  -29.5310 C   0  0  0  0  0  0  0  0  0  0  0  0
   66.9390   -3.2270  -31.6380 C   0  0  0  0  0  0  0  0  0  0  0  0
   59.6880    1.9470  -29.3860 C   0  0  0  0  0  0  0  0  0  0  0  0
   60.9550    1.2710  -29.7800 C   0  0  0  0  0  0  0  0  0  0  0  0
   68.4550   -3.1800  -31.8220 C   0  0  0  0  0  0  0  0  0  0  0  0
   58.6450    1.2250  -28.7450 C   0  0  0  0  0  0  0  0  0  0  0  0
   59.5400    3.3220  -29.6790 C   0  0  0  0  0  0  0  0  0  0  0  0
   69.0110   -4.0670  -32.8790 C   0  0  0  0  0  0  0  0  0  0  0  0
   57.4620    1.8790  -28.3950 C   0  0  0  0  0  0  0  0  0  0  0  0
   58.3370    3.9800  -29.3220 C   0  0  0  0  0  0  0  0  0  0  0  0
   57.2970    3.2460  -28.6810 C   0  0  0  0  0  0  0  0  0  0  0  0
   70.5000   -3.9830  -32.9230 C   0  0  0  0  0  0  0  0  0  0  0  0
   71.0460   -4.8500  -34.0060 C   0  0  0  0  0  0  0  0  0  0  0  0
  1 12  2  0  0  0  0
  2 23  2  0  0  0  0
  3 23  1  0  0  0  0
  4  5  1  0  0  0  0
  4 12  1  0  0  0  0
  5  7  2  0  0  0  0
  5  8  1  0  0  0  0
  6  9  2  0  0  0  0
  6 10  1  0  0  0  0
  6 11  1  0  0  0  0
  7  9  1  0  0  0  0
  8 10  2  0  0  0  0
 11 14  2  0  0  0  0
 12 15  1  0  0  0  0
 13 14  1  0  0  0  0
 13 16  2  0  0  0  0
 13 17  1  0  0  0  0
 15 18  1  0  0  0  0
 16 19  1  0  0  0  0
 17 20  2  0  0  0  0
 18 22  1  0  0  0  0
 19 21  2  0  0  0  0
 20 21  1  0  0  0  0
 22 23  1  0  0  0  0
M  END
$$$$
819843
 OpenBabel12061010053D

 18 20  0  0  0  0  0  0  0  0999 V2000
   27.9720   21.7500   33.4490 O   0  0  0  0  0  0  0  0  0  0  0  0
   23.9360   21.8810   34.2080 O   0  0  0  0  0  0  0  0  0  0  0  0
   28.5940   17.9340   36.4800 O   0  0  0  0  0  0  0  0  0  0  0  0
   26.0410   20.7950   34.6670 C   0  0  0  0  0  0  0  0  0  0  0  0
   27.4540   20.8200   34.3410 C   0  0  0  0  0  0  0  0  0  0  0  0
   27.0520   22.1660   32.4040 C   0  0  1  0  0  0  0  0  0  0  0  0
   25.1270   21.8300   34.0060 C   0  0  0  0  0  0  0  0  0  0  0  0
   25.8290   22.8120   33.0770 C   0  0  0  0  0  0  0  0  0  0  0  0
   27.7630   23.1450   31.4710 C   0  0  0  0  0  0  0  0  0  0  0  0
   28.3090   19.8360   34.9740 C   0  0  0  0  0  0  0  0  0  0  0  0
   25.4960   19.8150   35.5830 C   0  0  0  0  0  0  0  0  0  0  0  0
   27.7830   18.8470   35.9010 C   0  0  0  0  0  0  0  0  0  0  0  0
   26.3720   18.8500   36.1960 C   0  0  0  0  0  0  0  0  0  0  0  0
   27.3260   24.5240   31.2910 C   0  0  0  0  0  0  0  0  0  0  0  0
   28.9260   22.6870   30.7350 C   0  0  0  0  0  0  0  0  0  0  0  0
   28.0410   25.4060   30.3910 C   0  0  0  0  0  0  0  0  0  0  0  0
   29.6350   23.5690   29.8330 C   0  0  0  0  0  0  0  0  0  0  0  0
   29.1940   24.9310   29.6660 C   0  0  0  0  0  0  0  0  0  0  0  0
  1  5  1  0  0  0  0
  1  6  1  0  0  0  0
  2  7  2  0  0  0  0
  3 12  1  0  0  0  0
  4  5  1  0  0  0  0
  4  7  1  0  0  0  0
  4 11  2  0  0  0  0
  5 10  2  0  0  0  0
  6  8  1  0  0  0  0
  6  9  1  1  0  0  0
  7  8  1  0  0  0  0
  9 14  2  0  0  0  0
  9 15  1  0  0  0  0
 10 12  1  0  0  0  0
 11 13  1  0  0  0  0
 12 13  2  0  0  0  0
 14 16  1  0  0  0  0
 15 17  2  0  0  0  0
 16 18  2  0  0  0  0
 17 18  1  0  0  0  0
M  END
$$$$
819851
 OpenBabel12061010053D

 27 29  0  0  0  0  0  0  0  0999 V2000
   12.5760    8.2880   38.3060 P   0  0  0  0  0  0  0  0  0  0  0  0
    9.4910    1.4110   38.6250 P   0  0  0  0  0  0  0  0  0  0  0  0
    8.9980    5.6380   39.6690 O   0  0  0  0  0  0  0  0  0  0  0  0
   11.3590    7.2490   38.3870 O   0  0  0  0  0  0  0  0  0  0  0  0
   11.4610    7.6510   41.3980 O   0  0  0  0  0  0  0  0  0  0  0  0
    9.6470    2.9760   38.3660 O   0  0  0  0  0  0  0  0  0  0  0  0
   12.6370    9.0030   39.6130 O   0  0  0  0  0  0  0  0  0  0  0  0
   13.8590    7.5590   38.0330 O   0  0  0  0  0  0  0  0  0  0  0  0
   12.2860    9.2430   37.1720 O   0  0  0  0  0  0  0  0  0  0  0  0
    8.5710    0.8670   37.5690 O   0  0  0  0  0  0  0  0  0  0  0  0
    8.9300    1.2070   40.0150 O   0  0  0  0  0  0  0  0  0  0  0  0
   10.8550    0.7810   38.5140 O   0  0  0  0  0  0  0  0  0  0  0  0
    8.5100    6.5910   41.7400 N   0  0  0  0  0  0  0  0  0  0  0  0
    7.6960    5.7910   43.7280 N   0  0  0  0  0  0  0  0  0  0  0  0
    6.9980    8.5620   41.3740 N   0  0  0  0  0  0  0  0  0  0  0  0
    5.3640    8.7810   43.2120 N   0  0  0  0  0  0  0  0  0  0  0  0
    5.3110    7.2650   45.0620 N   0  0  0  0  0  0  0  0  0  0  0  0
    9.3220    6.7170   40.5290 C   0  0  1  0  0  0  0  0  0  0  0  0
   10.8190    6.5460   40.7560 C   0  0  1  0  0  0  0  0  0  0  0  0
   11.2840    6.1760   39.3510 C   0  0  1  0  0  0  0  0  0  0  0  0
   10.1800    5.2450   38.9020 C   0  0  1  0  0  0  0  0  0  0  0  0
    7.4730    7.4340   42.0830 C   0  0  0  0  0  0  0  0  0  0  0  0
    6.9820    6.9200   43.3230 C   0  0  0  0  0  0  0  0  0  0  0  0
    8.5830    5.6380   42.7630 C   0  0  0  0  0  0  0  0  0  0  0  0
   10.4720    3.7760   39.1830 C   0  0  0  0  0  0  0  0  0  0  0  0
    5.8770    7.6380   43.8980 C   0  0  0  0  0  0  0  0  0  0  0  0
    5.9290    9.1800   42.0160 C   0  0  0  0  0  0  0  0  0  0  0  0
  1  4  1  0  0  0  0
  1  7  2  0  0  0  0
  1  8  1  0  0  0  0
  1  9  1  0  0  0  0
  2  6  1  0  0  0  0
  2 10  2  0  0  0  0
  2 11  1  0  0  0  0
  2 12  1  0  0  0  0
  3 18  1  0  0  0  0
  3 21  1  0  0  0  0
  6 25  1  0  0  0  0
 13 22  1  0  0  0  0
 13 24  1  0  0  0  0
 14 23  1  0  0  0  0
 14 24  2  0  0  0  0
 15 22  2  0  0  0  0
 15 27  1  0  0  0  0
 16 26  1  0  0  0  0
 16 27  2  0  0  0  0
 17 26  1  0  0  0  0
 18 13  1  1  0  0  0
 18 19  1  0  0  0  0
 19  5  1  6  0  0  0
 19 20  1  0  0  0  0
 20  4  1  6  0  0  0
 20 21  1  0  0  0  0
 21 25  1  1  0  0  0
 22 23  1  0  0  0  0
 23 26  2  0  0  0  0
M  END
$$$$
819878
 OpenBabel12061010053D

 14 14  0  0  0  0  0  0  0  0999 V2000
   81.9720    1.6030   50.9410 O   0  0  0  0  0  0  0  0  0  0  0  0
   85.6270    0.3350   49.4510 O   0  0  0  0  0  0  0  0  0  0  0  0
   85.3910    2.9440   50.6480 O   0  0  0  0  0  0  0  0  0  0  0  0
   81.9850    4.0520   49.7050 O   0  0  0  0  0  0  0  0  0  0  0  0
   84.3780   -1.9550   48.2850 O   0  0  0  0  0  0  0  0  0  0  0  0
   83.7500   -1.6030   50.4180 N   0  0  0  0  0  0  0  0  0  0  0  0
   84.6400    0.6660   50.4180 C   0  0  1  0  0  0  0  0  0  0  0  0
   84.2730    2.1470   50.2910 C   0  0  1  0  0  0  0  0  0  0  0  0
   83.4070   -0.2090   50.2080 C   0  0  2  0  0  0  0  0  0  0  0  0
   83.0830    2.4900   51.2020 C   0  0  1  0  0  0  0  0  0  0  0  0
   82.3000    0.2240   51.1690 C   0  0  0  0  0  0  0  0  0  0  0  0
   82.5820    3.9070   50.9860 C   0  0  0  0  0  0  0  0  0  0  0  0
   83.9880   -2.3880   49.3730 C   0  0  0  0  0  0  0  0  0  0  0  0
   83.7540   -3.8800   49.5550 C   0  0  0  0  0  0  0  0  0  0  0  0
  1 10  1  0  0  0  0
  1 11  1  0  0  0  0
  4 12  1  0  0  0  0
  5 13  2  0  0  0  0
  6 13  1  0  0  0  0
  7  2  1  6  0  0  0
  7  8  1  0  0  0  0
  7  9  1  0  0  0  0
  8  3  1  1  0  0  0
  8 10  1  0  0  0  0
  9  6  1  1  0  0  0
  9 11  1  0  0  0  0
 10 12  1  6  0  0  0
 13 14  1  0  0  0  0
M  END
$$$$
819890
 OpenBabel12061010053D

 16 15  0  0  0  0  0  0  0  0999 V2000
   20.1080  102.0310   24.6180 O   0  0  0  0  0  0  0  0  0  0  0  0
   18.9060  101.7950   24.5170 N   0  3  0  0  0  0  0  0  0  0  0  0
   18.6950  100.4660   23.9150 C   0  0  0  0  0  0  0  0  0  0  0  0
   18.1490   99.0510   24.0520 C   0  0  0  0  0  0  0  0  0  0  0  0
   18.3430   98.2630   22.7600 C   0  0  0  0  0  0  0  0  0  0  0  0
   18.2830  101.8280   25.8270 C   0  0  0  0  0  0  0  0  0  0  0  0
   18.2520  102.8090   23.6800 C   0  0  0  0  0  0  0  0  0  0  0  0
   18.3850   96.7550   23.0030 C   0  0  0  0  0  0  0  0  0  0  0  0
   18.8640   95.9980   21.7610 C   0  0  0  0  0  0  0  0  0  0  0  0
   18.9440   94.4990   22.0110 C   0  0  0  0  0  0  0  0  0  0  0  0
   19.2590   93.7190   20.7390 C   0  0  0  0  0  0  0  0  0  0  0  0
   20.7610   93.5100   20.5490 C   0  0  0  0  0  0  0  0  0  0  0  0
   21.0650   92.1600   19.8810 C   0  0  0  0  0  0  0  0  0  0  0  0
   22.5550   92.0030   19.5610 C   0  0  0  0  0  0  0  0  0  0  0  0
   22.8980   90.5920   19.1070 C   0  0  0  0  0  0  0  0  0  0  0  0
   24.3990   90.3550   19.1310 C   0  0  0  0  0  0  0  0  0  0  0  0
  1  2  1  0  0  0  0
  2  3  1  0  0  0  0
  2  6  1  0  0  0  0
  2  7  1  0  0  0  0
  3  4  1  0  0  0  0
  4  5  1  0  0  0  0
  5  8  1  0  0  0  0
  8  9  1  0  0  0  0
  9 10  1  0  0  0  0
 10 11  1  0  0  0  0
 11 12  1  0  0  0  0
 12 13  1  0  0  0  0
 13 14  1  0  0  0  0
 14 15  1  0  0  0  0
 15 16  1  0  0  0  0
M  CHG  1   2   1
M  END
$$$$
819911
 OpenBabel12061010053D

 12 13  0  0  0  0  0  0  0  0999 V2000
    4.8060   13.1230   33.7720 O   0  0  0  0  0  0  0  0  0  0  0  0
    4.0390   12.3690   31.9680 O   0  0  0  0  0  0  0  0  0  0  0  0
    4.9840   12.5740   32.7010 N   0  0  0  0  0  0  0  0  0  0  0  0
    5.5720   11.2500   30.1320 N   0  0  0  0  0  0  0  0  0  0  0  0
    6.2040   10.6490   29.0610 N   0  0  0  0  0  0  0  0  0  0  0  0
    6.4120   11.5740   31.0900 C   0  0  0  0  0  0  0  0  0  0  0  0
    6.2030   12.2040   32.3420 C   0  0  0  0  0  0  0  0  0  0  0  0
    7.6890   11.1960   30.7180 C   0  0  0  0  0  0  0  0  0  0  0  0
    7.2700   12.4370   33.1830 C   0  0  0  0  0  0  0  0  0  0  0  0
    7.6630   10.6040   29.4510 C   0  0  0  0  0  0  0  0  0  0  0  0
    8.7550   11.4400   31.5940 C   0  0  0  0  0  0  0  0  0  0  0  0
    8.5290   12.0550   32.7990 C   0  0  0  0  0  0  0  0  0  0  0  0
  1  3  2  0  0  0  0
  2  3  2  0  0  0  0
  3  7  1  0  0  0  0
  4  5  1  0  0  0  0
  4  6  1  0  0  0  0
  5 10  2  0  0  0  0
  6  7  1  0  0  0  0
  6  8  2  0  0  0  0
  7  9  2  0  0  0  0
  8 10  1  0  0  0  0
  8 11  1  0  0  0  0
  9 12  1  0  0  0  0
 11 12  2  0  0  0  0
M  END
$$$$
819919
 OpenBabel12061010053D

 12 11  0  0  0  0  0  0  0  0999 V2000
    6.5970   17.7740   34.4160 O   0  0  0  0  0  0  0  0  0  0  0  0
    7.9820   18.1000   32.7330 O   0  0  0  0  0  0  0  0  0  0  0  0
    6.5970   12.6870   32.2300 N   0  0  0  0  0  0  0  0  0  0  0  0
    7.6750   15.5570   35.2940 N   0  0  0  0  0  0  0  0  0  0  0  0
    4.4970   12.0360   31.5630 N   0  0  0  0  0  0  0  0  0  0  0  0
    6.3290   11.3830   30.3460 N   0  0  0  0  0  0  0  0  0  0  0  0
    8.2510   16.1140   34.0390 C   0  0  2  0  0  0  0  0  0  0  0  0
    7.5600   17.4300   33.7000 C   0  0  0  0  0  0  0  0  0  0  0  0
    8.0550   15.1260   32.8900 C   0  0  0  0  0  0  0  0  0  0  0  0
    8.6280   13.7370   33.1460 C   0  0  0  0  0  0  0  0  0  0  0  0
    5.8090   12.0360   31.3780 C   0  0  0  0  0  0  0  0  0  0  0  0
    8.0530   12.7550   32.1380 C   0  0  0  0  0  0  0  0  0  0  0  0
  1  8  2  0  0  0  0
  2  8  1  0  0  0  0
  3 11  1  0  0  0  0
  3 12  1  0  0  0  0
  5 11  2  0  0  0  0
  6 11  1  0  0  0  0
  7  4  1  6  0  0  0
  7  8  1  0  0  0  0
  7  9  1  0  0  0  0
  9 10  1  0  0  0  0
 10 12  1  0  0  0  0
M  END
$$$$
819965
 OpenBabel12061010053D

 15 15  0  0  0  0  0  0  0  0999 V2000
  -16.6110   69.3630   62.3950 O   0  0  0  0  0  0  0  0  0  0  0  0
  -13.6590   70.8060   65.0090 O   0  0  0  0  0  0  0  0  0  0  0  0
  -13.8030   71.8160   62.2420 O   0  0  0  0  0  0  0  0  0  0  0  0
  -14.4140   68.4160   60.6830 O   0  0  0  0  0  0  0  0  0  0  0  0
  -15.4350   68.0830   67.1210 O   0  0  0  0  0  0  0  0  0  0  0  0
  -16.1520   69.9620   66.0320 N   0  0  0  0  0  0  0  0  0  0  0  0
  -17.7840   68.3700   64.2350 N   0  0  0  0  0  0  0  0  0  0  0  0
  -15.7460   69.6410   64.6340 C   0  0  2  0  0  0  0  0  0  0  0  0
  -14.8430   70.7860   64.1670 C   0  0  2  0  0  0  0  0  0  0  0  0
  -14.3240   70.5300   62.7500 C   0  0  1  0  0  0  0  0  0  0  0  0
  -17.0170   69.5450   63.7800 C   0  0  1  0  0  0  0  0  0  0  0  0
  -15.5450   70.2030   61.8600 C   0  0  1  0  0  0  0  0  0  0  0  0
  -15.1730   69.5720   60.5280 C   0  0  0  0  0  0  0  0  0  0  0  0
  -16.2730   68.9560   66.9590 C   0  0  0  0  0  0  0  0  0  0  0  0
  -17.5520   69.0530   67.7570 C   0  0  0  0  0  0  0  0  0  0  0  0
  1 11  1  0  0  0  0
  1 12  1  0  0  0  0
  4 13  1  0  0  0  0
  5 14  2  0  0  0  0
  6 14  1  0  0  0  0
  8  6  1  1  0  0  0
  8  9  1  0  0  0  0
  8 11  1  0  0  0  0
  9  2  1  6  0  0  0
  9 10  1  0  0  0  0
 10  3  1  1  0  0  0
 10 12  1  0  0  0  0
 11  7  1  6  0  0  0
 12 13  1  1  0  0  0
 14 15  1  0  0  0  0
M  END
$$$$
819977
 OpenBabel12061010053D

  9  8  0  0  0  0  0  0  0  0999 V2000
  -15.5150   71.4640   41.5690 O   0  0  0  0  0  0  0  0  0  0  0  0
  -15.7040   68.7130   42.5190 N   0  0  0  0  0  0  0  0  0  0  0  0
  -17.6320   71.6340   42.2720 N   0  0  0  0  0  0  0  0  0  0  0  0
  -16.2700   69.8670   43.1860 C   0  0  2  0  0  0  0  0  0  0  0  0
  -16.4380   71.0650   42.2590 C   0  0  0  0  0  0  0  0  0  0  0  0
  -15.4910   70.2500   44.4300 C   0  0  0  0  0  0  0  0  0  0  0  0
  -15.9630   71.4170   45.2690 C   0  0  0  0  0  0  0  0  0  0  0  0
  -17.3060   71.2940   45.9440 C   0  0  0  0  0  0  0  0  0  0  0  0
  -14.9580   72.0860   46.1940 C   0  0  0  0  0  0  0  0  0  0  0  0
  1  5  2  0  0  0  0
  3  5  1  0  0  0  0
  4  2  1  6  0  0  0
  4  5  1  0  0  0  0
  4  6  1  0  0  0  0
  6  7  1  0  0  0  0
  7  8  1  0  0  0  0
  7  9  1  0  0  0  0
M  END
$$$$
819984
 OpenBabel12061010053D

 17 17  0  0  0  0  0  0  0  0999 V2000
  -14.6560   64.8830   40.3200 O   0  0  0  0  0  0  0  0  0  0  0  0
  -16.6070   68.0470   40.6380 O   0  0  0  0  0  0  0  0  0  0  0  0
  -17.2040   64.8010   39.0480 N   0  0  0  0  0  0  0  0  0  0  0  0
  -15.7180   65.6900   40.7980 C   0  0  2  0  0  0  0  0  0  0  0  0
  -17.0440   65.0000   40.4810 C   0  0  2  0  0  0  0  0  0  0  0  0
  -15.6610   67.0940   40.2330 C   0  0  2  0  0  0  0  0  0  0  0  0
  -17.2120   63.6830   41.2340 C   0  0  0  0  0  0  0  0  0  0  0  0
  -18.6170   63.1470   40.9740 C   0  0  1  0  0  0  0  0  0  0  0  0
  -14.2650   67.6910   40.1650 C   0  0  0  0  0  0  0  0  0  0  0  0
  -18.7950   61.6510   41.1890 C   0  0  0  0  0  0  0  0  0  0  0  0
  -19.6970   63.9230   41.7350 C   0  0  0  0  0  0  0  0  0  0  0  0
  -14.3920   69.1750   39.7960 C   0  0  0  0  0  0  0  0  0  0  0  0
  -20.1600   61.1960   40.6800 C   0  0  0  0  0  0  0  0  0  0  0  0
  -21.0660   63.5910   41.1390 C   0  0  0  0  0  0  0  0  0  0  0  0
  -21.3290   62.1050   40.9930 C   0  0  0  0  0  0  0  0  0  0  0  0
  -15.0450   69.3610   38.4330 C   0  0  0  0  0  0  0  0  0  0  0  0
  -13.0950   69.9440   39.8810 C   0  0  0  0  0  0  0  0  0  0  0  0
  4  1  1  6  0  0  0
  4  5  1  0  0  0  0
  4  6  1  0  0  0  0
  5  3  1  6  0  0  0
  5  7  1  0  0  0  0
  6  2  1  1  0  0  0
  6  9  1  0  0  0  0
  8  7  1  1  0  0  0
  8 10  1  0  0  0  0
  8 11  1  0  0  0  0
  9 12  1  0  0  0  0
 10 13  1  0  0  0  0
 11 14  1  0  0  0  0
 12 16  1  0  0  0  0
 12 17  1  0  0  0  0
 13 15  2  0  0  0  0
 14 15  1  0  0  0  0
M  END
$$$$
820005
 OpenBabel12061010053D

 12 12  0  0  0  0  0  0  0  0999 V2000
   19.1650    4.4160    8.0860 O   0  0  0  0  0  0  0  0  0  0  0  0
   21.3020    2.5860   11.1210 O   0  0  0  0  0  0  0  0  0  0  0  0
   22.4660    2.8250    8.4940 O   0  0  0  0  0  0  0  0  0  0  0  0
   19.3630    4.6110   11.7320 O   0  0  0  0  0  0  0  0  0  0  0  0
   19.7080    6.1850    9.5980 O   0  0  0  0  0  0  0  0  0  0  0  0
   20.6340    4.4950    5.3600 O   0  0  0  0  0  0  0  0  0  0  0  0
   20.9170    3.5920   10.1940 C   0  0  1  0  0  0  0  0  0  0  0  0
   21.0760    3.0590    8.7650 C   0  0  1  0  0  0  0  0  0  0  0  0
   19.4680    4.0040   10.4540 C   0  0  2  0  0  0  0  0  0  0  0  0
   20.5200    4.0580    7.7430 C   0  0  1  0  0  0  0  0  0  0  0  0
   19.0110    4.9930    9.3800 C   0  0  2  0  0  0  0  0  0  0  0  0
   20.4830    3.4800    6.3400 C   0  0  0  0  0  0  0  0  0  0  0  0
  1 10  1  0  0  0  0
  1 11  1  0  0  0  0
  6 12  1  0  0  0  0
  7  2  1  6  0  0  0
  7  8  1  0  0  0  0
  7  9  1  0  0  0  0
  8  3  1  1  0  0  0
  8 10  1  0  0  0  0
  9  4  1  1  0  0  0
  9 11  1  0  0  0  0
 10 12  1  6  0  0  0
 11  5  1  6  0  0  0
M  END
$$$$
820072
 OpenBabel12061010053D

 13 13  0  0  0  0  0  0  0  0999 V2000
  -20.4100   22.2490   52.8230 O   0  0  0  0  0  0  0  0  0  0  0  0
  -21.2610   22.7810   50.9510 O   0  0  0  0  0  0  0  0  0  0  0  0
  -16.9030   20.8640   50.9980 N   0  0  0  0  0  0  0  0  0  0  0  0
  -19.1350   21.8190   50.9070 C   0  0  0  0  0  0  0  0  0  0  0  0
  -19.0250   21.8510   49.4980 C   0  0  0  0  0  0  0  0  0  0  0  0
  -18.0650   21.2920   51.6260 C   0  0  0  0  0  0  0  0  0  0  0  0
  -17.8710   21.3990   48.9160 C   0  0  0  0  0  0  0  0  0  0  0  0
  -16.8260   20.9020   49.6540 C   0  0  0  0  0  0  0  0  0  0  0  0
  -20.3180   22.3120   51.5970 C   0  0  0  0  0  0  0  0  0  0  0  0
  -19.8470   22.2080   48.8900 H   0  0  0  0  0  0  0  0  0  0  0  0
  -18.1520   21.2090   52.7050 H   0  0  0  0  0  0  0  0  0  0  0  0
  -17.7740   21.4370   47.8380 H   0  0  0  0  0  0  0  0  0  0  0  0
  -15.9370   20.5370   49.1480 H   0  0  0  0  0  0  0  0  0  0  0  0
  1  9  2  0  0  0  0
  2  9  1  0  0  0  0
  3  6  1  0  0  0  0
  3  8  2  0  0  0  0
  4  5  1  0  0  0  0
  4  6  2  0  0  0  0
  4  9  1  0  0  0  0
  5  7  2  0  0  0  0
  5 10  1  0  0  0  0
  6 11  1  0  0  0  0
  7  8  1  0  0  0  0
  7 12  1  0  0  0  0
  8 13  1  0  0  0  0
M  END
$$$$
820081
 OpenBabel12061010053D

 31 35  0  0  0  0  0  0  0  0999 V2000
   19.7770    1.3170   24.8020 S   0  0  0  0  0  0  0  0  0  0  0  0
   16.6770   -3.3340   23.1520 S   0  0  0  0  0  0  0  0  0  0  0  0
   21.7380   -4.1570   22.5550 O   0  0  0  0  0  0  0  0  0  0  0  0
   19.0420    2.3870   29.2980 O   0  0  0  0  0  0  0  0  0  0  0  0
   18.5870    4.5800   29.4890 O   0  0  0  0  0  0  0  0  0  0  0  0
   22.4720  -10.3210   18.8560 O   0  0  0  0  0  0  0  0  0  0  0  0
   19.0410   -2.1080   23.6580 N   0  0  0  0  0  0  0  0  0  0  0  0
   19.2950   -4.1840   22.6490 N   0  0  0  0  0  0  0  0  0  0  0  0
   18.4440    3.4530   28.9740 N   0  0  0  0  0  0  0  0  0  0  0  0
   21.2220   -7.9820   20.1010 N   0  0  0  0  0  0  0  0  0  0  0  0
   20.3080   -2.3680   23.5350 C   0  0  0  0  0  0  0  0  0  0  0  0
   18.6500   -0.8750   24.1170 C   0  0  0  0  0  0  0  0  0  0  0  0
   20.0020   -0.3120   24.3040 C   0  0  0  0  0  0  0  0  0  0  0  0
   18.4230   -3.1980   23.1430 C   0  0  0  0  0  0  0  0  0  0  0  0
   20.5690   -3.6350   22.9160 C   0  0  0  0  0  0  0  0  0  0  0  0
   21.0560   -1.2590   23.9610 C   0  0  0  0  0  0  0  0  0  0  0  0
   17.5560    0.0540   24.4030 C   0  0  0  0  0  0  0  0  0  0  0  0
   18.0520    1.3430   24.8230 C   0  0  0  0  0  0  0  0  0  0  0  0
   17.3630    2.4960   25.5550 C   0  0  0  0  0  0  0  0  0  0  0  0
   18.9430   -5.4250   21.8930 C   0  0  0  0  0  0  0  0  0  0  0  0
   17.9060    2.5220   26.8270 C   0  0  0  0  0  0  0  0  0  0  0  0
   16.3630    3.5050   25.2490 C   0  0  0  0  0  0  0  0  0  0  0  0
   20.0620   -6.4620   21.7500 C   0  0  0  0  0  0  0  0  0  0  0  0
   17.5270    3.4170   27.8080 C   0  0  0  0  0  0  0  0  0  0  0  0
   15.9110    4.4610   26.2520 C   0  0  0  0  0  0  0  0  0  0  0  0
   16.4930    4.3500   27.5480 C   0  0  0  0  0  0  0  0  0  0  0  0
   20.4050   -6.7410   20.2750 C   0  0  0  0  0  0  0  0  0  0  0  0
   20.4400   -9.1730   19.6480 C   0  0  0  0  0  0  0  0  0  0  0  0
   22.4540   -7.8630   19.2800 C   0  0  0  0  0  0  0  0  0  0  0  0
   21.2680  -10.4700   19.6490 C   0  0  0  0  0  0  0  0  0  0  0  0
   23.2540   -9.1800   19.3050 C   0  0  0  0  0  0  0  0  0  0  0  0
  1 13  1  0  0  0  0
  1 18  1  0  0  0  0
  2 14  2  0  0  0  0
  3 15  2  0  0  0  0
  4  9  2  0  0  0  0
  5  9  2  0  0  0  0
  6 30  1  0  0  0  0
  6 31  1  0  0  0  0
  7 11  1  0  0  0  0
  7 12  1  0  0  0  0
  7 14  1  0  0  0  0
  8 14  1  0  0  0  0
  8 15  1  0  0  0  0
  8 20  1  0  0  0  0
  9 24  1  0  0  0  0
 10 27  1  0  0  0  0
 10 28  1  0  0  0  0
 10 29  1  0  0  0  0
 11 15  1  0  0  0  0
 11 16  2  0  0  0  0
 12 13  2  0  0  0  0
 12 17  1  0  0  0  0
 13 16  1  0  0  0  0
 17 18  2  0  0  0  0
 18 19  1  0  0  0  0
 19 21  1  0  0  0  0
 19 22  2  0  0  0  0
 20 23  1  0  0  0  0
 21 24  2  0  0  0  0
 22 25  1  0  0  0  0
 23 27  1  0  0  0  0
 24 26  1  0  0  0  0
 25 26  2  0  0  0  0
 28 30  1  0  0  0  0
 29 31  1  0  0  0  0
M  END
$$$$
820093
 OpenBabel12061010053D

 27 29  0  0  0  0  0  0  0  0999 V2000
   11.7930    8.8900   27.1520 P   0  0  0  0  0  0  0  0  0  0  0  0
   10.5900   10.3000   20.0380 P   0  0  0  0  0  0  0  0  0  0  0  0
   13.8470   10.6850   22.9200 O   0  0  0  0  0  0  0  0  0  0  0  0
   11.9750    8.9700   25.5690 O   0  0  0  0  0  0  0  0  0  0  0  0
   14.6300    8.7840   25.4900 O   0  0  0  0  0  0  0  0  0  0  0  0
   11.0970    9.7010   21.4230 O   0  0  0  0  0  0  0  0  0  0  0  0
   13.1310    8.4560   27.8110 O   0  0  0  0  0  0  0  0  0  0  0  0
   10.7040    7.8130   27.4270 O   0  0  0  0  0  0  0  0  0  0  0  0
   11.3350   10.2700   27.7260 O   0  0  0  0  0  0  0  0  0  0  0  0
    9.2060    9.7040   19.7050 O   0  0  0  0  0  0  0  0  0  0  0  0
   10.5010   11.8550   20.0900 O   0  0  0  0  0  0  0  0  0  0  0  0
   11.6250    9.8570   18.9580 O   0  0  0  0  0  0  0  0  0  0  0  0
   15.5830   11.9600   24.1560 N   0  0  0  0  0  0  0  0  0  0  0  0
   15.9770   14.0900   24.7220 N   0  0  0  0  0  0  0  0  0  0  0  0
   17.8680   11.3780   23.3040 N   0  0  0  0  0  0  0  0  0  0  0  0
   19.3540   13.1960   23.4550 N   0  0  0  0  0  0  0  0  0  0  0  0
   18.7560   15.2770   24.3010 N   0  0  0  0  0  0  0  0  0  0  0  0
   14.8290   10.7030   23.9790 C   0  0  1  0  0  0  0  0  0  0  0  0
   14.1400   10.1090   25.2240 C   0  0  1  0  0  0  0  0  0  0  0  0
   12.6520   10.0980   24.8700 C   0  0  1  0  0  0  0  0  0  0  0  0
   12.6850    9.9560   23.3340 C   0  0  1  0  0  0  0  0  0  0  0  0
   16.9020   12.2030   23.8500 C   0  0  0  0  0  0  0  0  0  0  0  0
   17.1340   13.5550   24.2150 C   0  0  0  0  0  0  0  0  0  0  0  0
   15.0310   13.1020   24.6830 C   0  0  0  0  0  0  0  0  0  0  0  0
   11.4370   10.5340   22.6030 C   0  0  0  0  0  0  0  0  0  0  0  0
   18.4080   14.0050   23.9900 C   0  0  0  0  0  0  0  0  0  0  0  0
   19.0870   11.9090   23.1200 C   0  0  0  0  0  0  0  0  0  0  0  0
  1  4  1  0  0  0  0
  1  7  2  0  0  0  0
  1  8  1  0  0  0  0
  1  9  1  0  0  0  0
  2  6  1  0  0  0  0
  2 10  2  0  0  0  0
  2 11  1  0  0  0  0
  2 12  1  0  0  0  0
  3 18  1  0  0  0  0
  3 21  1  0  0  0  0
  6 25  1  0  0  0  0
 13 22  1  0  0  0  0
 13 24  1  0  0  0  0
 14 23  1  0  0  0  0
 14 24  2  0  0  0  0
 15 22  2  0  0  0  0
 15 27  1  0  0  0  0
 16 26  1  0  0  0  0
 16 27  2  0  0  0  0
 17 26  1  0  0  0  0
 18 13  1  1  0  0  0
 18 19  1  0  0  0  0
 19  5  1  6  0  0  0
 19 20  1  0  0  0  0
 20  4  1  6  0  0  0
 20 21  1  0  0  0  0
 21 25  1  1  0  0  0
 22 23  1  0  0  0  0
 23 26  2  0  0  0  0
M  END
$$$$
820109
 OpenBabel12061010053D

 16 16  0  0  0  0  0  0  0  0999 V2000
   33.6450   21.3530   28.0630 O   0  0  0  0  0  0  0  0  0  0  0  0
   34.1430   24.5140   26.0770 O   0  0  0  0  0  0  0  0  0  0  0  0
   32.8810   22.6490   24.1590 O   0  0  0  0  0  0  0  0  0  0  0  0
   31.3930   20.5510   25.2830 O   0  0  0  0  0  0  0  0  0  0  0  0
   37.1010   23.6860   29.4340 O   0  0  0  0  0  0  0  0  0  0  0  0
   34.9490   23.8430   30.1590 O   0  0  0  0  0  0  0  0  0  0  0  0
   33.2430   18.6690   27.2570 O   0  0  0  0  0  0  0  0  0  0  0  0
   35.3810   22.8500   28.1840 N   0  0  0  0  0  0  0  0  0  0  0  0
   34.0200   22.7160   27.7560 C   0  0  1  0  0  0  0  0  0  0  0  0
   34.0500   23.0910   26.2420 C   0  0  1  0  0  0  0  0  0  0  0  0
   32.7770   22.5400   25.5590 C   0  0  2  0  0  0  0  0  0  0  0  0
   32.5430   21.0550   25.9050 C   0  0  1  0  0  0  0  0  0  0  0  0
   32.4350   20.8950   27.4650 C   0  0  1  0  0  0  0  0  0  0  0  0
   32.2500   19.4510   27.8610 C   0  0  0  0  0  0  0  0  0  0  0  0
   35.7480   23.3930   29.3390 C   0  0  0  0  0  0  0  0  0  0  0  0
   37.5830   23.7810   30.7630 C   0  0  0  0  0  0  0  0  0  0  0  0
  1  9  1  0  0  0  0
  1 13  1  0  0  0  0
  5 15  1  0  0  0  0
  5 16  1  0  0  0  0
  6 15  2  0  0  0  0
  7 14  1  0  0  0  0
  8 15  1  0  0  0  0
  9  8  1  6  0  0  0
  9 10  1  0  0  0  0
 10  2  1  1  0  0  0
 10 11  1  0  0  0  0
 11  3  1  6  0  0  0
 11 12  1  0  0  0  0
 12  4  1  1  0  0  0
 12 13  1  0  0  0  0
 13 14  1  6  0  0  0
M  END
$$$$
820132
 OpenBabel12061010053D

 15 15  0  0  0  0  0  0  0  0999 V2000
   25.1560   -3.6700   -1.3320 O   0  0  0  0  0  0  0  0  0  0  0  0
   24.3120   -3.8490    2.6740 O   0  0  0  0  0  0  0  0  0  0  0  0
   25.3500   -5.5840    0.6890 O   0  0  0  0  0  0  0  0  0  0  0  0
   23.0700   -2.7390   -1.7430 O   0  0  0  0  0  0  0  0  0  0  0  0
   28.5490   -4.8960   -0.6050 O   0  0  0  0  0  0  0  0  0  0  0  0
   20.6180   -1.9270    1.7430 O   0  0  0  0  0  0  0  0  0  0  0  0
   22.7160   -2.3640    1.1640 N   0  0  0  0  0  0  0  0  0  0  0  0
   23.7250   -3.2370    0.5840 C   0  0  2  0  0  0  0  0  0  0  0  0
   24.9170   -3.4240    1.5420 C   0  0  2  0  0  0  0  0  0  0  0  0
   25.9510   -4.3410    0.8420 C   0  0  2  0  0  0  0  0  0  0  0  0
   24.1740   -2.7760   -0.8080 C   0  0  1  0  0  0  0  0  0  0  0  0
   26.3360   -3.7650   -0.5230 C   0  0  1  0  0  0  0  0  0  0  0  0
   27.3510   -4.5760   -1.3450 C   0  0  0  0  0  0  0  0  0  0  0  0
   21.4610   -2.7560    1.3940 C   0  0  0  0  0  0  0  0  0  0  0  0
   21.1580   -4.2270    1.2030 C   0  0  0  0  0  0  0  0  0  0  0  0
  1 11  1  0  0  0  0
  1 12  1  0  0  0  0
  5 13  1  0  0  0  0
  6 14  2  0  0  0  0
  7 14  1  0  0  0  0
  8  7  1  1  0  0  0
  8  9  1  0  0  0  0
  8 11  1  0  0  0  0
  9  2  1  6  0  0  0
  9 10  1  0  0  0  0
 10  3  1  6  0  0  0
 10 12  1  0  0  0  0
 11  4  1  6  0  0  0
 12 13  1  6  0  0  0
 14 15  1  0  0  0  0
M  END
$$$$
820138
 OpenBabel12061010053D

 15 15  0  0  0  0  0  0  0  0999 V2000
   -2.0860   -3.0320    2.7650 O   0  0  0  0  0  0  0  0  0  0  0  0
    1.5030   -2.8480    4.7440 O   0  0  0  0  0  0  0  0  0  0  0  0
   -0.4050   -1.1870    3.9630 O   0  0  0  0  0  0  0  0  0  0  0  0
   -1.2790   -3.9900    0.8880 O   0  0  0  0  0  0  0  0  0  0  0  0
   -3.8260   -2.3980    5.7560 O   0  0  0  0  0  0  0  0  0  0  0  0
    3.1270   -4.9280    1.1740 O   0  0  0  0  0  0  0  0  0  0  0  0
    1.3000   -4.4450    2.3610 N   0  0  0  0  0  0  0  0  0  0  0  0
    0.2630   -3.5300    2.7420 C   0  0  2  0  0  0  0  0  0  0  0  0
    0.3610   -3.3440    4.2500 C   0  0  2  0  0  0  0  0  0  0  0  0
   -0.7260   -2.3800    4.6380 C   0  0  2  0  0  0  0  0  0  0  0  0
   -1.1330   -3.9740    2.3050 C   0  0  1  0  0  0  0  0  0  0  0  0
   -2.0750   -2.8870    4.1850 C   0  0  1  0  0  0  0  0  0  0  0  0
   -3.2110   -1.9500    4.5560 C   0  0  0  0  0  0  0  0  0  0  0  0
    2.3410   -4.1220    1.6050 C   0  0  0  0  0  0  0  0  0  0  0  0
    2.5590   -2.7070    1.2760 C   0  0  0  0  0  0  0  0  0  0  0  0
  1 11  1  0  0  0  0
  1 12  1  0  0  0  0
  5 13  1  0  0  0  0
  6 14  2  0  0  0  0
  7 14  1  0  0  0  0
  8  7  1  1  0  0  0
  8  9  1  0  0  0  0
  8 11  1  0  0  0  0
  9  2  1  6  0  0  0
  9 10  1  0  0  0  0
 10  3  1  6  0  0  0
 10 12  1  0  0  0  0
 11  4  1  6  0  0  0
 12 13  1  6  0  0  0
 14 15  1  0  0  0  0
M  END
$$$$
820166
 OpenBabel12061010053D

 13 12  0  0  0  0  0  0  0  0999 V2000
   21.7360   29.2320   35.2850 O   0  0  0  0  0  0  0  0  0  0  0  0
   22.2610   26.6480   34.6500 O   0  0  0  0  0  0  0  0  0  0  0  0
   22.9750   26.2830   36.7430 O   0  0  0  0  0  0  0  0  0  0  0  0
   18.8220   28.9590   38.1960 O   0  0  0  0  0  0  0  0  0  0  0  0
   22.7830   31.0100   38.7130 O   0  0  0  0  0  0  0  0  0  0  0  0
   18.5520   29.4270   36.1940 O   0  0  0  0  0  0  0  0  0  0  0  0
   20.8220   30.7290   37.8970 O   0  0  0  0  0  0  0  0  0  0  0  0
   21.6480   28.2320   36.3440 C   0  0  0  0  0  0  0  0  0  0  0  0
   22.3470   26.9640   35.8700 C   0  0  0  0  0  0  0  0  0  0  0  0
   20.1270   27.8750   36.6230 C   0  0  0  0  0  0  0  0  0  0  0  0
   22.4270   28.9080   37.5490 C   0  0  0  0  0  0  0  0  0  0  0  0
   19.0350   28.8600   37.1180 C   0  0  0  0  0  0  0  0  0  0  0  0
   22.0450   30.2980   38.1010 C   0  0  0  0  0  0  0  0  0  0  0  0
  1  8  1  0  0  0  0
  2  9  2  0  0  0  0
  3  9  1  0  0  0  0
  4 12  2  0  0  0  0
  5 13  2  0  0  0  0
  6 12  1  0  0  0  0
  7 13  1  0  0  0  0
  8  9  1  0  0  0  0
  8 10  1  0  0  0  0
  8 11  1  0  0  0  0
 10 12  1  0  0  0  0
 11 13  1  0  0  0  0
M  END
$$$$
820169
 OpenBabel12061010053D

 12 11  0  0  0  0  0  0  0  0999 V2000
   39.4180   55.5870   15.5670 P   0  0  0  0  0  0  0  0  0  0  0  0
   38.4510   54.8420   16.5840 O   0  0  0  0  0  0  0  0  0  0  0  0
   39.1800   54.9020   14.2770 O   0  0  0  0  0  0  0  0  0  0  0  0
   39.0060   57.0130   15.6020 O   0  0  0  0  0  0  0  0  0  0  0  0
   40.7660   55.3400   16.1350 O   0  0  0  0  0  0  0  0  0  0  0  0
   36.4150   53.4480   14.9020 O   0  0  0  0  0  0  0  0  0  0  0  0
   37.7140   52.7790   18.4750 O   0  0  0  0  0  0  0  0  0  0  0  0
   34.5420   52.2770   18.1100 O   0  0  0  0  0  0  0  0  0  0  0  0
   36.3730   53.6450   16.3180 C   0  0  2  0  0  0  0  0  0  0  0  0
   37.0350   54.9570   16.7190 C   0  0  0  0  0  0  0  0  0  0  0  0
   36.8270   52.6130   17.3610 C   0  0  2  0  0  0  0  0  0  0  0  0
   35.5730   51.7920   17.6590 C   0  0  0  0  0  0  0  0  0  0  0  0
  1  2  1  0  0  0  0
  1  3  2  0  0  0  0
  1  4  1  0  0  0  0
  1  5  1  0  0  0  0
  2 10  1  0  0  0  0
  8 12  2  0  0  0  0
  9  6  1  6  0  0  0
  9 10  1  0  0  0  0
  9 11  1  0  0  0  0
 11  7  1  1  0  0  0
 11 12  1  0  0  0  0
M  END
$$$$
820182
 OpenBabel12061010053D

  8  7  0  0  0  0  0  0  0  0999 V2000
   25.0520   38.8170   11.3920 S   0  0  0  0  0  0  0  0  0  0  0  0
   22.9480   41.6750   14.4370 S   0  0  0  0  0  0  0  0  0  0  0  0
   22.8200   40.7990   10.3850 O   0  0  0  0  0  0  0  0  0  0  0  0
   21.9500   39.4830   12.8950 O   0  0  0  0  0  0  0  0  0  0  0  0
   23.1720   40.2410   11.2320 C   0  0  0  0  0  0  0  0  0  0  0  0
   22.7990   40.4980   12.5860 C   0  0  1  0  0  0  0  0  0  0  0  0
   23.3510   38.8310   10.9200 C   0  0  0  0  0  0  0  0  0  0  0  0
   22.1630   41.7010   12.9090 C   0  0  0  0  0  0  0  0  0  0  0  0
  1  7  1  0  0  0  0
  2  8  1  0  0  0  0
  3  5  2  0  0  0  0
  5  7  1  0  0  0  0
  6  5  1  6  0  0  0
  6  4  1  0  0  0  0
  6  8  1  0  0  0  0
M  END
$$$$
820220
 OpenBabel12061010053D

 24 26  0  0  0  0  0  0  0  0999 V2000
   17.8090   12.2910   10.8430 P   0  0  0  0  0  0  0  0  0  0  0  0
   21.1970    9.4940    8.3400 O   0  0  0  0  0  0  0  0  0  0  0  0
   18.4230   11.3360    9.6730 O   0  0  0  0  0  0  0  0  0  0  0  0
   20.4060   12.3780    7.8880 O   0  0  0  0  0  0  0  0  0  0  0  0
   19.2350    4.2610   11.3290 O   0  0  0  0  0  0  0  0  0  0  0  0
   17.4430   11.3360   11.8990 O   0  0  0  0  0  0  0  0  0  0  0  0
   18.9340   13.1800   11.2440 O   0  0  0  0  0  0  0  0  0  0  0  0
   16.6660   12.9340   10.1180 O   0  0  0  0  0  0  0  0  0  0  0  0
   22.4720   10.2340   11.0170 O   0  0  0  0  0  0  0  0  0  0  0  0
   19.2910    8.2980    9.2510 N   0  0  0  0  0  0  0  0  0  0  0  0
   18.4960    6.2040    9.1260 N   0  0  0  0  0  0  0  0  0  0  0  0
   20.4610    8.1420   11.4070 N   0  0  0  0  0  0  0  0  0  0  0  0
   20.3040    5.9510   12.3140 N   0  0  0  0  0  0  0  0  0  0  0  0
   21.5340    7.5520   13.4210 N   0  0  0  0  0  0  0  0  0  0  0  0
   19.7630    9.6140    8.6920 C   0  0  1  0  0  0  0  0  0  0  0  0
   19.7430   10.7410    9.6750 C   0  0  1  0  0  0  0  0  0  0  0  0
   19.7070    7.6400   10.4040 C   0  0  0  0  0  0  0  0  0  0  0  0
   20.8260   11.6820    9.0930 C   0  0  1  0  0  0  0  0  0  0  0  0
   19.2320    6.3680   10.2980 C   0  0  0  0  0  0  0  0  0  0  0  0
   21.9120   10.7320    8.6420 C   0  0  1  0  0  0  0  0  0  0  0  0
   18.5590    7.3640    8.5530 C   0  0  0  0  0  0  0  0  0  0  0  0
   19.5420    5.4390   11.3090 C   0  0  0  0  0  0  0  0  0  0  0  0
   20.7530    7.2430   12.3730 C   0  0  0  0  0  0  0  0  0  0  0  0
   22.9820   10.5980    9.7390 C   0  0  0  0  0  0  0  0  0  0  0  0
  1  3  1  0  0  0  0
  1  6  2  0  0  0  0
  1  7  1  0  0  0  0
  1  8  1  0  0  0  0
  2 15  1  0  0  0  0
  2 20  1  0  0  0  0
  5 22  2  0  0  0  0
  9 24  1  0  0  0  0
 10 17  1  0  0  0  0
 10 21  1  0  0  0  0
 11 19  1  0  0  0  0
 11 21  2  0  0  0  0
 12 17  1  0  0  0  0
 12 23  2  0  0  0  0
 13 22  1  0  0  0  0
 13 23  1  0  0  0  0
 14 23  1  0  0  0  0
 15 10  1  1  0  0  0
 15 16  1  0  0  0  0
 16  3  1  6  0  0  0
 16 18  1  0  0  0  0
 17 19  2  0  0  0  0
 18  4  1  6  0  0  0
 18 20  1  0  0  0  0
 19 22  1  0  0  0  0
 20 24  1  1  0  0  0
M  END
$$$$
820238
 OpenBabel12061010053D

 15 15  0  0  0  0  0  0  0  0999 V2000
  -33.3680   12.6280   -5.7750 O   0  0  0  0  0  0  0  0  0  0  0  0
  -31.6770    8.9750   -4.9930 O   0  0  0  0  0  0  0  0  0  0  0  0
  -32.2780    9.7320   -7.8000 O   0  0  0  0  0  0  0  0  0  0  0  0
  -35.4090   11.4060   -7.3240 O   0  0  0  0  0  0  0  0  0  0  0  0
  -31.7630   10.7770   -1.6150 O   0  0  0  0  0  0  0  0  0  0  0  0
  -30.7180   11.3140   -3.5360 N   0  0  0  0  0  0  0  0  0  0  0  0
  -32.7510   13.5780   -3.7160 N   0  0  0  0  0  0  0  0  0  0  0  0
  -31.9330   11.2880   -4.3400 C   0  0  2  0  0  0  0  0  0  0  0  0
  -31.6900   10.3000   -5.5020 C   0  0  2  0  0  0  0  0  0  0  0  0
  -32.7520   10.3990   -6.6050 C   0  0  1  0  0  0  0  0  0  0  0  0
  -32.2980   12.7130   -4.8410 C   0  0  1  0  0  0  0  0  0  0  0  0
  -33.0400   11.8610   -6.9530 C   0  0  1  0  0  0  0  0  0  0  0  0
  -34.2340   11.9700   -7.8940 C   0  0  0  0  0  0  0  0  0  0  0  0
  -30.7350   11.0240   -2.2340 C   0  0  0  0  0  0  0  0  0  0  0  0
  -29.4050   11.0740   -1.4980 C   0  0  0  0  0  0  0  0  0  0  0  0
  1 11  1  0  0  0  0
  1 12  1  0  0  0  0
  4 13  1  0  0  0  0
  5 14  2  0  0  0  0
  6 14  1  0  0  0  0
  8  6  1  6  0  0  0
  8  9  1  0  0  0  0
  8 11  1  0  0  0  0
  9  2  1  1  0  0  0
  9 10  1  0  0  0  0
 10  3  1  6  0  0  0
 10 12  1  0  0  0  0
 11  7  1  1  0  0  0
 12 13  1  1  0  0  0
 14 15  1  0  0  0  0
M  END
$$$$
820263
 OpenBabel12061010053D

 12 12  0  0  0  0  0  0  0  0999 V2000
   -6.0070   22.5930   19.1590 S   0  0  0  0  0  0  0  0  0  0  0  0
   -4.7350   22.4520   19.8600 O   0  0  0  0  0  0  0  0  0  0  0  0
   -6.8390   23.6690   19.7210 O   0  0  0  0  0  0  0  0  0  0  0  0
   -5.8110   22.7290   17.7180 O   0  0  0  0  0  0  0  0  0  0  0  0
   -7.3390   16.0340   20.3860 O   0  0  0  0  0  0  0  0  0  0  0  0
   -6.8670   18.5340   19.0130 N   0  0  0  0  0  0  0  0  0  0  0  0
   -6.9200   21.0830   19.3920 C   0  0  0  0  0  0  0  0  0  0  0  0
   -6.1380   19.8790   18.8540 C   0  0  0  0  0  0  0  0  0  0  0  0
   -5.8890   17.3540   18.9310 C   0  0  0  0  0  0  0  0  0  0  0  0
   -7.6160   18.4710   20.3600 C   0  0  0  0  0  0  0  0  0  0  0  0
   -6.6920   16.0400   19.0910 C   0  0  0  0  0  0  0  0  0  0  0  0
   -8.3190   17.1140   20.4900 C   0  0  0  0  0  0  0  0  0  0  0  0
  1  2  2  0  0  0  0
  1  3  2  0  0  0  0
  1  4  1  0  0  0  0
  1  7  1  0  0  0  0
  5 11  1  0  0  0  0
  5 12  1  0  0  0  0
  6  8  1  0  0  0  0
  6  9  1  0  0  0  0
  6 10  1  0  0  0  0
  7  8  1  0  0  0  0
  9 11  1  0  0  0  0
 10 12  1  0  0  0  0
M  END
$$$$
820288
 OpenBabel12061010053D

  7  6  0  0  0  0  0  0  0  0999 V2000
   11.1050   24.2910   24.5800 O   0  0  0  0  0  0  0  0  0  0  0  0
    9.2080   25.9790   26.8750 O   0  0  0  0  0  0  0  0  0  0  0  0
   12.5550   25.6870   21.4810 O   0  0  0  0  0  0  0  0  0  0  0  0
   11.1300   24.8960   25.9090 C   0  0  0  0  0  0  0  0  0  0  0  0
   12.2270   24.4580   23.6630 C   0  0  0  0  0  0  0  0  0  0  0  0
    9.9560   24.7540   26.8720 C   0  0  0  0  0  0  0  0  0  0  0  0
   11.6800   25.3090   22.5270 C   0  0  0  0  0  0  0  0  0  0  0  0
  1  4  1  0  0  0  0
  1  5  1  0  0  0  0
  2  6  1  0  0  0  0
  3  7  1  0  0  0  0
  4  6  1  0  0  0  0
  5  7  1  0  0  0  0
M  END
$$$$
820296
 OpenBabel12061010053D

 27 29  0  0  0  0  0  0  0  0999 V2000
   27.3020    9.3830    9.5480 P   0  0  0  0  0  0  0  0  0  0  0  0
   26.5680    7.4520    7.5710 P   0  0  0  0  0  0  0  0  0  0  0  0
   28.5520    8.2910   12.6310 O   0  0  0  0  0  0  0  0  0  0  0  0
   27.6140    8.1160   10.4040 O   0  0  0  0  0  0  0  0  0  0  0  0
   26.3640    8.6370    8.5030 O   0  0  0  0  0  0  0  0  0  0  0  0
   28.5870    6.8100   15.3330 O   0  0  0  0  0  0  0  0  0  0  0  0
   26.0550    6.4460   14.4490 O   0  0  0  0  0  0  0  0  0  0  0  0
   26.4060   10.4020   10.1510 O   0  0  0  0  0  0  0  0  0  0  0  0
   28.4270    9.8190    8.6610 O   0  0  0  0  0  0  0  0  0  0  0  0
   26.8810    7.9150    6.2090 O   0  0  0  0  0  0  0  0  0  0  0  0
   27.5760    6.5120    8.2580 O   0  0  0  0  0  0  0  0  0  0  0  0
   25.2140    6.8150    7.6420 O   0  0  0  0  0  0  0  0  0  0  0  0
   28.6070   10.2550   13.9390 N   0  0  0  0  0  0  0  0  0  0  0  0
   28.0900   12.2370   13.2460 N   0  0  0  0  0  0  0  0  0  0  0  0
   29.2350   10.7360   16.2240 N   0  0  0  0  0  0  0  0  0  0  0  0
   29.0480   13.0340   16.7660 N   0  0  0  0  0  0  0  0  0  0  0  0
   28.3290   14.6730   15.2550 N   0  0  0  0  0  0  0  0  0  0  0  0
   28.8180    8.7480   13.9320 C   0  0  1  0  0  0  0  0  0  0  0  0
   28.8090   11.0650   15.0010 C   0  0  0  0  0  0  0  0  0  0  0  0
   27.8720    8.0120   14.9040 C   0  0  1  0  0  0  0  0  0  0  0  0
   27.4130    7.3270   12.6400 C   0  0  1  0  0  0  0  0  0  0  0  0
   26.6930    7.6460   13.9370 C   0  0  1  0  0  0  0  0  0  0  0  0
   28.4890   12.3020   14.5810 C   0  0  0  0  0  0  0  0  0  0  0  0
   28.1810   11.0010   12.9300 C   0  0  0  0  0  0  0  0  0  0  0  0
   26.6810    7.6200   11.3800 C   0  0  0  0  0  0  0  0  0  0  0  0
   28.6200   13.3590   15.5360 C   0  0  0  0  0  0  0  0  0  0  0  0
   29.3250   11.7810   17.0380 C   0  0  0  0  0  0  0  0  0  0  0  0
  1  4  1  0  0  0  0
  1  5  1  0  0  0  0
  1  8  2  0  0  0  0
  1  9  1  0  0  0  0
  2  5  1  0  0  0  0
  2 10  2  0  0  0  0
  2 11  1  0  0  0  0
  2 12  1  0  0  0  0
  3 18  1  0  0  0  0
  3 21  1  0  0  0  0
  4 25  1  0  0  0  0
 13 19  1  0  0  0  0
 13 24  1  0  0  0  0
 14 23  1  0  0  0  0
 14 24  2  0  0  0  0
 15 19  1  0  0  0  0
 15 27  2  0  0  0  0
 16 26  2  0  0  0  0
 16 27  1  0  0  0  0
 17 26  1  0  0  0  0
 18 13  1  6  0  0  0
 18 20  1  0  0  0  0
 19 23  2  0  0  0  0
 20  6  1  6  0  0  0
 20 22  1  0  0  0  0
 21 22  1  0  0  0  0
 21 25  1  6  0  0  0
 22  7  1  1  0  0  0
 23 26  1  0  0  0  0
M  END
$$$$
820298
 OpenBabel12061010053D

 10 10  0  0  0  0  0  0  0  0999 V2000
    0.0890    4.8260   31.5070 O   0  0  0  0  0  0  0  0  0  0  0  0
    2.2030    5.1850   30.9310 O   0  0  0  0  0  0  0  0  0  0  0  0
    1.9760   -1.2860   31.3780 O   0  0  0  0  0  0  0  0  0  0  0  0
    1.4880    2.8720   31.2670 C   0  0  0  0  0  0  0  0  0  0  0  0
    1.2400    4.4100   31.2190 C   0  0  0  0  0  0  0  0  0  0  0  0
    2.7860    2.3220   30.9220 C   0  0  0  0  0  0  0  0  0  0  0  0
    0.4440    2.0090   31.6420 C   0  0  0  0  0  0  0  0  0  0  0  0
    1.8480    0.0590   31.3710 C   0  0  0  0  0  0  0  0  0  0  0  0
    2.9830    0.9150   30.9710 C   0  0  0  0  0  0  0  0  0  0  0  0
    0.6200    0.6340   31.6980 C   0  0  0  0  0  0  0  0  0  0  0  0
  1  5  2  0  0  0  0
  2  5  1  0  0  0  0
  3  8  1  0  0  0  0
  4  5  1  0  0  0  0
  4  6  2  0  0  0  0
  4  7  1  0  0  0  0
  6  9  1  0  0  0  0
  7 10  2  0  0  0  0
  8  9  2  0  0  0  0
  8 10  1  0  0  0  0
M  END
$$$$
820301
 OpenBabel12061010053D

 13 12  0  0  0  0  0  0  0  0999 V2000
   70.8050   35.8300   76.7050 O   0  0  0  0  0  0  0  0  0  0  0  0
   71.1670   33.0550   74.6120 O   0  0  0  0  0  0  0  0  0  0  0  0
   69.5190   33.8120   75.8060 O   0  0  0  0  0  0  0  0  0  0  0  0
   72.7890   36.1360   78.3530 O   0  0  0  0  0  0  0  0  0  0  0  0
   72.2380   38.1330   74.9440 O   0  0  0  0  0  0  0  0  0  0  0  0
   74.0990   34.5130   78.7110 O   0  0  0  0  0  0  0  0  0  0  0  0
   74.1950   37.2910   75.2890 O   0  0  0  0  0  0  0  0  0  0  0  0
   71.6800   35.0090   75.8980 C   0  0  0  0  0  0  0  0  0  0  0  0
   70.7310   33.9080   75.4160 C   0  0  0  0  0  0  0  0  0  0  0  0
   72.7770   34.3330   76.7240 C   0  0  0  0  0  0  0  0  0  0  0  0
   72.2900   35.7910   74.7080 C   0  0  0  0  0  0  0  0  0  0  0  0
   73.2380   35.0420   77.9810 C   0  0  0  0  0  0  0  0  0  0  0  0
   72.9590   37.1220   75.0080 C   0  0  0  0  0  0  0  0  0  0  0  0
  1  8  1  0  0  0  0
  2  9  2  0  0  0  0
  3  9  1  0  0  0  0
  4 12  2  0  0  0  0
  5 13  2  0  0  0  0
  6 12  1  0  0  0  0
  7 13  1  0  0  0  0
  8  9  1  0  0  0  0
  8 10  1  0  0  0  0
  8 11  1  0  0  0  0
 10 12  1  0  0  0  0
 11 13  1  0  0  0  0
M  END
$$$$
820306
 OpenBabel12061010053D

 21 21  0  0  0  0  0  0  0  0999 V2000
   45.1570   -8.7600   -4.8220 O   0  0  0  0  0  0  0  0  0  0  0  0
   45.0990   -7.8770   -2.6170 O   0  0  0  0  0  0  0  0  0  0  0  0
   43.3720  -12.3400   -3.4510 O   0  0  0  0  0  0  0  0  0  0  0  0
   47.1340   -9.9610   -6.4070 O   0  0  0  0  0  0  0  0  0  0  0  0
   42.7930   -7.1710   -4.9030 O   0  0  0  0  0  0  0  0  0  0  0  0
   41.9170   -8.2500   -3.0460 O   0  0  0  0  0  0  0  0  0  0  0  0
   44.5900   -8.0740   -8.3620 O   0  0  0  0  0  0  0  0  0  0  0  0
   44.3160  -14.2370   -7.0190 O   0  0  0  0  0  0  0  0  0  0  0  0
   46.5410   -8.9840   -9.9300 O   0  0  0  0  0  0  0  0  0  0  0  0
   44.2280  -12.1770   -6.1110 N   0  0  0  0  0  0  0  0  0  0  0  0
   44.3260   -8.6260   -3.5990 C   0  0  2  0  0  0  0  0  0  0  0  0
   44.7660   -9.7370   -5.8500 C   0  0  2  0  0  0  0  0  0  0  0  0
   44.6360  -11.1300   -5.1580 C   0  0  1  0  0  0  0  0  0  0  0  0
   43.5980  -11.0550   -4.0250 C   0  0  2  0  0  0  0  0  0  0  0  0
   44.1290  -10.0550   -2.9800 C   0  0  0  0  0  0  0  0  0  0  0  0
   45.8490   -9.6960   -6.9860 C   0  0  1  0  0  0  0  0  0  0  0  0
   42.9110   -7.9290   -3.9300 C   0  0  0  0  0  0  0  0  0  0  0  0
   45.8370   -8.3150   -7.7270 C   0  0  1  0  0  0  0  0  0  0  0  0
   44.7570  -13.4280   -6.2230 C   0  0  0  0  0  0  0  0  0  0  0  0
   46.9170   -8.1750   -8.8330 C   0  0  0  0  0  0  0  0  0  0  0  0
   45.9310  -13.8290   -5.3090 C   0  0  0  0  0  0  0  0  0  0  0  0
  1 11  1  0  0  0  0
  5 17  2  0  0  0  0
  6 17  1  0  0  0  0
  8 19  2  0  0  0  0
  9 20  1  0  0  0  0
 10 19  1  0  0  0  0
 11  2  1  1  0  0  0
 11 15  1  0  0  0  0
 11 17  1  0  0  0  0
 12  1  1  1  0  0  0
 12 13  1  0  0  0  0
 12 16  1  0  0  0  0
 13 10  1  6  0  0  0
 13 14  1  0  0  0  0
 14  3  1  1  0  0  0
 14 15  1  0  0  0  0
 16  4  1  1  0  0  0
 16 18  1  0  0  0  0
 18  7  1  6  0  0  0
 18 20  1  0  0  0  0
 19 21  1  0  0  0  0
M  END
$$$$
820316
 OpenBabel12061010053D

 12 12  0  0  0  0  0  0  0  0999 V2000
   35.4050  116.7860   37.3470 O   0  0  0  0  0  0  0  0  0  0  0  0
   32.7060  114.8800   39.8930 O   0  0  0  0  0  0  0  0  0  0  0  0
   33.9360  114.2340   37.5900 O   0  0  0  0  0  0  0  0  0  0  0  0
   32.6250  117.7390   39.5750 O   0  0  0  0  0  0  0  0  0  0  0  0
   34.2350  118.7910   37.3690 O   0  0  0  0  0  0  0  0  0  0  0  0
   37.6110  113.8900   37.6920 O   0  0  0  0  0  0  0  0  0  0  0  0
   33.8350  115.6670   39.4630 C   0  0  1  0  0  0  0  0  0  0  0  0
   34.7640  114.7850   38.5910 C   0  0  2  0  0  0  0  0  0  0  0  0
   33.3650  116.9200   38.6920 C   0  0  2  0  0  0  0  0  0  0  0  0
   35.9300  115.6280   38.0110 C   0  0  1  0  0  0  0  0  0  0  0  0
   34.6150  117.6650   38.1540 C   0  0  1  0  0  0  0  0  0  0  0  0
   36.8180  114.8550   37.0320 C   0  0  0  0  0  0  0  0  0  0  0  0
  1 10  1  0  0  0  0
  1 11  1  0  0  0  0
  6 12  1  0  0  0  0
  7  2  1  6  0  0  0
  7  8  1  0  0  0  0
  7  9  1  0  0  0  0
  8  3  1  6  0  0  0
  8 10  1  0  0  0  0
  9  4  1  1  0  0  0
  9 11  1  0  0  0  0
 10 12  1  6  0  0  0
 11  5  1  6  0  0  0
M  END
$$$$
820332
 OpenBabel12061010053D

  9  8  0  0  0  0  0  0  0  0999 V2000
  150.8600   25.6740   16.1590 P   0  0  0  0  0  0  0  0  0  0  0  0
  152.1300   25.9790   18.7630 P   0  0  0  0  0  0  0  0  0  0  0  0
  152.0370   25.3880   17.2840 O   0  0  0  0  0  0  0  0  0  0  0  0
  151.1170   24.8960   14.9140 O   0  0  0  0  0  0  0  0  0  0  0  0
  152.4340   24.8570   19.6380 O   0  0  0  0  0  0  0  0  0  0  0  0
  149.5570   25.3110   16.7870 O   0  0  0  0  0  0  0  0  0  0  0  0
  150.9490   27.1880   15.8590 O   0  0  0  0  0  0  0  0  0  0  0  0
  153.1900   27.0310   18.7770 O   0  0  0  0  0  0  0  0  0  0  0  0
  150.7630   26.5550   19.0210 O   0  0  0  0  0  0  0  0  0  0  0  0
  1  3  1  0  0  0  0
  1  4  2  0  0  0  0
  1  6  1  0  0  0  0
  1  7  1  0  0  0  0
  2  3  1  0  0  0  0
  2  5  2  0  0  0  0
  2  8  1  0  0  0  0
  2  9  1  0  0  0  0
M  END
$$$$
820343
 OpenBabel12061010053D

 32 36  0  0  0  0  0  0  0  0999 V2000
   20.3370  -16.4640   25.5410 N   0  0  0  0  0  0  0  0  0  0  0  0
   18.8740  -12.5480   20.5970 N   0  0  0  0  0  0  0  0  0  0  0  0
   16.7700  -13.3400   21.5380 N   0  0  0  0  0  0  0  0  0  0  0  0
   22.4750  -17.0930   26.5830 N   0  0  0  0  0  0  0  0  0  0  0  0
   15.1590  -11.9130   19.6140 N   0  0  0  0  0  0  0  0  0  0  0  0
   10.1660  -12.6960   23.8330 N   0  0  0  0  0  0  0  0  0  0  0  0
   10.8220  -10.7080   24.4120 N   0  0  0  0  0  0  0  0  0  0  0  0
   19.0790  -13.5120   21.5760 C   0  0  0  0  0  0  0  0  0  0  0  0
   17.8250  -13.9730   22.1290 C   0  0  0  0  0  0  0  0  0  0  0  0
   20.8880  -15.4060   26.2450 C   0  0  0  0  0  0  0  0  0  0  0  0
   17.4540  -12.5170   20.6520 C   0  0  0  0  0  0  0  0  0  0  0  0
   19.0350  -15.4790   23.6240 C   0  0  0  0  0  0  0  0  0  0  0  0
   22.1420  -15.7810   26.8570 C   0  0  0  0  0  0  0  0  0  0  0  0
   21.3530  -17.4090   25.8040 C   0  0  0  0  0  0  0  0  0  0  0  0
   17.8040  -14.9650   23.1580 C   0  0  0  0  0  0  0  0  0  0  0  0
   19.0630  -16.5280   24.7460 C   0  0  0  0  0  0  0  0  0  0  0  0
   20.3090  -14.0480   22.0620 C   0  0  0  0  0  0  0  0  0  0  0  0
   20.2700  -15.0170   23.0720 C   0  0  0  0  0  0  0  0  0  0  0  0
   20.3720  -14.0790   26.4240 C   0  0  0  0  0  0  0  0  0  0  0  0
   16.6070  -11.5930   19.7590 C   0  0  0  0  0  0  0  0  0  0  0  0
   22.8680  -14.8260   27.6360 C   0  0  0  0  0  0  0  0  0  0  0  0
   19.8580  -11.7950   19.7590 C   0  0  0  0  0  0  0  0  0  0  0  0
   21.1070  -13.1520   27.1870 C   0  0  0  0  0  0  0  0  0  0  0  0
   22.3250  -13.5240   27.7850 C   0  0  0  0  0  0  0  0  0  0  0  0
   21.2740  -18.8190   25.2420 C   0  0  0  0  0  0  0  0  0  0  0  0
   14.1190  -11.9070   20.6180 C   0  0  0  0  0  0  0  0  0  0  0  0
   13.2200  -12.9870   20.7700 C   0  0  0  0  0  0  0  0  0  0  0  0
   14.0120  -10.7810   21.4590 C   0  0  0  0  0  0  0  0  0  0  0  0
   12.0760  -11.8050   22.6420 C   0  0  0  0  0  0  0  0  0  0  0  0
   12.2170  -12.9390   21.7610 C   0  0  0  0  0  0  0  0  0  0  0  0
   13.0120  -10.7270   22.4520 C   0  0  0  0  0  0  0  0  0  0  0  0
   11.0710  -11.7550   23.6360 C   0  0  0  0  0  0  0  0  0  0  0  0
  1 10  1  0  0  0  0
  1 14  1  0  0  0  0
  1 16  1  0  0  0  0
  2  8  1  0  0  0  0
  2 11  1  0  0  0  0
  2 22  1  0  0  0  0
  3  9  1  0  0  0  0
  3 11  2  0  0  0  0
  4 13  1  0  0  0  0
  4 14  2  0  0  0  0
  5 20  1  0  0  0  0
  5 26  1  0  0  0  0
  6 32  2  0  0  0  0
  7 32  1  0  0  0  0
  8  9  2  0  0  0  0
  8 17  1  0  0  0  0
  9 15  1  0  0  0  0
 10 13  2  0  0  0  0
 10 19  1  0  0  0  0
 11 20  1  0  0  0  0
 12 15  2  0  0  0  0
 12 16  1  0  0  0  0
 12 18  1  0  0  0  0
 13 21  1  0  0  0  0
 14 25  1  0  0  0  0
 17 18  2  0  0  0  0
 19 23  2  0  0  0  0
 21 24  2  0  0  0  0
 23 24  1  0  0  0  0
 26 27  2  0  0  0  0
 26 28  1  0  0  0  0
 27 30  1  0  0  0  0
 28 31  2  0  0  0  0
 29 30  2  0  0  0  0
 29 31  1  0  0  0  0
 29 32  1  0  0  0  0
M  END
$$$$
820349
 OpenBabel12061010053D

 17 17  0  0  0  0  0  0  0  0999 V2000
   43.6110   -0.9890   29.6530 O   0  0  0  0  0  0  0  0  0  0  0  0
   39.3260   -3.2390   32.8580 O   0  0  0  0  0  0  0  0  0  0  0  0
   41.1040   -1.9010   32.6520 O   0  0  0  0  0  0  0  0  0  0  0  0
   41.8770   -3.0520   30.3920 N   0  0  0  0  0  0  0  0  0  0  0  0
   44.1020   -4.9690   24.7190 N   0  0  0  0  0  0  0  0  0  0  0  0
   44.7990   -2.9900   23.7840 N   0  0  0  0  0  0  0  0  0  0  0  0
   43.0600   -2.9080   28.2600 C   0  0  0  0  0  0  0  0  0  0  0  0
   44.1090   -2.9930   26.0760 C   0  0  0  0  0  0  0  0  0  0  0  0
   43.7190   -1.7020   28.5170 C   0  0  0  0  0  0  0  0  0  0  0  0
   43.2650   -3.5420   27.0310 C   0  0  0  0  0  0  0  0  0  0  0  0
   42.1610   -3.5280   29.2160 C   0  0  0  0  0  0  0  0  0  0  0  0
   44.7500   -1.7990   26.3490 C   0  0  0  0  0  0  0  0  0  0  0  0
   44.5580   -1.1660   27.5480 C   0  0  0  0  0  0  0  0  0  0  0  0
   44.3420   -3.6710   24.8260 C   0  0  0  0  0  0  0  0  0  0  0  0
   40.9480   -3.8090   31.2180 C   0  0  2  0  0  0  0  0  0  0  0  0
   40.3970   -2.9300   32.3310 C   0  0  0  0  0  0  0  0  0  0  0  0
   41.6450   -5.0310   31.8120 C   0  0  0  0  0  0  0  0  0  0  0  0
  1  9  1  0  0  0  0
  2 16  2  0  0  0  0
  3 16  1  0  0  0  0
  4 11  1  0  0  0  0
  5 14  2  0  0  0  0
  6 14  1  0  0  0  0
  7  9  1  0  0  0  0
  7 10  2  0  0  0  0
  7 11  1  0  0  0  0
  8 10  1  0  0  0  0
  8 12  2  0  0  0  0
  8 14  1  0  0  0  0
  9 13  2  0  0  0  0
 12 13  1  0  0  0  0
 15  4  1  1  0  0  0
 15 16  1  0  0  0  0
 15 17  1  0  0  0  0
M  END
$$$$
820383
 OpenBabel12061010053D

 16 16  0  0  0  0  0  0  0  0999 V2000
   22.8430    4.7350   -9.6110 P   0  0  0  0  0  0  0  0  0  0  0  0
   23.7980    5.2810  -10.7250 O   0  0  0  0  0  0  0  0  0  0  0  0
   24.2600    7.4270  -15.6800 O   0  0  0  0  0  0  0  0  0  0  0  0
   21.9760    3.7000  -10.0550 O   0  0  0  0  0  0  0  0  0  0  0  0
   22.0590    6.0960   -9.4180 O   0  0  0  0  0  0  0  0  0  0  0  0
   23.8130    4.4950   -8.5000 O   0  0  0  0  0  0  0  0  0  0  0  0
   26.7010    5.0800  -14.5150 N   0  0  0  0  0  0  0  0  0  0  0  0
   22.1170    7.0130  -14.1400 N   0  0  0  0  0  0  0  0  0  0  0  0
   25.0310    5.2300  -12.8920 C   0  0  0  0  0  0  0  0  0  0  0  0
   24.3960    6.1650  -13.6370 C   0  0  0  0  0  0  0  0  0  0  0  0
   24.9590    6.5730  -14.8310 C   0  0  0  0  0  0  0  0  0  0  0  0
   26.1070    6.0050  -15.2580 C   0  0  0  0  0  0  0  0  0  0  0  0
   24.3370    4.5510  -11.7220 C   0  0  0  0  0  0  0  0  0  0  0  0
   26.1790    4.6900  -13.3350 C   0  0  0  0  0  0  0  0  0  0  0  0
   23.0400    6.7290  -13.1820 C   0  0  0  0  0  0  0  0  0  0  0  0
   26.7360    6.4140  -16.6270 C   0  0  0  0  0  0  0  0  0  0  0  0
  1  2  1  0  0  0  0
  1  4  2  0  0  0  0
  1  5  1  0  0  0  0
  1  6  1  0  0  0  0
  2 13  1  0  0  0  0
  3 11  1  0  0  0  0
  7 12  2  0  0  0  0
  7 14  1  0  0  0  0
  8 15  1  0  0  0  0
  9 10  1  0  0  0  0
  9 13  1  0  0  0  0
  9 14  2  0  0  0  0
 10 11  2  0  0  0  0
 10 15  1  0  0  0  0
 11 12  1  0  0  0  0
 12 16  1  0  0  0  0
M  END
$$$$
820384
 OpenBabel12061010053D

 16 16  0  0  0  0  0  0  0  0999 V2000
   22.6980    4.7280   -9.7910 P   0  0  0  0  0  0  0  0  0  0  0  0
   23.3080    4.7170  -11.2530 O   0  0  0  0  0  0  0  0  0  0  0  0
   24.3160    7.5720  -15.7860 O   0  0  0  0  0  0  0  0  0  0  0  0
   23.7840    4.6850   -8.8050 O   0  0  0  0  0  0  0  0  0  0  0  0
   21.7250    3.6140   -9.7620 O   0  0  0  0  0  0  0  0  0  0  0  0
   21.9550    6.1020   -9.6560 O   0  0  0  0  0  0  0  0  0  0  0  0
   26.7920    5.2640  -14.4460 N   0  0  0  0  0  0  0  0  0  0  0  0
   22.0650    7.0680  -14.1990 N   0  0  0  0  0  0  0  0  0  0  0  0
   25.0930    5.5630  -12.8170 C   0  0  0  0  0  0  0  0  0  0  0  0
   24.4200    6.4280  -13.6680 C   0  0  0  0  0  0  0  0  0  0  0  0
   24.9540    6.6980  -14.9230 C   0  0  0  0  0  0  0  0  0  0  0  0
   26.1420    6.1090  -15.3000 C   0  0  0  0  0  0  0  0  0  0  0  0
   24.5900    5.3010  -11.4070 C   0  0  0  0  0  0  0  0  0  0  0  0
   26.2810    4.9930  -13.2110 C   0  0  0  0  0  0  0  0  0  0  0  0
   23.0620    7.0190  -13.2600 C   0  0  0  0  0  0  0  0  0  0  0  0
   26.7600    6.4160  -16.6520 C   0  0  0  0  0  0  0  0  0  0  0  0
  1  2  1  0  0  0  0
  1  4  2  0  0  0  0
  1  5  1  0  0  0  0
  1  6  1  0  0  0  0
  2 13  1  0  0  0  0
  3 11  1  0  0  0  0
  7 12  2  0  0  0  0
  7 14  1  0  0  0  0
  8 15  1  0  0  0  0
  9 10  1  0  0  0  0
  9 13  1  0  0  0  0
  9 14  2  0  0  0  0
 10 11  2  0  0  0  0
 10 15  1  0  0  0  0
 11 12  1  0  0  0  0
 12 16  1  0  0  0  0
M  END
$$$$
820404
 OpenBabel12061010053D

 16 16  0  0  0  0  0  0  0  0999 V2000
  -37.7700   77.9350   18.3120 S   0  0  0  0  0  0  0  0  0  0  0  0
  -37.4950   79.6760   18.4650 O   0  0  0  0  0  0  0  0  0  0  0  0
  -36.6220   82.3670   18.2010 O   0  0  0  0  0  0  0  0  0  0  0  0
  -34.4350   81.6490   18.7570 O   0  0  0  0  0  0  0  0  0  0  0  0
  -35.4570   80.5530   21.2980 O   0  0  0  0  0  0  0  0  0  0  0  0
  -39.0090   77.6990   17.5490 O   0  0  0  0  0  0  0  0  0  0  0  0
  -36.6310   77.3200   17.6040 O   0  0  0  0  0  0  0  0  0  0  0  0
  -37.8950   77.3330   19.6520 O   0  0  0  0  0  0  0  0  0  0  0  0
  -37.6160   84.7540   18.4680 O   0  0  0  0  0  0  0  0  0  0  0  0
  -38.0620   84.4180   20.5790 O   0  0  0  0  0  0  0  0  0  0  0  0
  -36.2980   80.1530   19.0730 C   0  0  1  0  0  0  0  0  0  0  0  0
  -35.7070   81.2710   18.2260 C   0  0  1  0  0  0  0  0  0  0  0  0
  -36.6060   80.6390   20.4860 C   0  0  2  0  0  0  0  0  0  0  0  0
  -37.1010   82.7880   19.3910 C   0  0  0  0  0  0  0  0  0  0  0  0
  -37.1050   81.9990   20.4860 C   0  0  0  0  0  0  0  0  0  0  0  0
  -37.6020   84.0210   19.4830 C   0  0  0  0  0  0  0  0  0  0  0  0
  1  2  1  0  0  0  0
  1  6  2  0  0  0  0
  1  7  2  0  0  0  0
  1  8  1  0  0  0  0
  3 12  1  0  0  0  0
  3 14  1  0  0  0  0
  9 16  2  0  0  0  0
 10 16  1  0  0  0  0
 11  2  1  6  0  0  0
 11 12  1  0  0  0  0
 11 13  1  0  0  0  0
 12  4  1  1  0  0  0
 13  5  1  6  0  0  0
 13 15  1  0  0  0  0
 14 15  2  0  0  0  0
 14 16  1  0  0  0  0
M  END
$$$$
820422
 OpenBabel12061010053D

  9  8  0  0  0  0  0  0  0  0999 V2000
   15.6280   48.0740   14.7270 P   0  0  0  0  0  0  0  0  0  0  0  0
   16.4270   48.3810   17.5650 P   0  0  0  0  0  0  0  0  0  0  0  0
   15.4870   48.3000   16.3130 O   0  0  0  0  0  0  0  0  0  0  0  0
   16.4810   49.1520   14.1970 O   0  0  0  0  0  0  0  0  0  0  0  0
   15.7600   49.3370   18.4450 O   0  0  0  0  0  0  0  0  0  0  0  0
   16.4160   46.7200   14.5530 O   0  0  0  0  0  0  0  0  0  0  0  0
   14.3470   47.7750   14.0410 O   0  0  0  0  0  0  0  0  0  0  0  0
   16.5520   47.0210   18.1200 O   0  0  0  0  0  0  0  0  0  0  0  0
   17.6660   48.9100   16.9450 O   0  0  0  0  0  0  0  0  0  0  0  0
  1  3  1  0  0  0  0
  1  4  2  0  0  0  0
  1  6  1  0  0  0  0
  1  7  1  0  0  0  0
  2  3  1  0  0  0  0
  2  5  2  0  0  0  0
  2  8  1  0  0  0  0
  2  9  1  0  0  0  0
M  END
$$$$
820431
 OpenBabel12061010053D

 13 13  0  0  0  0  0  0  0  0999 V2000
   10.5360   43.9790   18.9960 S   0  0  0  0  0  0  0  0  0  0  0  0
   10.8380   41.4370   24.1630 P   0  0  0  0  0  0  0  0  0  0  0  0
   11.7810   42.4570   23.4000 O   0  0  0  0  0  0  0  0  0  0  0  0
   11.0390   41.6860   25.5970 O   0  0  0  0  0  0  0  0  0  0  0  0
    9.4860   41.7090   23.6060 O   0  0  0  0  0  0  0  0  0  0  0  0
   11.3710   39.9700   23.8220 O   0  0  0  0  0  0  0  0  0  0  0  0
   12.7790   44.6250   18.0690 N   0  0  0  0  0  0  0  0  0  0  0  0
   11.9110   44.0820   20.0490 C   0  0  0  0  0  0  0  0  0  0  0  0
   13.0270   44.4440   19.3670 C   0  0  0  0  0  0  0  0  0  0  0  0
   11.8290   43.7970   21.5200 C   0  0  0  0  0  0  0  0  0  0  0  0
   11.9090   42.3950   21.9720 C   0  0  0  0  0  0  0  0  0  0  0  0
   11.5080   44.4170   17.7110 C   0  0  0  0  0  0  0  0  0  0  0  0
   14.4110   44.6370   19.9340 C   0  0  0  0  0  0  0  0  0  0  0  0
  1  8  1  0  0  0  0
  1 12  1  0  0  0  0
  2  3  1  0  0  0  0
  2  4  2  0  0  0  0
  2  5  1  0  0  0  0
  2  6  1  0  0  0  0
  3 11  1  0  0  0  0
  7  9  1  0  0  0  0
  7 12  2  0  0  0  0
  8  9  2  0  0  0  0
  8 10  1  0  0  0  0
  9 13  1  0  0  0  0
 10 11  1  0  0  0  0
M  END
$$$$
820433
 OpenBabel12061010053D

 27 29  0  0  0  0  0  0  0  0999 V2000
   22.1250   22.9290   44.5300 P   0  0  0  0  0  0  0  0  0  0  0  0
   21.3200   21.9370   41.8970 P   0  0  0  0  0  0  0  0  0  0  0  0
   20.5520   23.7530   48.1690 O   0  0  0  0  0  0  0  0  0  0  0  0
   21.3260   22.6410   45.8460 O   0  0  0  0  0  0  0  0  0  0  0  0
   21.1840   22.2880   43.4280 O   0  0  0  0  0  0  0  0  0  0  0  0
   18.8120   26.8610   47.4370 O   0  0  0  0  0  0  0  0  0  0  0  0
   17.5040   24.6000   47.9090 O   0  0  0  0  0  0  0  0  0  0  0  0
   22.3010   24.3150   44.2060 O   0  0  0  0  0  0  0  0  0  0  0  0
   23.4200   22.3120   44.6680 O   0  0  0  0  0  0  0  0  0  0  0  0
   20.8570   20.5720   41.6050 O   0  0  0  0  0  0  0  0  0  0  0  0
   22.7670   22.0760   41.5230 O   0  0  0  0  0  0  0  0  0  0  0  0
   20.3680   22.9650   41.1520 O   0  0  0  0  0  0  0  0  0  0  0  0
   21.8500   25.7290   48.6400 N   0  0  0  0  0  0  0  0  0  0  0  0
   23.9970   26.0480   48.2470 N   0  0  0  0  0  0  0  0  0  0  0  0
   21.8400   27.1290   50.6730 N   0  0  0  0  0  0  0  0  0  0  0  0
   23.8880   28.0490   51.2410 N   0  0  0  0  0  0  0  0  0  0  0  0
   25.7660   27.6620   49.9580 N   0  0  0  0  0  0  0  0  0  0  0  0
   20.4090   25.1690   48.4860 C   0  0  1  0  0  0  0  0  0  0  0  0
   22.3570   26.5130   49.5980 C   0  0  0  0  0  0  0  0  0  0  0  0
   19.5840   25.6870   47.2730 C   0  0  1  0  0  0  0  0  0  0  0  0
   19.4860   23.3750   47.2620 C   0  0  1  0  0  0  0  0  0  0  0  0
   18.6450   24.5480   47.0560 C   0  0  1  0  0  0  0  0  0  0  0  0
   23.7310   26.6950   49.3260 C   0  0  0  0  0  0  0  0  0  0  0  0
   22.8700   25.4400   47.8270 C   0  0  0  0  0  0  0  0  0  0  0  0
   20.0130   23.0580   45.8790 C   0  0  0  0  0  0  0  0  0  0  0  0
   24.4660   27.4860   50.1690 C   0  0  0  0  0  0  0  0  0  0  0  0
   22.5930   27.8850   51.5020 C   0  0  0  0  0  0  0  0  0  0  0  0
  1  4  1  0  0  0  0
  1  5  1  0  0  0  0
  1  8  2  0  0  0  0
  1  9  1  0  0  0  0
  2  5  1  0  0  0  0
  2 10  2  0  0  0  0
  2 11  1  0  0  0  0
  2 12  1  0  0  0  0
  3 18  1  0  0  0  0
  3 21  1  0  0  0  0
  4 25  1  0  0  0  0
 13 19  1  0  0  0  0
 13 24  1  0  0  0  0
 14 23  1  0  0  0  0
 14 24  2  0  0  0  0
 15 19  1  0  0  0  0
 15 27  2  0  0  0  0
 16 26  2  0  0  0  0
 16 27  1  0  0  0  0
 17 26  1  0  0  0  0
 18 13  1  6  0  0  0
 18 20  1  0  0  0  0
 19 23  2  0  0  0  0
 20  6  1  1  0  0  0
 20 22  1  0  0  0  0
 21 22  1  0  0  0  0
 21 25  1  6  0  0  0
 22  7  1  1  0  0  0
 23 26  1  0  0  0  0
M  END
$$$$
820434
 OpenBabel12061010053D

 15 15  0  0  0  0  0  0  0  0999 V2000
    3.8420   81.3370    8.6540 O   0  0  0  0  0  0  0  0  0  0  0  0
    3.4310   81.9850    4.6170 O   0  0  0  0  0  0  0  0  0  0  0  0
    5.3810   83.5720    6.1570 O   0  0  0  0  0  0  0  0  0  0  0  0
    4.9610   83.1010   10.4180 O   0  0  0  0  0  0  0  0  0  0  0  0
    1.1410   78.6380    6.3370 O   0  0  0  0  0  0  0  0  0  0  0  0
    3.1960   79.2770    5.6790 N   0  0  0  0  0  0  0  0  0  0  0  0
    3.0730   79.1060    8.4940 N   0  0  0  0  0  0  0  0  0  0  0  0
    3.2340   80.4820    6.4860 C   0  0  2  0  0  0  0  0  0  0  0  0
    4.0860   81.5520    5.7980 C   0  0  2  0  0  0  0  0  0  0  0  0
    4.3230   82.7630    6.7140 C   0  0  1  0  0  0  0  0  0  0  0  0
    3.8290   80.1600    7.8490 C   0  0  1  0  0  0  0  0  0  0  0  0
    4.7360   82.3450    8.1330 C   0  0  1  0  0  0  0  0  0  0  0  0
    4.6840   83.5150    9.0930 C   0  0  0  0  0  0  0  0  0  0  0  0
    2.0420   78.6460    5.4950 C   0  0  0  0  0  0  0  0  0  0  0  0
    1.8480   77.9300    4.1710 C   0  0  0  0  0  0  0  0  0  0  0  0
  1 11  1  0  0  0  0
  1 12  1  0  0  0  0
  4 13  1  0  0  0  0
  5 14  2  0  0  0  0
  6 14  1  0  0  0  0
  8  6  1  6  0  0  0
  8  9  1  0  0  0  0
  8 11  1  0  0  0  0
  9  2  1  1  0  0  0
  9 10  1  0  0  0  0
 10  3  1  6  0  0  0
 10 12  1  0  0  0  0
 11  7  1  1  0  0  0
 12 13  1  1  0  0  0
 14 15  1  0  0  0  0
M  END
$$$$
820447
 OpenBabel12061010053D

  7  6  0  0  0  0  0  0  0  0999 V2000
    8.6040   31.9060   11.9890 F   0  0  0  0  0  0  0  0  0  0  0  0
    6.6640   31.3090   11.6090 F   0  0  0  0  0  0  0  0  0  0  0  0
    8.2980   29.8880   11.3850 F   0  0  0  0  0  0  0  0  0  0  0  0
    8.8120   31.6840    8.9680 O   0  0  0  0  0  0  0  0  0  0  0  0
    6.7210   32.3330    9.2290 O   0  0  0  0  0  0  0  0  0  0  0  0
    7.9000   31.2310   11.1160 C   0  0  0  0  0  0  0  0  0  0  0  0
    7.8150   31.7780    9.6540 C   0  0  0  0  0  0  0  0  0  0  0  0
  1  6  1  0  0  0  0
  2  6  1  0  0  0  0
  3  6  1  0  0  0  0
  4  7  2  0  0  0  0
  5  7  1  0  0  0  0
  6  7  1  0  0  0  0
M  END
$$$$
820506
 OpenBabel12061010053D

 15 15  0  0  0  0  0  0  0  0999 V2000
   44.4300  -12.2700   32.8440 O   0  0  0  0  0  0  0  0  0  0  0  0
   45.3110  -16.3020   33.1080 O   0  0  0  0  0  0  0  0  0  0  0  0
   47.3440  -14.3430   33.6870 O   0  0  0  0  0  0  0  0  0  0  0  0
   46.4740  -11.5050   31.3150 O   0  0  0  0  0  0  0  0  0  0  0  0
   41.7450  -15.7060   31.4970 O   0  0  0  0  0  0  0  0  0  0  0  0
   42.6390  -15.4350   33.5400 N   0  0  0  0  0  0  0  0  0  0  0  0
   42.1040  -12.6990   32.9420 N   0  0  0  0  0  0  0  0  0  0  0  0
   43.6730  -14.5600   33.0210 C   0  0  2  0  0  0  0  0  0  0  0  0
   45.0300  -14.9860   33.5530 C   0  0  2  0  0  0  0  0  0  0  0  0
   46.1150  -14.0310   33.0510 C   0  0  1  0  0  0  0  0  0  0  0  0
   43.4140  -13.1090   33.4040 C   0  0  1  0  0  0  0  0  0  0  0  0
   45.7430  -12.5740   33.3550 C   0  0  1  0  0  0  0  0  0  0  0  0
   46.7030  -11.5970   32.7120 C   0  0  0  0  0  0  0  0  0  0  0  0
   41.7500  -15.9540   32.7020 C   0  0  0  0  0  0  0  0  0  0  0  0
   40.6960  -16.8770   33.2870 C   0  0  0  0  0  0  0  0  0  0  0  0
  1 11  1  0  0  0  0
  1 12  1  0  0  0  0
  4 13  1  0  0  0  0
  5 14  2  0  0  0  0
  6 14  1  0  0  0  0
  8  6  1  1  0  0  0
  8  9  1  0  0  0  0
  8 11  1  0  0  0  0
  9  2  1  6  0  0  0
  9 10  1  0  0  0  0
 10  3  1  1  0  0  0
 10 12  1  0  0  0  0
 11  7  1  6  0  0  0
 12 13  1  6  0  0  0
 14 15  1  0  0  0  0
M  END
$$$$
820509
 OpenBabel12061010053D

 12 12  0  0  0  0  0  0  0  0999 V2000
   83.4900   24.5420   36.4660 O   0  0  0  0  0  0  0  0  0  0  0  0
   84.0100   20.5590   37.0340 O   0  0  0  0  0  0  0  0  0  0  0  0
   81.9830   22.3050   36.7760 O   0  0  0  0  0  0  0  0  0  0  0  0
   86.2770   22.4680   37.4990 O   0  0  0  0  0  0  0  0  0  0  0  0
   84.9400   25.2160   38.2150 O   0  0  0  0  0  0  0  0  0  0  0  0
   82.7460   25.1450   33.4510 O   0  0  0  0  0  0  0  0  0  0  0  0
   84.2880   21.7880   36.3900 C   0  0  1  0  0  0  0  0  0  0  0  0
   82.9990   22.3090   35.7840 C   0  0  2  0  0  0  0  0  0  0  0  0
   84.9010   22.7630   37.4220 C   0  0  2  0  0  0  0  0  0  0  0  0
   83.2770   23.7180   35.3160 C   0  0  1  0  0  0  0  0  0  0  0  0
   84.7400   24.2730   37.1200 C   0  0  1  0  0  0  0  0  0  0  0  0
   82.1880   24.3460   34.4840 C   0  0  0  0  0  0  0  0  0  0  0  0
  1 10  1  0  0  0  0
  1 11  1  0  0  0  0
  6 12  1  0  0  0  0
  7  2  1  1  0  0  0
  7  8  1  0  0  0  0
  7  9  1  0  0  0  0
  8  3  1  1  0  0  0
  8 10  1  0  0  0  0
  9  4  1  6  0  0  0
  9 11  1  0  0  0  0
 10 12  1  1  0  0  0
 11  5  1  1  0  0  0
M  END
$$$$
820528
 OpenBabel12061010053D

 15 15  0  0  0  0  0  0  0  0999 V2000
   72.5390   16.9510  -18.0690 O   0  0  0  0  0  0  0  0  0  0  0  0
   69.1530   18.6870  -16.4860 O   0  0  0  0  0  0  0  0  0  0  0  0
   69.1270   17.6930  -19.2290 O   0  0  0  0  0  0  0  0  0  0  0  0
   71.0920   16.6000  -21.3370 O   0  0  0  0  0  0  0  0  0  0  0  0
   71.0270   18.8780  -13.3000 O   0  0  0  0  0  0  0  0  0  0  0  0
   70.9020   17.1520  -14.7460 N   0  0  0  0  0  0  0  0  0  0  0  0
   71.6160   15.2060  -16.7630 N   0  0  0  0  0  0  0  0  0  0  0  0
   71.2470   17.5380  -16.1070 C   0  0  2  0  0  0  0  0  0  0  0  0
   69.9730   17.6340  -16.9680 C   0  0  2  0  0  0  0  0  0  0  0  0
   70.2990   17.8780  -18.4470 C   0  0  1  0  0  0  0  0  0  0  0  0
   72.2190   16.5300  -16.7330 C   0  0  2  0  0  0  0  0  0  0  0  0
   71.3850   16.9150  -18.9410 C   0  0  1  0  0  0  0  0  0  0  0  0
   71.8630   17.2600  -20.3430 C   0  0  0  0  0  0  0  0  0  0  0  0
   71.4390   17.7880  -13.7060 C   0  0  0  0  0  0  0  0  0  0  0  0
   72.5960   17.1070  -12.9930 C   0  0  0  0  0  0  0  0  0  0  0  0
  1 11  1  0  0  0  0
  1 12  1  0  0  0  0
  4 13  1  0  0  0  0
  5 14  2  0  0  0  0
  6 14  1  0  0  0  0
  8  6  1  6  0  0  0
  8  9  1  0  0  0  0
  8 11  1  0  0  0  0
  9  2  1  6  0  0  0
  9 10  1  0  0  0  0
 10  3  1  1  0  0  0
 10 12  1  0  0  0  0
 11  7  1  6  0  0  0
 12 13  1  1  0  0  0
 14 15  1  0  0  0  0
M  END
$$$$
820594
 OpenBabel12061010053D

 15 15  0  0  0  0  0  0  0  0999 V2000
   20.0730   -5.5660   57.9230 O   0  0  0  0  0  0  0  0  0  0  0  0
   19.7350   -9.7180   58.3800 O   0  0  0  0  0  0  0  0  0  0  0  0
   20.0000   -8.5880   55.8000 O   0  0  0  0  0  0  0  0  0  0  0  0
   18.4750   -5.3750   55.5960 O   0  0  0  0  0  0  0  0  0  0  0  0
   18.4190   -8.9540   61.2720 O   0  0  0  0  0  0  0  0  0  0  0  0
   20.4130   -8.1180   60.6200 N   0  0  0  0  0  0  0  0  0  0  0  0
   20.2630   -5.2430   60.2690 N   0  0  0  0  0  0  0  0  0  0  0  0
   19.9300   -7.5200   59.3860 C   0  0  2  0  0  0  0  0  0  0  0  0
   20.2770   -8.4160   58.2010 C   0  0  2  0  0  0  0  0  0  0  0  0
   19.7210   -7.7710   56.9330 C   0  0  1  0  0  0  0  0  0  0  0  0
   20.5550   -6.1330   59.1540 C   0  0  1  0  0  0  0  0  0  0  0  0
   20.3600   -6.3900   56.7690 C   0  0  1  0  0  0  0  0  0  0  0  0
   19.8710   -5.6320   55.5370 C   0  0  0  0  0  0  0  0  0  0  0  0
   19.6270   -8.7930   61.4630 C   0  0  0  0  0  0  0  0  0  0  0  0
   20.3400   -9.3240   62.6990 C   0  0  0  0  0  0  0  0  0  0  0  0
  1 11  1  0  0  0  0
  1 12  1  0  0  0  0
  4 13  1  0  0  0  0
  5 14  2  0  0  0  0
  6 14  1  0  0  0  0
  8  6  1  6  0  0  0
  8  9  1  0  0  0  0
  8 11  1  0  0  0  0
  9  2  1  1  0  0  0
  9 10  1  0  0  0  0
 10  3  1  6  0  0  0
 10 12  1  0  0  0  0
 11  7  1  1  0  0  0
 12 13  1  1  0  0  0
 14 15  1  0  0  0  0
M  END
$$$$
820633
 OpenBabel12061010053D

 12 12  0  0  0  0  0  0  0  0999 V2000
    8.2670    6.4030   14.6610 O   0  0  0  0  0  0  0  0  0  0  0  0
    6.1310    4.2890   12.2040 O   0  0  0  0  0  0  0  0  0  0  0  0
    4.8690    7.0070   13.6920 O   0  0  0  0  0  0  0  0  0  0  0  0
    8.7480    4.5350   12.7790 O   0  0  0  0  0  0  0  0  0  0  0  0
    7.9880    8.1230   12.9770 O   0  0  0  0  0  0  0  0  0  0  0  0
    6.8900    7.0640   17.3930 O   0  0  0  0  0  0  0  0  0  0  0  0
    6.5320    5.6290   12.5080 C   0  0  1  0  0  0  0  0  0  0  0  0
    5.8880    6.0250   13.8940 C   0  0  1  0  0  0  0  0  0  0  0  0
    8.1140    5.7780   12.4230 C   0  0  1  0  0  0  0  0  0  0  0  0
    6.8350    6.5970   14.9340 C   0  0  1  0  0  0  0  0  0  0  0  0
    8.6190    6.8180   13.3280 C   0  0  2  0  0  0  0  0  0  0  0  0
    6.6990    6.0900   16.3640 C   0  0  0  0  0  0  0  0  0  0  0  0
  1 10  1  0  0  0  0
  1 11  1  0  0  0  0
  6 12  1  0  0  0  0
  7  2  1  1  0  0  0
  7  8  1  0  0  0  0
  7  9  1  0  0  0  0
  8  3  1  6  0  0  0
  8 10  1  0  0  0  0
  9  4  1  1  0  0  0
  9 11  1  0  0  0  0
 10 12  1  6  0  0  0
 11  5  1  1  0  0  0
M  END
$$$$
820649
 OpenBabel12061010053D

  6  5  0  0  0  0  0  0  0  0999 V2000
   47.9160   45.9370   11.5460 N   0  3  0  0  0  0  0  0  0  0  0  0
   47.5190   46.1830   13.0290 C   0  0  0  0  0  0  0  0  0  0  0  0
   46.4810   45.1790   13.4790 C   0  0  0  0  0  0  0  0  0  0  0  0
   47.0510   43.8180   13.5880 C   0  0  0  0  0  0  0  0  0  0  0  0
   48.2260   46.4600   10.6680 C   0  5  0  0  0  0  0  0  0  0  0  0
   45.9790   42.7830   13.3590 C   0  0  0  0  0  0  0  0  0  0  0  0
  1  2  1  0  0  0  0
  1  5  3  0  0  0  0
  2  3  1  0  0  0  0
  3  4  1  0  0  0  0
  4  6  1  0  0  0  0
M  CHG  2   1   1   5  -1
M  END
$$$$
820714
 OpenBabel12061010053D

 32 34  0  0  0  0  0  0  0  0999 V2000
   43.6950   23.2770   47.5620 O   0  0  0  0  0  0  0  0  0  0  0  0
   45.5270   22.8080   51.2990 N   0  0  0  0  0  0  0  0  0  0  0  0
   44.8210   21.8950   49.4590 N   0  3  0  0  0  0  0  0  0  0  0  0
   46.6890   18.9750   54.5350 N   0  3  0  0  0  0  0  0  0  0  0  0
   45.3400   17.3600   53.7290 N   0  0  0  0  0  0  0  0  0  0  0  0
   45.4500   21.5030   51.4800 C   0  0  0  0  0  0  0  0  0  0  0  0
   45.0040   20.9340   50.3210 C   0  0  0  0  0  0  0  0  0  0  0  0
   45.1390   22.9990   50.0610 C   0  0  0  0  0  0  0  0  0  0  0  0
   45.7490   20.7500   52.5950 C   0  0  0  0  0  0  0  0  0  0  0  0
   44.9640   24.2310   49.4230 C   0  0  0  0  0  0  0  0  0  0  0  0
   44.8280   19.5830   50.1590 C   0  0  0  0  0  0  0  0  0  0  0  0
   45.5920   19.3430   52.5160 C   0  0  0  0  0  0  0  0  0  0  0  0
   45.1290   18.7840   51.2770 C   0  0  0  0  0  0  0  0  0  0  0  0
   44.2630   24.3470   48.1990 C   0  0  0  0  0  0  0  0  0  0  0  0
   45.4850   25.4170   49.9730 C   0  0  0  0  0  0  0  0  0  0  0  0
   45.8810   18.5380   53.6250 C   0  0  0  0  0  0  0  0  0  0  0  0
   44.0940   25.5650   47.5760 C   0  0  0  0  0  0  0  0  0  0  0  0
   45.3070   26.6520   49.3370 C   0  0  0  0  0  0  0  0  0  0  0  0
   44.6090   26.7210   48.1370 C   0  0  0  0  0  0  0  0  0  0  0  0
   45.8270   23.4960   51.9810 H   0  0  0  0  0  0  0  0  0  0  0  0
   44.5070   21.8360   48.5440 H   0  0  0  0  0  0  0  0  0  0  0  0
   46.0940   21.2220   53.5040 H   0  0  0  0  0  0  0  0  0  0  0  0
   44.4810   19.1700   49.2270 H   0  0  0  0  0  0  0  0  0  0  0  0
   45.0020   17.7150   51.1930 H   0  0  0  0  0  0  0  0  0  0  0  0
   46.0280   25.3820   50.9080 H   0  0  0  0  0  0  0  0  0  0  0  0
   43.5530   25.6170   46.6410 H   0  0  0  0  0  0  0  0  0  0  0  0
   45.7080   27.5520   49.7750 H   0  0  0  0  0  0  0  0  0  0  0  0
   44.4660   27.6630   47.6380 H   0  0  0  0  0  0  0  0  0  0  0  0
   47.1090   19.8890   54.4300 H   0  0  0  0  0  0  0  0  0  0  0  0
   46.8810   18.4810   55.3810 H   0  0  0  0  0  0  0  0  0  0  0  0
   44.7490   17.0300   52.9770 H   0  0  0  0  0  0  0  0  0  0  0  0
   45.5220   16.7500   54.4930 H   0  0  0  0  0  0  0  0  0  0  0  0
  1 14  1  0  0  0  0
  2  6  1  0  0  0  0
  2  8  1  0  0  0  0
  2 20  1  0  0  0  0
  3  7  1  0  0  0  0
  3  8  2  0  0  0  0
  3 21  1  0  0  0  0
  4 16  2  0  0  0  0
  4 29  1  0  0  0  0
  4 30  1  0  0  0  0
  5 16  1  0  0  0  0
  5 31  1  0  0  0  0
  5 32  1  0  0  0  0
  6  7  1  0  0  0  0
  6  9  2  0  0  0  0
  7 11  2  0  0  0  0
  8 10  1  0  0  0  0
  9 12  1  0  0  0  0
  9 22  1  0  0  0  0
 10 14  1  0  0  0  0
 10 15  2  0  0  0  0
 11 13  1  0  0  0  0
 11 23  1  0  0  0  0
 12 13  2  0  0  0  0
 12 16  1  0  0  0  0
 13 24  1  0  0  0  0
 14 17  2  0  0  0  0
 15 18  1  0  0  0  0
 15 25  1  0  0  0  0
 17 19  1  0  0  0  0
 17 26  1  0  0  0  0
 18 19  2  0  0  0  0
 18 27  1  0  0  0  0
 19 28  1  0  0  0  0
M  CHG  2   3   1   4   1
M  END
$$$$
820715
 OpenBabel12061010053D

 31 33  0  0  0  0  0  0  0  0999 V2000
   27.4970   12.3310   22.6660 O   0  0  0  0  0  0  0  0  0  0  0  0
   28.6250   13.2340   20.5940 N   0  0  0  0  0  0  0  0  0  0  0  0
   29.4470   11.9020   19.0040 N   0  0  0  0  0  0  0  0  0  0  0  0
   29.2040   16.7530   15.4610 N   0  3  0  0  0  0  0  0  0  0  0  0
   30.4000   14.8940   14.8730 N   0  0  0  0  0  0  0  0  0  0  0  0
   28.8260   13.9770   19.5520 C   0  0  0  0  0  0  0  0  0  0  0  0
   29.3200   13.1610   18.5870 C   0  0  0  0  0  0  0  0  0  0  0  0
   28.9900   12.0450   20.2460 C   0  0  0  0  0  0  0  0  0  0  0  0
   29.6350   13.6280   17.3200 C   0  0  0  0  0  0  0  0  0  0  0  0
   28.8670   10.9870   21.1720 C   0  0  0  0  0  0  0  0  0  0  0  0
   29.4200   15.0010   17.0370 C   0  0  0  0  0  0  0  0  0  0  0  0
   28.5970   15.3150   19.3680 C   0  0  0  0  0  0  0  0  0  0  0  0
   28.8920   15.8170   18.0960 C   0  0  0  0  0  0  0  0  0  0  0  0
   28.1100   11.1450   22.3500 C   0  0  0  0  0  0  0  0  0  0  0  0
   29.4510    9.7290   20.9690 C   0  0  0  0  0  0  0  0  0  0  0  0
   29.6800   15.5640   15.7530 C   0  0  0  0  0  0  0  0  0  0  0  0
   27.9540   10.1070   23.2600 C   0  0  0  0  0  0  0  0  0  0  0  0
   29.2910    8.6920   21.8890 C   0  0  0  0  0  0  0  0  0  0  0  0
   28.5350    8.8870   23.0270 C   0  0  0  0  0  0  0  0  0  0  0  0
   28.2810   13.4580   21.4890 H   0  0  0  0  0  0  0  0  0  0  0  0
   30.0230   12.9580   16.5660 H   0  0  0  0  0  0  0  0  0  0  0  0
   28.2110   15.9390   20.1590 H   0  0  0  0  0  0  0  0  0  0  0  0
   28.7430   16.8710   17.9270 H   0  0  0  0  0  0  0  0  0  0  0  0
   30.0470    9.5500   20.0840 H   0  0  0  0  0  0  0  0  0  0  0  0
   27.3710   10.2630   24.1560 H   0  0  0  0  0  0  0  0  0  0  0  0
   29.7560    7.7310   21.7050 H   0  0  0  0  0  0  0  0  0  0  0  0
   28.4160    8.0850   23.7390 H   0  0  0  0  0  0  0  0  0  0  0  0
   28.6790   17.2570   16.1650 H   0  0  0  0  0  0  0  0  0  0  0  0
   29.3470   17.2110   14.5950 H   0  0  0  0  0  0  0  0  0  0  0  0
   30.7940   13.9960   15.1160 H   0  0  0  0  0  0  0  0  0  0  0  0
   30.5680   15.1960   13.9320 H   0  0  0  0  0  0  0  0  0  0  0  0
  1 14  1  0  0  0  0
  2  6  1  0  0  0  0
  2  8  1  0  0  0  0
  2 20  1  0  0  0  0
  3  7  1  0  0  0  0
  3  8  2  0  0  0  0
  4 16  2  0  0  0  0
  4 28  1  0  0  0  0
  4 29  1  0  0  0  0
  5 16  1  0  0  0  0
  5 30  1  0  0  0  0
  5 31  1  0  0  0  0
  6  7  1  0  0  0  0
  6 12  2  0  0  0  0
  7  9  2  0  0  0  0
  8 10  1  0  0  0  0
  9 11  1  0  0  0  0
  9 21  1  0  0  0  0
 10 14  1  0  0  0  0
 10 15  2  0  0  0  0
 11 13  2  0  0  0  0
 11 16  1  0  0  0  0
 12 13  1  0  0  0  0
 12 22  1  0  0  0  0
 13 23  1  0  0  0  0
 14 17  2  0  0  0  0
 15 18  1  0  0  0  0
 15 24  1  0  0  0  0
 17 19  1  0  0  0  0
 17 25  1  0  0  0  0
 18 19  2  0  0  0  0
 18 26  1  0  0  0  0
 19 27  1  0  0  0  0
M  CHG  1   4   1
M  END
$$$$
820720
 OpenBabel12061010053D

 32 34  0  0  0  0  0  0  0  0999 V2000
   43.5060    0.7530   31.7730 O   0  0  0  0  0  0  0  0  0  0  0  0
   43.9980   -0.9590   29.8720 N   0  0  0  0  0  0  0  0  0  0  0  0
   44.0210   -5.0060   25.2220 N   0  3  0  0  0  0  0  0  0  0  0  0
   44.5200   -3.0820   24.0410 N   0  0  0  0  0  0  0  0  0  0  0  0
   43.6510   -2.7360   28.6670 C   0  0  0  0  0  0  0  0  0  0  0  0
   44.1110   -1.4680   28.6700 C   0  0  0  0  0  0  0  0  0  0  0  0
   43.4830   -1.8500   30.6810 C   0  0  0  0  0  0  0  0  0  0  0  0
   43.2410   -2.9900   29.9540 C   0  0  0  0  0  0  0  0  0  0  0  0
   43.6540   -3.5290   27.5340 C   0  0  0  0  0  0  0  0  0  0  0  0
   43.2410   -1.6490   32.0330 C   0  0  0  0  0  0  0  0  0  0  0  0
   44.6090   -0.8900   27.5340 C   0  0  0  0  0  0  0  0  0  0  0  0
   44.1610   -2.9700   26.3600 C   0  0  0  0  0  0  0  0  0  0  0  0
   44.6360   -1.6440   26.3740 C   0  0  0  0  0  0  0  0  0  0  0  0
   43.2500   -0.3580   32.5670 C   0  0  0  0  0  0  0  0  0  0  0  0
   42.9790   -2.7530   32.8410 C   0  0  0  0  0  0  0  0  0  0  0  0
   44.2310   -3.7060   25.1760 C   0  0  0  0  0  0  0  0  0  0  0  0
   43.0020   -0.1930   33.9290 C   0  0  0  0  0  0  0  0  0  0  0  0
   42.7360   -2.5920   34.1930 C   0  0  0  0  0  0  0  0  0  0  0  0
   42.7430   -1.3140   34.7380 C   0  0  0  0  0  0  0  0  0  0  0  0
   42.7820   -3.8900   30.3360 H   0  0  0  0  0  0  0  0  0  0  0  0
   44.2200   -0.0460   30.1660 H   0  0  0  0  0  0  0  0  0  0  0  0
   43.2790   -4.5300   27.5680 H   0  0  0  0  0  0  0  0  0  0  0  0
   44.9720    0.1190   27.5630 H   0  0  0  0  0  0  0  0  0  0  0  0
   45.0550   -1.1900   25.4900 H   0  0  0  0  0  0  0  0  0  0  0  0
   42.9630   -3.7530   32.4320 H   0  0  0  0  0  0  0  0  0  0  0  0
   43.0220    0.7950   34.3760 H   0  0  0  0  0  0  0  0  0  0  0  0
   42.5540   -3.4510   34.8240 H   0  0  0  0  0  0  0  0  0  0  0  0
   42.5800   -1.1870   35.7990 H   0  0  0  0  0  0  0  0  0  0  0  0
   43.8250   -5.4340   26.1180 H   0  0  0  0  0  0  0  0  0  0  0  0
   44.0270   -5.6230   24.4400 H   0  0  0  0  0  0  0  0  0  0  0  0
   44.6550   -2.0810   24.0380 H   0  0  0  0  0  0  0  0  0  0  0  0
   44.6190   -3.5430   23.1600 H   0  0  0  0  0  0  0  0  0  0  0  0
  1 14  1  0  0  0  0
  2  6  1  0  0  0  0
  2  7  1  0  0  0  0
  2 21  1  0  0  0  0
  3 16  2  0  0  0  0
  3 29  1  0  0  0  0
  3 30  1  0  0  0  0
  4 16  1  0  0  0  0
  4 31  1  0  0  0  0
  4 32  1  0  0  0  0
  5  6  1  0  0  0  0
  5  8  1  0  0  0  0
  5  9  2  0  0  0  0
  6 11  2  0  0  0  0
  7  8  2  0  0  0  0
  7 10  1  0  0  0  0
  8 20  1  0  0  0  0
  9 12  1  0  0  0  0
  9 22  1  0  0  0  0
 10 14  1  0  0  0  0
 10 15  2  0  0  0  0
 11 13  1  0  0  0  0
 11 23  1  0  0  0  0
 12 13  2  0  0  0  0
 12 16  1  0  0  0  0
 13 24  1  0  0  0  0
 14 17  2  0  0  0  0
 15 18  1  0  0  0  0
 15 25  1  0  0  0  0
 17 19  1  0  0  0  0
 17 26  1  0  0  0  0
 18 19  2  0  0  0  0
 18 27  1  0  0  0  0
 19 28  1  0  0  0  0
M  CHG  1   3   1
M  END
$$$$
820784
 OpenBabel12061010053D

 12 11  0  0  0  0  0  0  0  0999 V2000
   38.8810   75.8490   17.3840 C   0  0  0  0  0  0  0  0  0  0  0  0
   38.6240   77.1000   16.5210 C   0  0  0  0  0  0  0  0  0  0  0  0
   38.3070   75.9220   18.8200 C   0  0  0  0  0  0  0  0  0  0  0  0
   37.1410   77.3210   16.3670 C   0  0  0  0  0  0  0  0  0  0  0  0
   36.7800   75.5670   18.9300 C   0  0  0  0  0  0  0  0  0  0  0  0
   36.7790   78.3630   15.3690 C   0  0  0  0  0  0  0  0  0  0  0  0
   36.3320   75.7070   20.3810 C   0  0  0  0  0  0  0  0  0  0  0  0
   35.2590   78.4770   15.4070 C   0  0  0  0  0  0  0  0  0  0  0  0
   34.8610   75.4580   20.6110 C   0  0  0  0  0  0  0  0  0  0  0  0
   34.7820   79.5530   14.4560 C   0  0  0  0  0  0  0  0  0  0  0  0
   34.3750   76.4690   21.6550 C   0  0  0  0  0  0  0  0  0  0  0  0
   33.2580   79.7160   14.4840 C   0  0  0  0  0  0  0  0  0  0  0  0
  1  2  1  0  0  0  0
  1  3  1  0  0  0  0
  2  4  1  0  0  0  0
  3  5  1  0  0  0  0
  4  6  1  0  0  0  0
  5  7  1  0  0  0  0
  6  8  1  0  0  0  0
  7  9  1  0  0  0  0
  8 10  1  0  0  0  0
  9 11  1  0  0  0  0
 10 12  1  0  0  0  0
M  END
$$$$
820785
 OpenBabel12061010053D

 15 15  0  0  0  0  0  0  0  0999 V2000
   35.8450   85.5190   -2.8230 S   0  0  0  0  0  0  0  0  0  0  0  0
   34.7100   85.1480   -3.8710 O   0  0  0  0  0  0  0  0  0  0  0  0
   35.7290   84.4690   -1.6970 O   0  0  0  0  0  0  0  0  0  0  0  0
   37.2280   85.6610   -3.3910 O   0  0  0  0  0  0  0  0  0  0  0  0
   38.3450   94.4310    3.3320 O   0  0  0  0  0  0  0  0  0  0  0  0
   37.2520   88.7130   -0.4180 N   0  0  0  0  0  0  0  0  0  0  0  0
   38.1130   90.6710    1.6080 N   0  0  0  0  0  0  0  0  0  0  0  0
   35.8470   87.2260   -2.0880 C   0  0  0  0  0  0  0  0  0  0  0  0
   37.0750   87.2910   -1.0320 C   0  0  0  0  0  0  0  0  0  0  0  0
   36.3840   89.0440    0.8150 C   0  0  0  0  0  0  0  0  0  0  0  0
   38.7410   88.7740    0.0350 C   0  0  0  0  0  0  0  0  0  0  0  0
   36.7080   90.5210    1.1510 C   0  0  0  0  0  0  0  0  0  0  0  0
   39.0560   90.1940    0.5600 C   0  0  0  0  0  0  0  0  0  0  0  0
   38.5970   92.1470    1.9300 C   0  0  0  0  0  0  0  0  0  0  0  0
   37.8100   93.0470    3.0190 C   0  0  0  0  0  0  0  0  0  0  0  0
  1  2  2  0  0  0  0
  1  3  2  0  0  0  0
  1  4  1  0  0  0  0
  1  8  1  0  0  0  0
  5 15  1  0  0  0  0
  6  9  1  0  0  0  0
  6 10  1  0  0  0  0
  6 11  1  0  0  0  0
  7 12  1  0  0  0  0
  7 13  1  0  0  0  0
  7 14  1  0  0  0  0
  8  9  1  0  0  0  0
 10 12  1  0  0  0  0
 11 13  1  0  0  0  0
 14 15  1  0  0  0  0
M  END
$$$$
820802
 OpenBabel12061010053D

 15 15  0  0  0  0  0  0  0  0999 V2000
   -0.9110   24.2150   53.1570 S   0  0  0  0  0  0  0  0  0  0  0  0
    0.0860   23.6520   52.2770 O   0  0  0  0  0  0  0  0  0  0  0  0
   -1.8240   25.1200   52.4520 O   0  0  0  0  0  0  0  0  0  0  0  0
   -1.5970   23.2070   53.9250 O   0  0  0  0  0  0  0  0  0  0  0  0
    0.5040   30.2460   61.8680 O   0  0  0  0  0  0  0  0  0  0  0  0
   -0.2540   26.6810   56.3620 N   0  0  0  0  0  0  0  0  0  0  0  0
   -0.0350   27.9360   58.9830 N   0  0  0  0  0  0  0  0  0  0  0  0
   -0.0070   25.2090   54.3560 C   0  0  0  0  0  0  0  0  0  0  0  0
   -1.0040   25.8580   55.3540 C   0  0  0  0  0  0  0  0  0  0  0  0
   -0.9860   27.9720   56.6880 C   0  0  0  0  0  0  0  0  0  0  0  0
   -0.1350   25.8290   57.6250 C   0  0  0  0  0  0  0  0  0  0  0  0
   -0.1420   28.7250   57.7220 C   0  0  0  0  0  0  0  0  0  0  0  0
    0.6320   26.6210   58.7030 C   0  0  0  0  0  0  0  0  0  0  0  0
    0.7870   28.6000   60.0460 C   0  0  0  0  0  0  0  0  0  0  0  0
    0.2720   29.9580   60.4930 C   0  0  0  0  0  0  0  0  0  0  0  0
  1  2  2  0  0  0  0
  1  3  2  0  0  0  0
  1  4  1  0  0  0  0
  1  8  1  0  0  0  0
  5 15  1  0  0  0  0
  6  9  1  0  0  0  0
  6 10  1  0  0  0  0
  6 11  1  0  0  0  0
  7 12  1  0  0  0  0
  7 13  1  0  0  0  0
  7 14  1  0  0  0  0
  8  9  1  0  0  0  0
 10 12  1  0  0  0  0
 11 13  1  0  0  0  0
 14 15  1  0  0  0  0
M  END
$$$$
820814
 OpenBabel12061010053D

 27 29  0  0  0  0  0  0  0  0999 V2000
   10.0760    8.2440   38.0060 P   0  0  0  0  0  0  0  0  0  0  0  0
    8.6610    6.4860   39.7630 P   0  0  0  0  0  0  0  0  0  0  0  0
    9.0030    8.4600   33.7370 O   0  0  0  0  0  0  0  0  0  0  0  0
    9.8290    8.2320   36.4000 O   0  0  0  0  0  0  0  0  0  0  0  0
    9.1310    6.8890   38.2360 O   0  0  0  0  0  0  0  0  0  0  0  0
    9.4840    5.9890   30.7430 O   0  0  0  0  0  0  0  0  0  0  0  0
    8.2790    5.2430   33.3690 O   0  0  0  0  0  0  0  0  0  0  0  0
    9.4530    9.5810   38.3470 O   0  0  0  0  0  0  0  0  0  0  0  0
   11.5880    8.0860   38.1760 O   0  0  0  0  0  0  0  0  0  0  0  0
    9.8400    5.9890   40.4940 O   0  0  0  0  0  0  0  0  0  0  0  0
    7.6520    5.3750   39.7500 O   0  0  0  0  0  0  0  0  0  0  0  0
    8.0620    7.6330   40.5080 O   0  0  0  0  0  0  0  0  0  0  0  0
   10.0120    9.1660   31.8130 N   0  0  0  0  0  0  0  0  0  0  0  0
   11.4650   10.6280   30.9860 N   0  0  0  0  0  0  0  0  0  0  0  0
    8.1330    9.5240   30.2910 N   0  0  0  0  0  0  0  0  0  0  0  0
    8.6230   11.3070   28.7210 N   0  0  0  0  0  0  0  0  0  0  0  0
   10.6630   12.3400   28.4720 N   0  0  0  0  0  0  0  0  0  0  0  0
    9.0340    8.2500   32.3280 C   0  0  1  0  0  0  0  0  0  0  0  0
    9.3800    9.7620   30.7490 C   0  0  0  0  0  0  0  0  0  0  0  0
    9.3500    6.8520   31.9930 C   0  0  1  0  0  0  0  0  0  0  0  0
    9.1890    7.1810   34.3760 C   0  0  1  0  0  0  0  0  0  0  0  0
    9.3780    6.1050   33.3260 C   0  0  1  0  0  0  0  0  0  0  0  0
   10.3000   10.6610   30.2330 C   0  0  0  0  0  0  0  0  0  0  0  0
   11.2440    9.7060   31.9000 C   0  0  0  0  0  0  0  0  0  0  0  0
   10.2580    7.2760   35.4300 C   0  0  0  0  0  0  0  0  0  0  0  0
    9.8950   11.4490   29.1180 C   0  0  0  0  0  0  0  0  0  0  0  0
    7.8540   10.3400   29.2740 C   0  0  0  0  0  0  0  0  0  0  0  0
  1  4  1  0  0  0  0
  1  5  1  0  0  0  0
  1  8  2  0  0  0  0
  1  9  1  0  0  0  0
  2  5  1  0  0  0  0
  2 10  2  0  0  0  0
  2 11  1  0  0  0  0
  2 12  1  0  0  0  0
  3 18  1  0  0  0  0
  3 21  1  0  0  0  0
  4 25  1  0  0  0  0
 13 19  1  0  0  0  0
 13 24  1  0  0  0  0
 14 23  1  0  0  0  0
 14 24  2  0  0  0  0
 15 19  2  0  0  0  0
 15 27  1  0  0  0  0
 16 26  1  0  0  0  0
 16 27  2  0  0  0  0
 17 26  1  0  0  0  0
 18 13  1  1  0  0  0
 18 20  1  0  0  0  0
 19 23  1  0  0  0  0
 20  6  1  6  0  0  0
 20 22  1  0  0  0  0
 21 22  1  0  0  0  0
 21 25  1  6  0  0  0
 22  7  1  6  0  0  0
 23 26  2  0  0  0  0
M  END
$$$$
820839
 OpenBabel12061010053D

 17 17  0  0  0  0  0  0  0  0999 V2000
   -0.5460   17.9130   22.8720 S   0  0  0  0  0  0  0  0  0  0  0  0
   -0.1200   16.4060   22.7210 O   0  0  0  0  0  0  0  0  0  0  0  0
    1.6800   14.2440   21.7530 O   0  0  0  0  0  0  0  0  0  0  0  0
   -1.7910   13.6370   21.0560 O   0  0  0  0  0  0  0  0  0  0  0  0
    0.0170   13.7770   24.1660 O   0  0  0  0  0  0  0  0  0  0  0  0
    0.7650   14.7740   19.6450 O   0  0  0  0  0  0  0  0  0  0  0  0
   -1.9730   17.9100   23.0310 O   0  0  0  0  0  0  0  0  0  0  0  0
   -0.1190   18.5820   21.6800 O   0  0  0  0  0  0  0  0  0  0  0  0
    0.1360   18.4060   24.0380 O   0  0  0  0  0  0  0  0  0  0  0  0
    1.7510   10.7950   22.5380 O   0  0  0  0  0  0  0  0  0  0  0  0
    2.9930   12.3450   23.1790 O   0  0  0  0  0  0  0  0  0  0  0  0
   -0.3790   15.5310   21.6280 C   0  0  2  0  0  0  0  0  0  0  0  0
   -1.1670   14.2910   22.1460 C   0  0  2  0  0  0  0  0  0  0  0  0
   -0.2590   13.2670   22.8610 C   0  0  1  0  0  0  0  0  0  0  0  0
    0.9800   15.2040   20.9650 C   0  0  1  0  0  0  0  0  0  0  0  0
    0.9950   12.9980   21.9990 C   0  0  2  0  0  0  0  0  0  0  0  0
    1.9730   11.9870   22.6080 C   0  0  0  0  0  0  0  0  0  0  0  0
  1  2  1  0  0  0  0
  1  7  2  0  0  0  0
  1  8  2  0  0  0  0
  1  9  1  0  0  0  0
  3 15  1  0  0  0  0
  3 16  1  0  0  0  0
 10 17  2  0  0  0  0
 11 17  1  0  0  0  0
 12  2  1  1  0  0  0
 12 13  1  0  0  0  0
 12 15  1  0  0  0  0
 13  4  1  6  0  0  0
 13 14  1  0  0  0  0
 14  5  1  6  0  0  0
 14 16  1  0  0  0  0
 15  6  1  1  0  0  0
 16 17  1  1  0  0  0
M  END
$$$$
820865
 OpenBabel12061010053D

 23 24  0  0  0  0  0  0  0  0999 V2000
   10.3810   40.3050   45.2660 O   0  0  0  0  0  0  0  0  0  0  0  0
    9.0130   38.3340   45.9590 O   0  0  0  0  0  0  0  0  0  0  0  0
   11.7390   40.1310   47.0320 O   0  0  0  0  0  0  0  0  0  0  0  0
   10.9060   38.8470   43.0280 O   0  0  0  0  0  0  0  0  0  0  0  0
   10.2370   35.8630   43.8440 O   0  0  0  0  0  0  0  0  0  0  0  0
    9.8450   42.8810   45.8040 O   0  0  0  0  0  0  0  0  0  0  0  0
    7.1520   39.0410   44.1190 O   0  0  0  0  0  0  0  0  0  0  0  0
   12.6330   43.9070   45.6940 O   0  0  0  0  0  0  0  0  0  0  0  0
   14.7700   41.9800   45.9090 O   0  0  0  0  0  0  0  0  0  0  0  0
   10.2630   36.4700   48.2660 O   0  0  0  0  0  0  0  0  0  0  0  0
   14.3940   39.8210   48.6540 O   0  0  0  0  0  0  0  0  0  0  0  0
    9.4650   39.2470   44.9440 C   0  0  2  0  0  0  0  0  0  0  0  0
    9.9390   38.2560   43.8590 C   0  0  2  0  0  0  0  0  0  0  0  0
   10.4940   37.0190   44.5670 C   0  0  1  0  0  0  0  0  0  0  0  0
    9.8280   37.1020   45.9370 C   0  0  1  0  0  0  0  0  0  0  0  0
   10.7080   40.8390   46.5200 C   0  0  1  0  0  0  0  0  0  0  0  0
   11.0430   42.3400   46.3490 C   0  0  1  0  0  0  0  0  0  0  0  0
    8.1470   39.9910   44.5440 C   0  0  0  0  0  0  0  0  0  0  0  0
   12.3730   42.5430   45.7140 C   0  0  2  0  0  0  0  0  0  0  0  0
   13.1230   40.3400   46.5870 C   0  0  1  0  0  0  0  0  0  0  0  0
   13.4840   41.8400   46.5500 C   0  0  1  0  0  0  0  0  0  0  0  0
   10.8950   36.9780   47.0550 C   0  0  0  0  0  0  0  0  0  0  0  0
   14.1870   39.4550   47.2620 C   0  0  0  0  0  0  0  0  0  0  0  0
  2 12  1  0  0  0  0
  2 15  1  0  0  0  0
  3 16  1  0  0  0  0
  3 20  1  0  0  0  0
  7 18  1  0  0  0  0
 10 22  1  0  0  0  0
 11 23  1  0  0  0  0
 12  1  1  1  0  0  0
 12 13  1  0  0  0  0
 12 18  1  0  0  0  0
 13  4  1  1  0  0  0
 13 14  1  0  0  0  0
 14  5  1  6  0  0  0
 14 15  1  0  0  0  0
 15 22  1  6  0  0  0
 16  1  1  6  0  0  0
 16 17  1  0  0  0  0
 17  6  1  6  0  0  0
 17 19  1  0  0  0  0
 19  8  1  1  0  0  0
 19 21  1  0  0  0  0
 20 21  1  0  0  0  0
 20 23  1  1  0  0  0
 21  9  1  6  0  0  0
M  END
$$$$
820882
 OpenBabel12061010053D

 12 12  0  0  0  0  0  0  0  0999 V2000
   55.0760  153.5800   25.4550 N   0  0  0  0  0  0  0  0  0  0  0  0
   53.8560  155.0930   27.0700 C   0  0  0  0  0  0  0  0  0  0  0  0
   54.3000  154.7960   25.6690 C   0  0  0  0  0  0  0  0  0  0  0  0
   53.7080  156.4170   27.4580 C   0  0  0  0  0  0  0  0  0  0  0  0
   53.5200  154.0650   27.9310 C   0  0  0  0  0  0  0  0  0  0  0  0
   53.2310  156.7120   28.7380 C   0  0  0  0  0  0  0  0  0  0  0  0
   53.0550  154.3540   29.2210 C   0  0  0  0  0  0  0  0  0  0  0  0
   52.9020  155.6770   29.6250 C   0  0  0  0  0  0  0  0  0  0  0  0
   54.9490  152.9940   24.2780 C   0  0  0  0  0  0  0  0  0  0  0  0
   56.1030  153.0870   26.3630 C   0  0  0  0  0  0  0  0  0  0  0  0
   55.8280  151.8020   24.0310 C   0  0  0  0  0  0  0  0  0  0  0  0
   56.1340  151.5350   22.7670 C   0  0  0  0  0  0  0  0  0  0  0  0
  1  3  1  0  0  0  0
  1  9  1  0  0  0  0
  1 10  1  0  0  0  0
  2  3  1  0  0  0  0
  2  4  2  0  0  0  0
  2  5  1  0  0  0  0
  4  6  1  0  0  0  0
  5  7  2  0  0  0  0
  6  8  2  0  0  0  0
  7  8  1  0  0  0  0
  9 11  1  0  0  0  0
 11 12  2  0  0  0  0
M  END
$$$$
820893
 OpenBabel12061010053D

 22 24  0  0  0  0  0  0  0  0999 V2000
   15.2040   27.2470   -1.0640 O   0  0  0  0  0  0  0  0  0  0  0  0
   12.1770   24.6150    0.1250 O   0  0  0  0  0  0  0  0  0  0  0  0
   14.6190   23.5660   -0.5120 O   0  0  0  0  0  0  0  0  0  0  0  0
   10.3970   26.6660   -0.1310 O   0  0  0  0  0  0  0  0  0  0  0  0
   12.1070   30.8920   -1.4090 O   0  0  0  0  0  0  0  0  0  0  0  0
   20.0830   26.4830    0.2180 O   0  0  0  0  0  0  0  0  0  0  0  0
   20.9620   24.4080   -1.3860 O   0  0  0  0  0  0  0  0  0  0  0  0
   12.7950   26.8260   -0.5380 C   0  0  0  0  0  0  0  0  0  0  0  0
   13.8920   27.7080   -0.9470 C   0  0  0  0  0  0  0  0  0  0  0  0
   15.3900   25.7840   -1.2350 C   0  0  2  0  0  0  0  0  0  0  0  0
   13.0790   25.4290   -0.2210 C   0  0  0  0  0  0  0  0  0  0  0  0
   14.5310   24.9580   -0.2840 C   0  0  1  0  0  0  0  0  0  0  0  0
   11.4680   27.4130   -0.4830 C   0  0  0  0  0  0  0  0  0  0  0  0
   16.8650   25.4230   -1.2920 C   0  0  0  0  0  0  0  0  0  0  0  0
   13.6610   29.0620   -1.2380 C   0  0  0  0  0  0  0  0  0  0  0  0
   12.3570   29.5760   -1.1440 C   0  0  0  0  0  0  0  0  0  0  0  0
   11.2530   28.7680   -0.7740 C   0  0  0  0  0  0  0  0  0  0  0  0
   17.8110   26.1250   -0.5120 C   0  0  0  0  0  0  0  0  0  0  0  0
   17.3260   24.3710   -2.1150 C   0  0  0  0  0  0  0  0  0  0  0  0
   19.1720   25.7780   -0.5560 C   0  0  0  0  0  0  0  0  0  0  0  0
   19.6180   24.7110   -1.3890 C   0  0  0  0  0  0  0  0  0  0  0  0
   18.6910   24.0030   -2.1730 C   0  0  0  0  0  0  0  0  0  0  0  0
  1  9  1  0  0  0  0
  1 10  1  0  0  0  0
  2 11  2  0  0  0  0
  4 13  1  0  0  0  0
  5 16  1  0  0  0  0
  6 20  1  0  0  0  0
  7 21  1  0  0  0  0
  8  9  2  0  0  0  0
  8 11  1  0  0  0  0
  8 13  1  0  0  0  0
  9 15  1  0  0  0  0
 10 12  1  0  0  0  0
 10 14  1  1  0  0  0
 11 12  1  0  0  0  0
 12  3  1  6  0  0  0
 13 17  2  0  0  0  0
 14 18  1  0  0  0  0
 14 19  2  0  0  0  0
 15 16  2  0  0  0  0
 16 17  1  0  0  0  0
 18 20  2  0  0  0  0
 19 22  1  0  0  0  0
 20 21  1  0  0  0  0
 21 22  2  0  0  0  0
M  END
$$$$
820902
 OpenBabel12061010053D

 15 15  0  0  0  0  0  0  0  0999 V2000
  -12.1400  -11.8970   -8.1680 O   0  0  0  0  0  0  0  0  0  0  0  0
  -11.7840  -15.9060   -9.0950 O   0  0  0  0  0  0  0  0  0  0  0  0
  -14.4020  -14.6090   -8.8610 O   0  0  0  0  0  0  0  0  0  0  0  0
  -14.0220  -12.3050   -6.2240 O   0  0  0  0  0  0  0  0  0  0  0  0
   -8.2010  -14.4580   -8.5430 O   0  0  0  0  0  0  0  0  0  0  0  0
   -9.7600  -14.0790  -10.0310 N   0  0  0  0  0  0  0  0  0  0  0  0
   -9.9890  -11.5200   -8.8190 N   0  0  0  0  0  0  0  0  0  0  0  0
  -10.8140  -13.7300   -9.0500 C   0  0  2  0  0  0  0  0  0  0  0  0
  -12.0570  -14.5340   -9.3500 C   0  0  2  0  0  0  0  0  0  0  0  0
  -13.1800  -14.0080   -8.4300 C   0  0  1  0  0  0  0  0  0  0  0  0
  -11.1440  -12.2560   -9.1540 C   0  0  1  0  0  0  0  0  0  0  0  0
  -13.3780  -12.4790   -8.5270 C   0  0  1  0  0  0  0  0  0  0  0  0
  -14.3880  -11.9750   -7.5150 C   0  0  0  0  0  0  0  0  0  0  0  0
   -8.5050  -14.4110   -9.6450 C   0  0  0  0  0  0  0  0  0  0  0  0
   -7.5910  -14.6820  -10.7860 C   0  0  0  0  0  0  0  0  0  0  0  0
  1 11  1  0  0  0  0
  1 12  1  0  0  0  0
  4 13  1  0  0  0  0
  5 14  2  0  0  0  0
  6 14  1  0  0  0  0
  8  6  1  6  0  0  0
  8  9  1  0  0  0  0
  8 11  1  0  0  0  0
  9  2  1  1  0  0  0
  9 10  1  0  0  0  0
 10  3  1  6  0  0  0
 10 12  1  0  0  0  0
 11  7  1  1  0  0  0
 12 13  1  1  0  0  0
 14 15  1  0  0  0  0
M  END
$$$$
820923
 OpenBabel12061010053D

 12 12  0  0  0  0  0  0  0  0999 V2000
   99.4540  -29.6350   22.8120 O   0  0  0  0  0  0  0  0  0  0  0  0
  103.4050  -28.5770   23.8120 O   0  0  0  0  0  0  0  0  0  0  0  0
  102.4180  -28.1800   21.1660 O   0  0  0  0  0  0  0  0  0  0  0  0
  101.8080  -30.6060   24.6350 O   0  0  0  0  0  0  0  0  0  0  0  0
   99.0000  -28.3490   24.7120 O   0  0  0  0  0  0  0  0  0  0  0  0
   98.8200  -28.4370   19.8750 O   0  0  0  0  0  0  0  0  0  0  0  0
  102.0150  -28.4610   23.5510 C   0  0  1  0  0  0  0  0  0  0  0  0
  101.6980  -28.9400   22.1280 C   0  0  1  0  0  0  0  0  0  0  0  0
  101.2380  -29.3050   24.5630 C   0  0  1  0  0  0  0  0  0  0  0  0
  100.1960  -28.7980   21.8810 C   0  0  1  0  0  0  0  0  0  0  0  0
   99.7370  -29.4150   24.2220 C   0  0  2  0  0  0  0  0  0  0  0  0
   99.8290  -29.2530   20.4620 C   0  0  0  0  0  0  0  0  0  0  0  0
  1 10  1  0  0  0  0
  1 11  1  0  0  0  0
  6 12  1  0  0  0  0
  7  2  1  6  0  0  0
  7  8  1  0  0  0  0
  7  9  1  0  0  0  0
  8  3  1  1  0  0  0
  8 10  1  0  0  0  0
  9  4  1  6  0  0  0
  9 11  1  0  0  0  0
 10 12  1  6  0  0  0
 11  5  1  6  0  0  0
M  END
$$$$
820935
 OpenBabel12061010053D

 15 15  0  0  0  0  0  0  0  0999 V2000
   68.2320  -12.0220   47.7540 O   0  0  0  0  0  0  0  0  0  0  0  0
   68.8750  -10.6570   43.9170 O   0  0  0  0  0  0  0  0  0  0  0  0
   66.9040  -12.5550   44.3750 O   0  0  0  0  0  0  0  0  0  0  0  0
   69.3730  -10.1630   48.7160 O   0  0  0  0  0  0  0  0  0  0  0  0
   68.1260  -14.6470   47.4760 O   0  0  0  0  0  0  0  0  0  0  0  0
   71.7650   -9.2530   46.4790 O   0  0  0  0  0  0  0  0  0  0  0  0
   69.5550   -9.0190   46.0970 N   0  0  0  0  0  0  0  0  0  0  0  0
   69.2060  -10.4090   46.2920 C   0  0  2  0  0  0  0  0  0  0  0  0
   68.2690  -10.8420   45.1760 C   0  0  2  0  0  0  0  0  0  0  0  0
   67.8910  -12.3020   45.3490 C   0  0  1  0  0  0  0  0  0  0  0  0
   68.5290  -10.6450   47.6430 C   0  0  1  0  0  0  0  0  0  0  0  0
   67.3290  -12.4930   46.7570 C   0  0  1  0  0  0  0  0  0  0  0  0
   66.9830  -13.9560   47.0190 C   0  0  0  0  0  0  0  0  0  0  0  0
   70.8140   -8.5830   46.0970 C   0  0  0  0  0  0  0  0  0  0  0  0
   71.0420   -7.1810   45.6110 C   0  0  0  0  0  0  0  0  0  0  0  0
  1 11  1  0  0  0  0
  1 12  1  0  0  0  0
  5 13  1  0  0  0  0
  6 14  2  0  0  0  0
  7 14  1  0  0  0  0
  8  7  1  1  0  0  0
  8  9  1  0  0  0  0
  8 11  1  0  0  0  0
  9  2  1  6  0  0  0
  9 10  1  0  0  0  0
 10  3  1  1  0  0  0
 10 12  1  0  0  0  0
 11  4  1  6  0  0  0
 12 13  1  6  0  0  0
 14 15  1  0  0  0  0
M  END
$$$$
820976
 OpenBabel12061010053D

 18 18  0  0  0  0  0  0  0  0999 V2000
   11.1140   46.1640   34.7900 Cl  0  0  0  0  0  0  0  0  0  0  0  0
   13.8710   46.0000   34.3880 Cl  0  0  0  0  0  0  0  0  0  0  0  0
   13.1260   52.9930   33.6110 O   0  0  0  0  0  0  0  0  0  0  0  0
   12.1890   47.9910   32.6370 O   0  0  0  0  0  0  0  0  0  0  0  0
   14.9610   49.4330   32.0830 O   0  0  0  0  0  0  0  0  0  0  0  0
   13.2110   49.3210   34.2610 N   0  0  0  0  0  0  0  0  0  0  0  0
   15.8730   52.8840   39.4480 N   0  0  0  0  0  0  0  0  0  0  0  0
   12.9820   51.8060   34.3960 C   0  0  1  0  0  0  0  0  0  0  0  0
   13.3900   50.5800   33.5190 C   0  0  1  0  0  0  0  0  0  0  0  0
   13.7500   51.9950   35.7590 C   0  0  0  0  0  0  0  0  0  0  0  0
   12.6230   48.2080   33.7710 C   0  0  0  0  0  0  0  0  0  0  0  0
   15.2620   51.8790   35.8010 C   0  0  0  0  0  0  0  0  0  0  0  0
   13.0780   52.4010   36.9620 C   0  0  0  0  0  0  0  0  0  0  0  0
   12.5710   47.0750   34.8840 C   0  0  0  0  0  0  0  0  0  0  0  0
   14.7740   50.6650   32.8750 C   0  0  0  0  0  0  0  0  0  0  0  0
   15.2600   52.5500   38.1250 C   0  0  0  0  0  0  0  0  0  0  0  0
   15.9750   52.1620   37.0000 C   0  0  0  0  0  0  0  0  0  0  0  0
   13.8120   52.6820   38.1510 C   0  0  0  0  0  0  0  0  0  0  0  0
  1 14  1  0  0  0  0
  2 14  1  0  0  0  0
  4 11  2  0  0  0  0
  5 15  1  0  0  0  0
  6 11  1  0  0  0  0
  7 16  1  0  0  0  0
  8  3  1  6  0  0  0
  8  9  1  0  0  0  0
  8 10  1  0  0  0  0
  9  6  1  1  0  0  0
  9 15  1  0  0  0  0
 10 12  2  0  0  0  0
 10 13  1  0  0  0  0
 11 14  1  0  0  0  0
 12 17  1  0  0  0  0
 13 18  2  0  0  0  0
 16 17  2  0  0  0  0
 16 18  1  0  0  0  0
M  END
$$$$
820991
 OpenBabel12061010053D

 13 12  0  0  0  0  0  0  0  0999 V2000
   30.9970    8.4420   40.5610 O   0  0  0  0  0  0  0  0  0  0  0  0
   32.4830    8.6140   39.1450 O   0  0  0  0  0  0  0  0  0  0  0  0
   34.0200    9.6850   42.7430 O   0  0  0  0  0  0  0  0  0  0  0  0
   29.6730   12.4460   41.9330 O   0  0  0  0  0  0  0  0  0  0  0  0
   28.2140   11.3030   40.7510 O   0  0  0  0  0  0  0  0  0  0  0  0
   33.6920   10.5550   40.9830 N   0  0  0  0  0  0  0  0  0  0  0  0
   32.1710   10.4860   40.7510 C   0  0  2  0  0  0  0  0  0  0  0  0
   31.8950    9.2790   40.2100 C   0  0  0  0  0  0  0  0  0  0  0  0
   31.6280   11.5720   39.8270 C   0  0  0  0  0  0  0  0  0  0  0  0
   34.4860   10.2650   41.7360 C   0  0  0  0  0  0  0  0  0  0  0  0
   30.0420   11.5150   39.5920 C   0  0  0  0  0  0  0  0  0  0  0  0
   29.3390   11.8360   40.9020 C   0  0  0  0  0  0  0  0  0  0  0  0
   35.7770   10.4750   41.6400 C   0  0  0  0  0  0  0  0  0  0  0  0
  1  8  2  0  0  0  0
  2  8  1  0  0  0  0
  3 10  2  0  0  0  0
  4 12  2  0  0  0  0
  5 12  1  0  0  0  0
  6 10  1  0  0  0  0
  7  6  1  6  0  0  0
  7  8  1  0  0  0  0
  7  9  1  0  0  0  0
  9 11  1  0  0  0  0
 10 13  1  0  0  0  0
 11 12  1  0  0  0  0
M  END
$$$$
821007
 OpenBabel12061010053D

 12 12  0  0  0  0  0  0  0  0999 V2000
    2.5750    7.8060   -5.3970 S   0  0  0  0  0  0  0  0  0  0  0  0
   11.5780    7.8660   -3.9990 O   0  0  0  0  0  0  0  0  0  0  0  0
    3.9960    7.2030   -7.5220 O   0  0  0  0  0  0  0  0  0  0  0  0
    7.8480    7.2900   -5.5840 C   0  0  0  0  0  0  0  0  0  0  0  0
   10.4350    7.6840   -4.4840 C   0  0  0  0  0  0  0  0  0  0  0  0
    8.9910    6.8160   -6.2760 C   0  0  0  0  0  0  0  0  0  0  0  0
    8.0170    7.9600   -4.3280 C   0  0  0  0  0  0  0  0  0  0  0  0
    6.4970    7.1110   -6.1990 C   0  0  0  0  0  0  0  0  0  0  0  0
   10.2860    7.0200   -5.7100 C   0  0  0  0  0  0  0  0  0  0  0  0
    9.3020    8.1490   -3.7900 C   0  0  0  0  0  0  0  0  0  0  0  0
    5.4070    7.5640   -5.6140 C   0  0  0  0  0  0  0  0  0  0  0  0
    4.0710    7.4650   -6.3100 C   0  0  0  0  0  0  0  0  0  0  0  0
  1 12  1  0  0  0  0
  2  5  1  0  0  0  0
  3 12  2  0  0  0  0
  4  6  2  0  0  0  0
  4  7  1  0  0  0  0
  4  8  1  0  0  0  0
  5  9  2  0  0  0  0
  5 10  1  0  0  0  0
  6  9  1  0  0  0  0
  7 10  2  0  0  0  0
  8 11  2  0  0  0  0
 11 12  1  0  0  0  0
M  END
$$$$
821029
 OpenBabel12061010053D

 31 33  0  0  0  0  0  0  0  0999 V2000
   66.0870   50.8540   53.9100 P   0  0  0  0  0  0  0  0  0  0  0  0
   59.7300   41.7990   49.4500 O   0  0  0  0  0  0  0  0  0  0  0  0
   61.2330   45.0270   46.6020 O   0  0  0  0  0  0  0  0  0  0  0  0
   62.1650   47.5430   50.2560 O   0  0  0  0  0  0  0  0  0  0  0  0
   64.4640   48.6220   49.3610 O   0  0  0  0  0  0  0  0  0  0  0  0
   65.7730   50.5360   52.3650 O   0  0  0  0  0  0  0  0  0  0  0  0
   65.5950   47.6870   52.8750 O   0  0  0  0  0  0  0  0  0  0  0  0
   65.1800   51.9370   54.3750 O   0  0  0  0  0  0  0  0  0  0  0  0
   65.8510   49.5500   54.6320 O   0  0  0  0  0  0  0  0  0  0  0  0
   67.5180   51.2910   53.8910 O   0  0  0  0  0  0  0  0  0  0  0  0
   63.3120   44.8380   50.8160 N   0  3  0  0  0  0  0  0  0  0  0  0
   61.5970   42.6370   51.4440 N   0  0  0  0  0  0  0  0  0  0  0  0
   62.2280   44.9020   48.6370 N   0  0  0  0  0  0  0  0  0  0  0  0
   60.5090   43.4140   48.0620 N   0  0  0  0  0  0  0  0  0  0  0  0
   62.4020   44.3730   49.8840 C   0  0  0  0  0  0  0  0  0  0  0  0
   63.3950   44.2010   52.1150 C   0  0  0  0  0  0  0  0  0  0  0  0
   61.5300   43.2650   50.2050 C   0  0  0  0  0  0  0  0  0  0  0  0
   62.5040   43.0900   52.4070 C   0  0  0  0  0  0  0  0  0  0  0  0
   60.5300   42.7340   49.2870 C   0  0  0  0  0  0  0  0  0  0  0  0
   64.2820   44.6480   53.1010 C   0  0  0  0  0  0  0  0  0  0  0  0
   64.1150   45.9100   50.4550 C   0  0  0  0  0  0  0  0  0  0  0  0
   62.5260   42.4450   53.6220 C   0  0  0  0  0  0  0  0  0  0  0  0
   61.3280   44.4980   47.6850 C   0  0  0  0  0  0  0  0  0  0  0  0
   64.3090   44.0200   54.3240 C   0  0  0  0  0  0  0  0  0  0  0  0
   63.4280   42.9090   54.6040 C   0  0  0  0  0  0  0  0  0  0  0  0
   63.4110   47.2440   50.8470 C   0  0  1  0  0  0  0  0  0  0  0  0
   64.3190   48.4850   50.7860 C   0  0  1  0  0  0  0  0  0  0  0  0
   65.6690   48.2410   51.5770 C   0  0  1  0  0  0  0  0  0  0  0  0
   65.2910   44.5360   55.3870 C   0  0  0  0  0  0  0  0  0  0  0  0
   63.4840   42.2130   56.0210 C   0  0  0  0  0  0  0  0  0  0  0  0
   66.4630   49.5480   51.4970 C   0  0  0  0  0  0  0  0  0  0  0  0
  1  6  1  0  0  0  0
  1  8  2  0  0  0  0
  1  9  1  0  0  0  0
  1 10  1  0  0  0  0
  2 19  2  0  0  0  0
  3 23  2  0  0  0  0
  6 31  1  0  0  0  0
 11 15  2  0  0  0  0
 11 16  1  0  0  0  0
 11 21  1  0  0  0  0
 12 17  2  0  0  0  0
 12 18  1  0  0  0  0
 13 15  1  0  0  0  0
 13 23  1  0  0  0  0
 14 19  1  0  0  0  0
 14 23  1  0  0  0  0
 15 17  1  0  0  0  0
 16 18  1  0  0  0  0
 16 20  2  0  0  0  0
 17 19  1  0  0  0  0
 18 22  2  0  0  0  0
 20 24  1  0  0  0  0
 22 25  1  0  0  0  0
 24 25  2  0  0  0  0
 24 29  1  0  0  0  0
 25 30  1  0  0  0  0
 26 21  1  6  0  0  0
 26  4  1  0  0  0  0
 26 27  1  0  0  0  0
 27  5  1  6  0  0  0
 27 28  1  0  0  0  0
 28  7  1  1  0  0  0
 28 31  1  0  0  0  0
M  CHG  1  11   1
M  END
$$$$
821112
 OpenBabel12061010053D

 13 13  0  0  0  0  0  0  0  0999 V2000
   82.8560   33.1340    9.4860 O   0  0  0  0  0  0  0  0  0  0  0  0
   84.4360   35.2060   12.6960 O   0  0  0  0  0  0  0  0  0  0  0  0
   84.1170   34.9900   10.6870 O   0  0  0  0  0  0  0  0  0  0  0  0
   80.5280   30.8180   14.8030 O   0  0  0  0  0  0  0  0  0  0  0  0
   81.7640   32.3590   15.5710 O   0  0  0  0  0  0  0  0  0  0  0  0
   83.8230   34.5900   11.7930 N   0  0  0  0  0  0  0  0  0  0  0  0
   81.3150   31.7260   14.6230 N   0  0  0  0  0  0  0  0  0  0  0  0
   82.9560   33.5200   11.9020 C   0  0  0  0  0  0  0  0  0  0  0  0
   81.6600   32.0970   13.3450 C   0  0  0  0  0  0  0  0  0  0  0  0
   82.5030   32.8680   10.7810 C   0  0  0  0  0  0  0  0  0  0  0  0
   82.5500   33.1160   13.1730 C   0  0  0  0  0  0  0  0  0  0  0  0
   81.2230   31.4190   12.2290 C   0  0  0  0  0  0  0  0  0  0  0  0
   81.6140   31.8160   10.9650 C   0  0  0  0  0  0  0  0  0  0  0  0
  1 10  1  0  0  0  0
  2  6  2  0  0  0  0
  3  6  2  0  0  0  0
  4  7  2  0  0  0  0
  5  7  2  0  0  0  0
  6  8  1  0  0  0  0
  7  9  1  0  0  0  0
  8 10  1  0  0  0  0
  8 11  2  0  0  0  0
  9 11  1  0  0  0  0
  9 12  2  0  0  0  0
 10 13  2  0  0  0  0
 12 13  1  0  0  0  0
M  END
$$$$
821113
 OpenBabel12061010053D

 15 15  0  0  0  0  0  0  0  0999 V2000
  -23.2980   -0.6650  -10.8590 O   0  0  0  0  0  0  0  0  0  0  0  0
  -25.1900    0.8880  -14.2130 O   0  0  0  0  0  0  0  0  0  0  0  0
  -26.4680    1.0490  -11.6330 O   0  0  0  0  0  0  0  0  0  0  0  0
  -24.4890   -1.6740   -8.9580 O   0  0  0  0  0  0  0  0  0  0  0  0
  -21.2570   -1.1330  -14.8000 O   0  0  0  0  0  0  0  0  0  0  0  0
  -22.3090    0.7440  -14.1450 N   0  0  0  0  0  0  0  0  0  0  0  0
  -21.2110   -0.7850  -11.9840 N   0  0  0  0  0  0  0  0  0  0  0  0
  -23.1660    0.0860  -13.1730 C   0  0  2  0  0  0  0  0  0  0  0  0
  -24.4650    0.8750  -12.9910 C   0  0  2  0  0  0  0  0  0  0  0  0
  -25.3230    0.2410  -11.8870 C   0  0  1  0  0  0  0  0  0  0  0  0
  -22.4430   -0.0370  -11.8240 C   0  0  1  0  0  0  0  0  0  0  0  0
  -24.5000    0.0970  -10.6020 C   0  0  1  0  0  0  0  0  0  0  0  0
  -25.2630   -0.6200   -9.5120 C   0  0  0  0  0  0  0  0  0  0  0  0
  -21.6380    0.0140  -15.0320 C   0  0  0  0  0  0  0  0  0  0  0  0
  -21.3540    0.6480  -16.3860 C   0  0  0  0  0  0  0  0  0  0  0  0
  1 11  1  0  0  0  0
  1 12  1  0  0  0  0
  4 13  1  0  0  0  0
  5 14  2  0  0  0  0
  6 14  1  0  0  0  0
  8  6  1  1  0  0  0
  8  9  1  0  0  0  0
  8 11  1  0  0  0  0
  9  2  1  6  0  0  0
  9 10  1  0  0  0  0
 10  3  1  1  0  0  0
 10 12  1  0  0  0  0
 11  7  1  6  0  0  0
 12 13  1  6  0  0  0
 14 15  1  0  0  0  0
M  END
$$$$
821119
 OpenBabel12061010053D

 12 12  0  0  0  0  0  0  0  0999 V2000
   81.5590   35.7400   -7.5350 F   0  0  0  0  0  0  0  0  0  0  0  0
   78.1020   36.4250   -8.2440 O   0  0  0  0  0  0  0  0  0  0  0  0
   81.5500   38.3050   -7.6980 O   0  0  0  0  0  0  0  0  0  0  0  0
   78.8490   39.5690   -6.7010 O   0  0  0  0  0  0  0  0  0  0  0  0
   79.9290   36.4310   -9.5790 O   0  0  0  0  0  0  0  0  0  0  0  0
   76.7310   38.6610   -9.0710 O   0  0  0  0  0  0  0  0  0  0  0  0
   80.4150   37.7520   -7.0070 C   0  0  2  0  0  0  0  0  0  0  0  0
   80.3180   36.2470   -7.2150 C   0  0  1  0  0  0  0  0  0  0  0  0
   79.1520   38.4590   -7.5130 C   0  0  1  0  0  0  0  0  0  0  0  0
   77.9520   37.5200   -7.3610 C   0  0  1  0  0  0  0  0  0  0  0  0
   79.3970   35.8880   -8.3760 C   0  0  1  0  0  0  0  0  0  0  0  0
   76.6370   38.2020   -7.7360 C   0  0  0  0  0  0  0  0  0  0  0  0
  2 10  1  0  0  0  0
  2 11  1  0  0  0  0
  6 12  1  0  0  0  0
  7  3  1  6  0  0  0
  7  8  1  0  0  0  0
  7  9  1  0  0  0  0
  8  1  1  6  0  0  0
  8 11  1  0  0  0  0
  9  4  1  1  0  0  0
  9 10  1  0  0  0  0
 10 12  1  6  0  0  0
 11  5  1  1  0  0  0
M  END
$$$$
821135
 OpenBabel12061010053D

 31 33  0  0  0  0  0  0  0  0999 V2000
   11.1400   45.0700   29.4440 P   0  0  0  0  0  0  0  0  0  0  0  0
   13.8940   54.5090   22.8120 O   0  0  0  0  0  0  0  0  0  0  0  0
   17.1490   51.6320   23.9610 O   0  0  0  0  0  0  0  0  0  0  0  0
   14.1230   49.7840   26.7350 O   0  0  0  0  0  0  0  0  0  0  0  0
   14.9960   47.1920   26.8200 O   0  0  0  0  0  0  0  0  0  0  0  0
   12.5810   45.3210   28.8230 O   0  0  0  0  0  0  0  0  0  0  0  0
   11.3140   46.7030   26.7180 O   0  0  0  0  0  0  0  0  0  0  0  0
   10.1300   45.9640   28.7920 O   0  0  0  0  0  0  0  0  0  0  0  0
   10.8430   43.5880   29.3430 O   0  0  0  0  0  0  0  0  0  0  0  0
   11.3290   45.4530   30.9340 O   0  0  0  0  0  0  0  0  0  0  0  0
   12.7720   49.9930   24.1700 N   0  3  0  0  0  0  0  0  0  0  0  0
   11.8800   52.4900   23.2250 N   0  0  0  0  0  0  0  0  0  0  0  0
   15.0480   50.7860   24.0350 N   0  0  0  0  0  0  0  0  0  0  0  0
   15.5010   53.0390   23.4000 N   0  0  0  0  0  0  0  0  0  0  0  0
   13.7340   50.9860   23.8580 C   0  0  0  0  0  0  0  0  0  0  0  0
   11.3500   50.2080   24.0070 C   0  0  0  0  0  0  0  0  0  0  0  0
   13.2030   52.2790   23.4240 C   0  0  0  0  0  0  0  0  0  0  0  0
   10.9630   51.5000   23.5200 C   0  0  0  0  0  0  0  0  0  0  0  0
   14.1970   53.3680   23.2160 C   0  0  0  0  0  0  0  0  0  0  0  0
   10.3540   49.2610   24.2950 C   0  0  0  0  0  0  0  0  0  0  0  0
   13.2430   48.6990   24.7560 C   0  0  0  0  0  0  0  0  0  0  0  0
    9.5190   51.8470   23.3290 C   0  0  0  0  0  0  0  0  0  0  0  0
   15.9680   51.7710   23.8130 C   0  0  0  0  0  0  0  0  0  0  0  0
    8.9720   49.4780   24.1500 C   0  0  0  0  0  0  0  0  0  0  0  0
    8.5640   50.8390   23.6250 C   0  0  0  0  0  0  0  0  0  0  0  0
   13.2360   48.7970   26.2670 C   0  0  1  0  0  0  0  0  0  0  0  0
   13.5810   47.4730   26.9890 C   0  0  1  0  0  0  0  0  0  0  0  0
   12.7220   46.3060   26.5960 C   0  0  1  0  0  0  0  0  0  0  0  0
    8.0430   48.4800   24.5100 C   0  0  0  0  0  0  0  0  0  0  0  0
    7.0730   51.1460   23.4890 C   0  0  0  0  0  0  0  0  0  0  0  0
   12.9320   45.0680   27.4370 C   0  0  0  0  0  0  0  0  0  0  0  0
  1  6  1  0  0  0  0
  1  8  2  0  0  0  0
  1  9  1  0  0  0  0
  1 10  1  0  0  0  0
  2 19  2  0  0  0  0
  3 23  2  0  0  0  0
  6 31  1  0  0  0  0
 11 15  2  0  0  0  0
 11 16  1  0  0  0  0
 11 21  1  0  0  0  0
 12 17  2  0  0  0  0
 12 18  1  0  0  0  0
 13 15  1  0  0  0  0
 13 23  1  0  0  0  0
 14 19  1  0  0  0  0
 14 23  1  0  0  0  0
 15 17  1  0  0  0  0
 16 18  1  0  0  0  0
 16 20  2  0  0  0  0
 17 19  1  0  0  0  0
 18 22  2  0  0  0  0
 20 24  1  0  0  0  0
 22 25  1  0  0  0  0
 24 25  2  0  0  0  0
 24 29  1  0  0  0  0
 25 30  1  0  0  0  0
 26 21  1  6  0  0  0
 26  4  1  0  0  0  0
 26 27  1  0  0  0  0
 27  5  1  6  0  0  0
 27 28  1  0  0  0  0
 28  7  1  1  0  0  0
 28 31  1  0  0  0  0
M  CHG  1  11   1
M  END
$$$$
821155
 OpenBabel12061010053D

 12 12  0  0  0  0  0  0  0  0999 V2000
   12.4370   12.5930   -4.8170 O   0  0  0  0  0  0  0  0  0  0  0  0
   12.8360   11.3240   -0.7580 O   0  0  0  0  0  0  0  0  0  0  0  0
   12.5500   14.0310   -1.3960 O   0  0  0  0  0  0  0  0  0  0  0  0
   12.0710    9.4890   -2.6840 O   0  0  0  0  0  0  0  0  0  0  0  0
   10.7080   11.0880   -4.4930 O   0  0  0  0  0  0  0  0  0  0  0  0
   11.5150   15.4280   -4.1360 O   0  0  0  0  0  0  0  0  0  0  0  0
   12.3120   11.8150   -2.0350 C   0  0  1  0  0  0  0  0  0  0  0  0
   12.9250   13.1820   -2.4830 C   0  0  1  0  0  0  0  0  0  0  0  0
   12.6590   10.7460   -3.1010 C   0  0  2  0  0  0  0  0  0  0  0  0
   12.3360   13.5720   -3.7550 C   0  0  1  0  0  0  0  0  0  0  0  0
   12.1700   11.1730   -4.4780 C   0  0  2  0  0  0  0  0  0  0  0  0
   12.6840   14.6940   -4.3810 C   0  0  0  0  0  0  0  0  0  0  0  0
  1 10  1  0  0  0  0
  1 11  1  0  0  0  0
  6 12  1  0  0  0  0
  7  2  1  6  0  0  0
  7  8  1  0  0  0  0
  7  9  1  0  0  0  0
  8  3  1  1  0  0  0
  8 10  1  0  0  0  0
  9  4  1  1  0  0  0
  9 11  1  0  0  0  0
 10 12  1  6  0  0  0
 11  5  1  1  0  0  0
M  END
$$$$
821198
 OpenBabel12061010053D

  7  6  0  0  0  0  0  0  0  0999 V2000
   23.1520   31.0110   49.3490 S   0  0  0  0  0  0  0  0  0  0  0  0
   23.1940   30.3010   48.0980 O   0  0  0  0  0  0  0  0  0  0  0  0
   24.4750   31.0100   49.9940 O   0  0  0  0  0  0  0  0  0  0  0  0
   22.2350   30.1490   50.1090 O   0  0  0  0  0  0  0  0  0  0  0  0
   21.0480   33.9510   50.7300 N   0  0  0  0  0  0  0  0  0  0  0  0
   22.5400   32.6730   49.1990 C   0  0  0  0  0  0  0  0  0  0  0  0
   22.4230   33.5000   50.5040 C   0  0  0  0  0  0  0  0  0  0  0  0
  1  2  2  0  0  0  0
  1  3  2  0  0  0  0
  1  4  1  0  0  0  0
  1  6  1  0  0  0  0
  5  7  1  0  0  0  0
  6  7  1  0  0  0  0
M  END
$$$$
821207
 OpenBabel12061010053D

 10 10  0  0  0  0  0  0  0  0999 V2000
   60.1720   17.1290   34.8480 O   0  0  0  0  0  0  0  0  0  0  0  0
   58.0400   15.0380   36.6500 O   0  0  0  0  0  0  0  0  0  0  0  0
   56.7940   17.6870   35.9020 O   0  0  0  0  0  0  0  0  0  0  0  0
   58.8200   18.7560   33.8170 O   0  0  0  0  0  0  0  0  0  0  0  0
   62.0550   15.5590   37.2520 O   0  0  0  0  0  0  0  0  0  0  0  0
   58.6810   16.2980   36.4520 C   0  0  2  0  0  0  0  0  0  0  0  0
   57.9550   17.0470   35.3700 C   0  0  2  0  0  0  0  0  0  0  0  0
   60.1170   16.1950   35.9290 C   0  0  2  0  0  0  0  0  0  0  0  0
   59.0600   18.0100   35.0050 C   0  0  1  0  0  0  0  0  0  0  0  0
   61.1440   16.6310   36.9640 C   0  0  0  0  0  0  0  0  0  0  0  0
  1  8  1  0  0  0  0
  1  9  1  0  0  0  0
  5 10  1  0  0  0  0
  6  2  1  6  0  0  0
  6  7  1  0  0  0  0
  6  8  1  0  0  0  0
  7  3  1  1  0  0  0
  7  9  1  0  0  0  0
  8 10  1  1  0  0  0
  9  4  1  6  0  0  0
M  END
$$$$
821220
 OpenBabel12061010053D

 12 12  0  0  0  0  0  0  0  0999 V2000
   12.2560   -7.3610   10.3190 S   0  0  0  0  0  0  0  0  0  0  0  0
    9.8170   -8.6920   10.2860 O   0  0  0  0  0  0  0  0  0  0  0  0
    9.0150   -8.0570   14.1000 O   0  0  0  0  0  0  0  0  0  0  0  0
   11.5930   -8.6840   13.4180 O   0  0  0  0  0  0  0  0  0  0  0  0
    7.1490   -8.6330   11.9540 O   0  0  0  0  0  0  0  0  0  0  0  0
    9.8140   -5.6490   10.9060 O   0  0  0  0  0  0  0  0  0  0  0  0
    9.2810   -8.4670   12.7910 C   0  0  1  0  0  0  0  0  0  0  0  0
    8.2790   -7.7770   11.8690 C   0  0  1  0  0  0  0  0  0  0  0  0
   10.7250   -8.0790   12.4610 C   0  0  2  0  0  0  0  0  0  0  0  0
    8.7840   -7.7440   10.4180 C   0  0  1  0  0  0  0  0  0  0  0  0
   11.0190   -8.4890   11.0290 C   0  0  2  0  0  0  0  0  0  0  0  0
    9.1610   -6.3630    9.9020 C   0  0  0  0  0  0  0  0  0  0  0  0
  2 10  1  0  0  0  0
  2 11  1  0  0  0  0
  6 12  1  0  0  0  0
  7  3  1  1  0  0  0
  7  8  1  0  0  0  0
  7  9  1  0  0  0  0
  8  5  1  6  0  0  0
  8 10  1  0  0  0  0
  9  4  1  6  0  0  0
  9 11  1  0  0  0  0
 10 12  1  1  0  0  0
 11  1  1  6  0  0  0
M  END
$$$$
821321
 OpenBabel12061010053D

 16 16  0  0  0  0  0  0  0  0999 V2000
   15.8120   34.8120    2.9500 P   0  0  0  0  0  0  0  0  0  0  0  0
   15.9130   33.1920    3.0750 O   0  0  0  0  0  0  0  0  0  0  0  0
   14.6660   27.8290    5.2450 O   0  0  0  0  0  0  0  0  0  0  0  0
   17.2070   35.2520    2.9960 O   0  0  0  0  0  0  0  0  0  0  0  0
   14.9320   35.2800    4.1440 O   0  0  0  0  0  0  0  0  0  0  0  0
   15.1400   35.0780    1.6540 O   0  0  0  0  0  0  0  0  0  0  0  0
   15.7150   28.9300    1.9340 N   0  0  0  0  0  0  0  0  0  0  0  0
   14.9390   31.4200    6.4140 N   0  0  0  0  0  0  0  0  0  0  0  0
   14.9840   30.9290    3.0430 C   0  0  0  0  0  0  0  0  0  0  0  0
   14.6520   30.1070    4.3150 C   0  0  0  0  0  0  0  0  0  0  0  0
   14.8900   28.7040    4.2550 C   0  0  0  0  0  0  0  0  0  0  0  0
   15.4530   28.0730    3.0030 C   0  0  0  0  0  0  0  0  0  0  0  0
   14.7270   32.4580    3.0660 C   0  0  0  0  0  0  0  0  0  0  0  0
   15.5100   30.3260    1.9040 C   0  0  0  0  0  0  0  0  0  0  0  0
   14.0900   30.6940    5.5780 C   0  0  0  0  0  0  0  0  0  0  0  0
   15.7650   26.6080    2.7530 C   0  0  0  0  0  0  0  0  0  0  0  0
  1  2  1  0  0  0  0
  1  4  2  0  0  0  0
  1  5  1  0  0  0  0
  1  6  1  0  0  0  0
  2 13  1  0  0  0  0
  3 11  1  0  0  0  0
  7 12  2  0  0  0  0
  7 14  1  0  0  0  0
  8 15  1  0  0  0  0
  9 10  1  0  0  0  0
  9 13  1  0  0  0  0
  9 14  2  0  0  0  0
 10 11  2  0  0  0  0
 10 15  1  0  0  0  0
 11 12  1  0  0  0  0
 12 16  1  0  0  0  0
M  END
$$$$
821410
 OpenBabel12061010053D

 15 15  0  0  0  0  0  0  0  0999 V2000
   -0.2160   14.5640   67.0540 O   0  0  0  0  0  0  0  0  0  0  0  0
    0.4580   10.5000   66.3270 O   0  0  0  0  0  0  0  0  0  0  0  0
    1.9650   12.4720   64.8700 O   0  0  0  0  0  0  0  0  0  0  0  0
   -0.7540   15.3760   64.7060 O   0  0  0  0  0  0  0  0  0  0  0  0
    1.1360   11.2300   69.4640 O   0  0  0  0  0  0  0  0  0  0  0  0
   -0.9470   11.3360   68.6690 N   0  0  0  0  0  0  0  0  0  0  0  0
   -1.3530   14.0760   69.0830 N   0  0  0  0  0  0  0  0  0  0  0  0
   -0.6070   12.2670   67.6100 C   0  0  2  0  0  0  0  0  0  0  0  0
    0.6170   11.8280   66.7970 C   0  0  2  0  0  0  0  0  0  0  0  0
    0.7690   12.7860   65.6150 C   0  0  1  0  0  0  0  0  0  0  0  0
   -0.3100   13.6560   68.1570 C   0  0  1  0  0  0  0  0  0  0  0  0
    0.8470   14.2480   66.1050 C   0  0  1  0  0  0  0  0  0  0  0  0
    0.6570   15.1850   64.9270 C   0  0  0  0  0  0  0  0  0  0  0  0
    0.0020   10.7770   69.4040 C   0  0  0  0  0  0  0  0  0  0  0  0
   -0.3560    9.5240   70.1860 C   0  0  0  0  0  0  0  0  0  0  0  0
  1 11  1  0  0  0  0
  1 12  1  0  0  0  0
  4 13  1  0  0  0  0
  5 14  2  0  0  0  0
  6 14  1  0  0  0  0
  8  6  1  1  0  0  0
  8  9  1  0  0  0  0
  8 11  1  0  0  0  0
  9  2  1  6  0  0  0
  9 10  1  0  0  0  0
 10  3  1  1  0  0  0
 10 12  1  0  0  0  0
 11  7  1  6  0  0  0
 12 13  1  6  0  0  0
 14 15  1  0  0  0  0
M  END
$$$$
821414
 OpenBabel12061010053D

 15 15  0  0  0  0  0  0  0  0999 V2000
   -0.0830   14.8000   66.1610 O   0  0  0  0  0  0  0  0  0  0  0  0
    0.8780   10.7930   66.2670 O   0  0  0  0  0  0  0  0  0  0  0  0
    2.1830   12.5170   64.3720 O   0  0  0  0  0  0  0  0  0  0  0  0
   -0.0320   16.1550   64.0130 O   0  0  0  0  0  0  0  0  0  0  0  0
    1.0590   10.1160   68.8990 O   0  0  0  0  0  0  0  0  0  0  0  0
    0.2310   12.2100   68.7770 N   0  0  0  0  0  0  0  0  0  0  0  0
   -1.2300   14.6660   68.2270 N   0  0  0  0  0  0  0  0  0  0  0  0
   -0.0170   12.7150   67.4410 C   0  0  2  0  0  0  0  0  0  0  0  0
    1.0620   12.1850   66.4840 C   0  0  2  0  0  0  0  0  0  0  0  0
    1.0290   12.9060   65.1380 C   0  0  1  0  0  0  0  0  0  0  0  0
   -0.0500   14.2530   67.4890 C   0  0  1  0  0  0  0  0  0  0  0  0
    1.0590   14.4130   65.3710 C   0  0  1  0  0  0  0  0  0  0  0  0
    1.0690   15.2230   64.0720 C   0  0  0  0  0  0  0  0  0  0  0  0
    0.1200   10.9090   69.0270 C   0  0  0  0  0  0  0  0  0  0  0  0
   -1.2410   10.4110   69.4890 C   0  0  0  0  0  0  0  0  0  0  0  0
  1 11  1  0  0  0  0
  1 12  1  0  0  0  0
  4 13  1  0  0  0  0
  5 14  2  0  0  0  0
  6 14  1  0  0  0  0
  8  6  1  1  0  0  0
  8  9  1  0  0  0  0
  8 11  1  0  0  0  0
  9  2  1  6  0  0  0
  9 10  1  0  0  0  0
 10  3  1  1  0  0  0
 10 12  1  0  0  0  0
 11  7  1  6  0  0  0
 12 13  1  6  0  0  0
 14 15  1  0  0  0  0
M  END
$$$$
821425
 OpenBabel12061010053D

 15 15  0  0  0  0  0  0  0  0999 V2000
   -3.0960    2.7700   55.9620 O   0  0  0  0  0  0  0  0  0  0  0  0
   -6.8150    2.1010   57.7360 O   0  0  0  0  0  0  0  0  0  0  0  0
   -6.4230    1.5360   54.9660 O   0  0  0  0  0  0  0  0  0  0  0  0
   -2.6350    1.0590   57.4420 O   0  0  0  0  0  0  0  0  0  0  0  0
   -4.7190    3.6370   53.4740 O   0  0  0  0  0  0  0  0  0  0  0  0
   -2.4540    2.5920   60.2350 O   0  0  0  0  0  0  0  0  0  0  0  0
   -4.4740    2.0590   59.3810 N   0  0  0  0  0  0  0  0  0  0  0  0
   -4.4530    2.5400   58.0070 C   0  0  2  0  0  0  0  0  0  0  0  0
   -5.5320    1.8150   57.1940 C   0  0  2  0  0  0  0  0  0  0  0  0
   -5.4780    2.2670   55.7330 C   0  0  1  0  0  0  0  0  0  0  0  0
   -3.0610    2.3780   57.3520 C   0  0  2  0  0  0  0  0  0  0  0  0
   -4.0680    2.0330   55.1790 C   0  0  1  0  0  0  0  0  0  0  0  0
   -3.9240    2.4890   53.7370 C   0  0  0  0  0  0  0  0  0  0  0  0
   -3.3540    1.7710   60.0390 C   0  0  0  0  0  0  0  0  0  0  0  0
   -3.2110    0.3510   60.5620 C   0  0  0  0  0  0  0  0  0  0  0  0
  1 11  1  0  0  0  0
  1 12  1  0  0  0  0
  5 13  1  0  0  0  0
  6 14  2  0  0  0  0
  7 14  1  0  0  0  0
  8  7  1  6  0  0  0
  8  9  1  0  0  0  0
  8 11  1  0  0  0  0
  9  2  1  6  0  0  0
  9 10  1  0  0  0  0
 10  3  1  1  0  0  0
 10 12  1  0  0  0  0
 11  4  1  6  0  0  0
 12 13  1  6  0  0  0
 14 15  1  0  0  0  0
M  END
$$$$
821436
 OpenBabel12061010053D

 12 12  0  0  0  0  0  0  0  0999 V2000
   24.4520  113.0150   80.0180 O   0  0  0  0  0  0  0  0  0  0  0  0
   20.6430  114.3370   79.3820 O   0  0  0  0  0  0  0  0  0  0  0  0
   22.4820  115.8510   81.0010 O   0  0  0  0  0  0  0  0  0  0  0  0
   21.6940  112.3660   77.7140 O   0  0  0  0  0  0  0  0  0  0  0  0
   23.8250  110.9990   79.1280 O   0  0  0  0  0  0  0  0  0  0  0  0
   25.8720  114.0000   81.7950 O   0  0  0  0  0  0  0  0  0  0  0  0
   22.0100  114.1800   79.2130 C   0  0  1  0  0  0  0  0  0  0  0  0
   22.6660  114.5310   80.5240 C   0  0  1  0  0  0  0  0  0  0  0  0
   22.2970  112.7220   78.9290 C   0  0  2  0  0  0  0  0  0  0  0  0
   24.1340  114.3840   80.2790 C   0  0  1  0  0  0  0  0  0  0  0  0
   23.7830  112.3880   78.9140 C   0  0  1  0  0  0  0  0  0  0  0  0
   24.7900  114.8740   81.5270 C   0  0  0  0  0  0  0  0  0  0  0  0
  1 10  1  0  0  0  0
  1 11  1  0  0  0  0
  6 12  1  0  0  0  0
  7  2  1  1  0  0  0
  7  8  1  0  0  0  0
  7  9  1  0  0  0  0
  8  3  1  6  0  0  0
  8 10  1  0  0  0  0
  9  4  1  6  0  0  0
  9 11  1  0  0  0  0
 10 12  1  1  0  0  0
 11  5  1  1  0  0  0
M  END
$$$$
821458
 OpenBabel12061010053D

  9  8  0  0  0  0  0  0  0  0999 V2000
   17.7020    4.6930    6.0220 P   0  0  0  0  0  0  0  0  0  0  0  0
   15.7840    4.7610    3.8410 P   0  0  0  0  0  0  0  0  0  0  0  0
   17.0240    4.1980    4.6460 O   0  0  0  0  0  0  0  0  0  0  0  0
   16.7660    4.5260    7.1400 O   0  0  0  0  0  0  0  0  0  0  0  0
   14.9510    5.6330    4.7560 O   0  0  0  0  0  0  0  0  0  0  0  0
   18.9410    3.8780    6.2690 O   0  0  0  0  0  0  0  0  0  0  0  0
   18.0590    6.1230    5.9230 O   0  0  0  0  0  0  0  0  0  0  0  0
   16.2680    5.5940    2.6540 O   0  0  0  0  0  0  0  0  0  0  0  0
   14.9440    3.5950    3.3360 O   0  0  0  0  0  0  0  0  0  0  0  0
  1  3  1  0  0  0  0
  1  4  2  0  0  0  0
  1  6  1  0  0  0  0
  1  7  1  0  0  0  0
  2  3  1  0  0  0  0
  2  5  2  0  0  0  0
  2  8  1  0  0  0  0
  2  9  1  0  0  0  0
M  END
$$$$
821489
 OpenBabel12061010053D

 21 22  0  0  0  0  0  0  0  0999 V2000
   36.0220    6.3160   36.8170 P   0  0  0  0  0  0  0  0  0  0  0  0
   37.2520    2.9010   39.4280 O   0  0  0  0  0  0  0  0  0  0  0  0
   36.4260    5.2750   37.8280 O   0  0  0  0  0  0  0  0  0  0  0  0
   39.5970    4.1250   41.0510 O   0  0  0  0  0  0  0  0  0  0  0  0
   37.7630   -0.5930   40.7560 O   0  0  0  0  0  0  0  0  0  0  0  0
   36.6270   -2.7040   36.7920 O   0  0  0  0  0  0  0  0  0  0  0  0
   35.5160    5.7520   35.5250 O   0  0  0  0  0  0  0  0  0  0  0  0
   34.9110    7.1750   37.3540 O   0  0  0  0  0  0  0  0  0  0  0  0
   37.2290    7.1550   36.5040 O   0  0  0  0  0  0  0  0  0  0  0  0
   37.8170    0.6540   38.8260 N   0  0  0  0  0  0  0  0  0  0  0  0
   37.1650   -1.6100   38.7610 N   0  0  0  0  0  0  0  0  0  0  0  0
   38.1590    1.8220   39.6500 C   0  0  1  0  0  0  0  0  0  0  0  0
   37.9010    4.1780   39.3610 C   0  0  1  0  0  0  0  0  0  0  0  0
   39.3730    3.9040   39.6570 C   0  0  2  0  0  0  0  0  0  0  0  0
   39.5160    2.4330   39.3180 C   0  0  0  0  0  0  0  0  0  0  0  0
   37.5920   -0.5240   39.4420 C   0  0  0  0  0  0  0  0  0  0  0  0
   37.6080    0.7550   37.5070 C   0  0  0  0  0  0  0  0  0  0  0  0
   37.2070   -0.3680   36.7770 C   0  0  0  0  0  0  0  0  0  0  0  0
   37.7760    4.8370   37.9910 C   0  0  0  0  0  0  0  0  0  0  0  0
   36.9920   -1.5800   37.4330 C   0  0  0  0  0  0  0  0  0  0  0  0
   37.0080   -0.2080   35.2910 C   0  0  0  0  0  0  0  0  0  0  0  0
  1  3  1  0  0  0  0
  1  7  2  0  0  0  0
  1  8  1  0  0  0  0
  1  9  1  0  0  0  0
  2 12  1  0  0  0  0
  2 13  1  0  0  0  0
  3 19  1  0  0  0  0
  5 16  2  0  0  0  0
  6 20  2  0  0  0  0
 10 16  1  0  0  0  0
 10 17  1  0  0  0  0
 11 16  1  0  0  0  0
 11 20  1  0  0  0  0
 12 10  1  6  0  0  0
 12 15  1  0  0  0  0
 13 14  1  0  0  0  0
 13 19  1  6  0  0  0
 14  4  1  1  0  0  0
 14 15  1  0  0  0  0
 17 18  2  0  0  0  0
 18 20  1  0  0  0  0
 18 21  1  0  0  0  0
M  END
$$$$
821502
 OpenBabel12061010053D

 31 33  0  0  0  0  0  0  0  0999 V2000
   27.8610   12.2620   28.9020 P   0  0  0  0  0  0  0  0  0  0  0  0
   22.2380    5.4550   21.1030 O   0  0  0  0  0  0  0  0  0  0  0  0
   19.8500    6.4310   24.6700 O   0  0  0  0  0  0  0  0  0  0  0  0
   23.8880    7.6910   26.3360 O   0  0  0  0  0  0  0  0  0  0  0  0
   23.3930    9.8140   28.1070 O   0  0  0  0  0  0  0  0  0  0  0  0
   26.3330   11.7950   29.0100 O   0  0  0  0  0  0  0  0  0  0  0  0
   26.3640   11.0920   26.2670 O   0  0  0  0  0  0  0  0  0  0  0  0
   28.3750   12.0240   27.5110 O   0  0  0  0  0  0  0  0  0  0  0  0
   27.9680   13.6960   29.3540 O   0  0  0  0  0  0  0  0  0  0  0  0
   28.5380   11.3210   29.9540 O   0  0  0  0  0  0  0  0  0  0  0  0
   23.4260    9.1730   23.7000 N   0  3  0  0  0  0  0  0  0  0  0  0
   23.8990    7.6510   21.3980 N   0  0  0  0  0  0  0  0  0  0  0  0
   21.5280    7.8520   24.1730 N   0  0  0  0  0  0  0  0  0  0  0  0
   21.0590    5.9380   22.8010 N   0  0  0  0  0  0  0  0  0  0  0  0
   22.5750    8.1260   23.4130 C   0  0  0  0  0  0  0  0  0  0  0  0
   24.4830    9.5520   22.8220 C   0  0  0  0  0  0  0  0  0  0  0  0
   22.9120    7.3100   22.2150 C   0  0  0  0  0  0  0  0  0  0  0  0
   24.6760    8.6890   21.6730 C   0  0  0  0  0  0  0  0  0  0  0  0
   22.0860    6.1510   22.0000 C   0  0  0  0  0  0  0  0  0  0  0  0
   25.3710   10.6280   23.0310 C   0  0  0  0  0  0  0  0  0  0  0  0
   23.3640    9.7270   25.0650 C   0  0  0  0  0  0  0  0  0  0  0  0
   25.7970    9.0030   20.7750 C   0  0  0  0  0  0  0  0  0  0  0  0
   20.7600    6.7560   23.9550 C   0  0  0  0  0  0  0  0  0  0  0  0
   26.5030   10.8760   22.2430 C   0  0  0  0  0  0  0  0  0  0  0  0
   26.6450   10.0450   21.0550 C   0  0  0  0  0  0  0  0  0  0  0  0
   24.3370    8.9910   25.9820 C   0  0  1  0  0  0  0  0  0  0  0  0
   24.6000    9.8070   27.2740 C   0  0  1  0  0  0  0  0  0  0  0  0
   25.1210   11.2030   26.9900 C   0  0  1  0  0  0  0  0  0  0  0  0
   27.4610   11.9580   22.5650 C   0  0  0  0  0  0  0  0  0  0  0  0
   27.8570   10.3210   20.1210 C   0  0  0  0  0  0  0  0  0  0  0  0
   25.2770   12.1940   28.1240 C   0  0  0  0  0  0  0  0  0  0  0  0
  1  6  1  0  0  0  0
  1  8  2  0  0  0  0
  1  9  1  0  0  0  0
  1 10  1  0  0  0  0
  2 19  2  0  0  0  0
  3 23  2  0  0  0  0
  6 31  1  0  0  0  0
 11 15  2  0  0  0  0
 11 16  1  0  0  0  0
 11 21  1  0  0  0  0
 12 17  2  0  0  0  0
 12 18  1  0  0  0  0
 13 15  1  0  0  0  0
 13 23  1  0  0  0  0
 14 19  1  0  0  0  0
 14 23  1  0  0  0  0
 15 17  1  0  0  0  0
 16 18  1  0  0  0  0
 16 20  2  0  0  0  0
 17 19  1  0  0  0  0
 18 22  2  0  0  0  0
 20 24  1  0  0  0  0
 22 25  1  0  0  0  0
 24 25  2  0  0  0  0
 24 29  1  0  0  0  0
 25 30  1  0  0  0  0
 26 21  1  1  0  0  0
 26  4  1  0  0  0  0
 26 27  1  0  0  0  0
 27  5  1  6  0  0  0
 27 28  1  0  0  0  0
 28  7  1  1  0  0  0
 28 31  1  0  0  0  0
M  CHG  1  11   1
M  END
$$$$
821516
 OpenBabel12061010053D

  8  7  0  0  0  0  0  0  0  0999 V2000
    4.4130   18.2220   54.7230 O   0  0  0  0  0  0  0  0  0  0  0  0
    4.4920   15.7480   50.0360 O   0  0  0  0  0  0  0  0  0  0  0  0
    5.9200   16.7880   54.4780 O   0  0  0  0  0  0  0  0  0  0  0  0
    2.6540   16.3630   50.8200 O   0  0  0  0  0  0  0  0  0  0  0  0
    4.8000   17.2080   54.2410 C   0  0  0  0  0  0  0  0  0  0  0  0
    3.7500   15.8710   50.9440 C   0  0  0  0  0  0  0  0  0  0  0  0
    3.7820   16.3500   53.5000 C   0  0  0  0  0  0  0  0  0  0  0  0
    4.2520   15.4860   52.3400 C   0  0  0  0  0  0  0  0  0  0  0  0
  1  5  2  0  0  0  0
  2  6  2  0  0  0  0
  3  5  1  0  0  0  0
  4  6  1  0  0  0  0
  5  7  1  0  0  0  0
  6  8  1  0  0  0  0
  7  8  1  0  0  0  0
M  END
$$$$
821540
 OpenBabel12061010053D

 25 26  0  0  0  0  0  0  0  0999 V2000
   15.3850   85.1770   71.0320 P   0  0  0  0  0  0  0  0  0  0  0  0
   12.8190   86.1340   70.8700 P   0  0  0  0  0  0  0  0  0  0  0  0
   17.3630   89.2480   69.7140 O   0  0  0  0  0  0  0  0  0  0  0  0
   15.9860   86.5710   70.5000 O   0  0  0  0  0  0  0  0  0  0  0  0
   13.8870   84.9900   70.4550 O   0  0  0  0  0  0  0  0  0  0  0  0
   14.4460   90.5130   71.4860 O   0  0  0  0  0  0  0  0  0  0  0  0
   17.0480   90.1830   72.6360 O   0  0  0  0  0  0  0  0  0  0  0  0
   16.2500   84.0410   70.5830 O   0  0  0  0  0  0  0  0  0  0  0  0
   15.3850   85.2220   72.5320 O   0  0  0  0  0  0  0  0  0  0  0  0
   15.4960   92.2220   68.0560 O   0  0  0  0  0  0  0  0  0  0  0  0
   11.6660   85.4880   71.5770 O   0  0  0  0  0  0  0  0  0  0  0  0
   13.4320   87.1570   71.7800 O   0  0  0  0  0  0  0  0  0  0  0  0
   12.2700   86.8560   69.5410 O   0  0  0  0  0  0  0  0  0  0  0  0
   15.3210   89.9780   68.4720 N   0  0  0  0  0  0  0  0  0  0  0  0
   14.2810   91.0470   66.5290 N   0  0  0  0  0  0  0  0  0  0  0  0
   13.0640   89.8930   64.9960 N   0  0  0  0  0  0  0  0  0  0  0  0
   16.1310   90.0550   69.7120 C   0  0  1  0  0  0  0  0  0  0  0  0
   17.5100   88.4900   70.9470 C   0  0  1  0  0  0  0  0  0  0  0  0
   15.3520   89.5290   70.9500 C   0  0  1  0  0  0  0  0  0  0  0  0
   16.4570   89.0770   71.9160 C   0  0  2  0  0  0  0  0  0  0  0  0
   17.3570   86.9450   70.7080 C   0  0  0  0  0  0  0  0  0  0  0  0
   15.0760   91.1120   67.7420 C   0  0  0  0  0  0  0  0  0  0  0  0
   14.8050   88.7860   68.0320 C   0  0  0  0  0  0  0  0  0  0  0  0
   13.7840   89.9460   66.0950 C   0  0  0  0  0  0  0  0  0  0  0  0
   14.0640   88.7220   66.9010 C   0  0  0  0  0  0  0  0  0  0  0  0
  1  4  1  0  0  0  0
  1  5  1  0  0  0  0
  1  8  2  0  0  0  0
  1  9  1  0  0  0  0
  2  5  1  0  0  0  0
  2 11  2  0  0  0  0
  2 12  1  0  0  0  0
  2 13  1  0  0  0  0
  3 17  1  0  0  0  0
  3 18  1  0  0  0  0
  4 21  1  0  0  0  0
 10 22  2  0  0  0  0
 14 22  1  0  0  0  0
 14 23  1  0  0  0  0
 15 22  1  0  0  0  0
 15 24  2  0  0  0  0
 16 24  1  0  0  0  0
 17 14  1  6  0  0  0
 17 19  1  0  0  0  0
 18 20  1  0  0  0  0
 18 21  1  6  0  0  0
 19  6  1  1  0  0  0
 19 20  1  0  0  0  0
 20  7  1  6  0  0  0
 23 25  2  0  0  0  0
 24 25  1  0  0  0  0
M  END
$$$$
821560
 OpenBabel12061010053D

 14 14  0  0  0  0  0  0  0  0999 V2000
  114.5090   48.6540  -26.4160 O   0  0  0  0  0  0  0  0  0  0  0  0
  112.3340   45.2420  -27.4650 O   0  0  0  0  0  0  0  0  0  0  0  0
  112.5130   47.4730  -29.2940 O   0  0  0  0  0  0  0  0  0  0  0  0
  112.4840   50.1710  -28.7560 O   0  0  0  0  0  0  0  0  0  0  0  0
  113.3520   45.2220  -23.5100 O   0  0  0  0  0  0  0  0  0  0  0  0
  114.4520   45.1470  -25.4710 N   0  0  0  0  0  0  0  0  0  0  0  0
  113.3770   46.2360  -27.3990 C   0  0  1  0  0  0  0  0  0  0  0  0
  112.9580   47.5760  -27.9370 C   0  0  1  0  0  0  0  0  0  0  0  0
  113.8140   46.3740  -25.9650 C   0  0  2  0  0  0  0  0  0  0  0  0
  114.1190   48.5900  -27.8010 C   0  0  1  0  0  0  0  0  0  0  0  0
  114.8830   47.4190  -25.8850 C   0  0  0  0  0  0  0  0  0  0  0  0
  113.8300   50.0260  -28.2380 C   0  0  0  0  0  0  0  0  0  0  0  0
  114.1620   44.6950  -24.2630 C   0  0  0  0  0  0  0  0  0  0  0  0
  114.9340   43.4510  -23.9100 C   0  0  0  0  0  0  0  0  0  0  0  0
  1 10  1  0  0  0  0
  1 11  1  0  0  0  0
  4 12  1  0  0  0  0
  5 13  2  0  0  0  0
  6 13  1  0  0  0  0
  7  2  1  1  0  0  0
  7  8  1  0  0  0  0
  7  9  1  0  0  0  0
  8  3  1  6  0  0  0
  8 10  1  0  0  0  0
  9  6  1  6  0  0  0
  9 11  1  0  0  0  0
 10 12  1  1  0  0  0
 13 14  1  0  0  0  0
M  END
$$$$
821574
 OpenBabel12061010053D

 14 14  0  0  0  0  0  0  0  0999 V2000
  115.8090   49.3260  -26.6590 O   0  0  0  0  0  0  0  0  0  0  0  0
  113.8470   45.7300  -27.5750 O   0  0  0  0  0  0  0  0  0  0  0  0
  113.9480   47.8880  -29.5580 O   0  0  0  0  0  0  0  0  0  0  0  0
  113.7860   50.4150  -29.2710 O   0  0  0  0  0  0  0  0  0  0  0  0
  114.3860   45.7560  -23.9400 O   0  0  0  0  0  0  0  0  0  0  0  0
  115.9070   45.8610  -25.5900 N   0  0  0  0  0  0  0  0  0  0  0  0
  114.8480   46.7720  -27.5790 C   0  0  1  0  0  0  0  0  0  0  0  0
  114.3780   48.0560  -28.2000 C   0  0  1  0  0  0  0  0  0  0  0  0
  115.2440   47.0360  -26.1520 C   0  0  2  0  0  0  0  0  0  0  0  0
  115.4610   49.1520  -28.0510 C   0  0  1  0  0  0  0  0  0  0  0  0
  116.2590   48.1360  -26.0830 C   0  0  0  0  0  0  0  0  0  0  0  0
  115.0740   50.5040  -28.6450 C   0  0  0  0  0  0  0  0  0  0  0  0
  115.3900   45.3400  -24.5020 C   0  0  0  0  0  0  0  0  0  0  0  0
  116.1850   44.1580  -24.0340 C   0  0  0  0  0  0  0  0  0  0  0  0
  1 10  1  0  0  0  0
  1 11  1  0  0  0  0
  4 12  1  0  0  0  0
  5 13  2  0  0  0  0
  6 13  1  0  0  0  0
  7  2  1  1  0  0  0
  7  8  1  0  0  0  0
  7  9  1  0  0  0  0
  8  3  1  6  0  0  0
  8 10  1  0  0  0  0
  9  6  1  6  0  0  0
  9 11  1  0  0  0  0
 10 12  1  1  0  0  0
 13 14  1  0  0  0  0
M  END
$$$$
821627
 OpenBabel12061010053D

 15 15  0  0  0  0  0  0  0  0999 V2000
   45.3350   71.9500   -5.7810 O   0  0  0  0  0  0  0  0  0  0  0  0
   42.0270   71.3700   -8.1850 O   0  0  0  0  0  0  0  0  0  0  0  0
   42.1550   73.4050   -6.2030 O   0  0  0  0  0  0  0  0  0  0  0  0
   42.9780   70.7350   -3.6340 O   0  0  0  0  0  0  0  0  0  0  0  0
   42.1810   68.7190   -8.4700 O   0  0  0  0  0  0  0  0  0  0  0  0
   44.1940   69.7400   -8.5290 N   0  0  0  0  0  0  0  0  0  0  0  0
   46.1270   69.6570   -6.0480 N   0  0  0  0  0  0  0  0  0  0  0  0
   44.0070   70.3700   -7.2280 C   0  0  2  0  0  0  0  0  0  0  0  0
   43.1980   71.6340   -7.4180 C   0  0  2  0  0  0  0  0  0  0  0  0
   42.8230   72.1560   -6.0560 C   0  0  1  0  0  0  0  0  0  0  0  0
   45.3660   70.7650   -6.6200 C   0  0  1  0  0  0  0  0  0  0  0  0
   44.0580   72.3340   -5.1510 C   0  0  1  0  0  0  0  0  0  0  0  0
   43.9910   71.7220   -3.7490 C   0  0  0  0  0  0  0  0  0  0  0  0
   43.2350   68.9760   -9.0570 C   0  0  0  0  0  0  0  0  0  0  0  0
   43.4930   68.3690  -10.4300 C   0  0  0  0  0  0  0  0  0  0  0  0
  1 11  1  0  0  0  0
  1 12  1  0  0  0  0
  4 13  1  0  0  0  0
  5 14  2  0  0  0  0
  6 14  1  0  0  0  0
  8  6  1  6  0  0  0
  8  9  1  0  0  0  0
  8 11  1  0  0  0  0
  9  2  1  1  0  0  0
  9 10  1  0  0  0  0
 10  3  1  6  0  0  0
 10 12  1  0  0  0  0
 11  7  1  1  0  0  0
 12 13  1  6  0  0  0
 14 15  1  0  0  0  0
M  END
$$$$
821636
 OpenBabel12061010053D

 14 14  0  0  0  0  0  0  0  0999 V2000
   34.6730   18.1730    7.2160 O   0  0  0  0  0  0  0  0  0  0  0  0
   32.1730   15.6610   -2.0520 O   0  0  0  0  0  0  0  0  0  0  0  0
   33.8140   16.1030    7.1930 N   0  0  0  0  0  0  0  0  0  0  0  0
   34.1150   16.8490   -1.9630 N   0  0  0  0  0  0  0  0  0  0  0  0
   34.0490   17.2290    5.0790 C   0  0  0  0  0  0  0  0  0  0  0  0
   33.7210   17.0890    2.3220 C   0  0  0  0  0  0  0  0  0  0  0  0
   33.6120   16.0520    4.4930 C   0  0  0  0  0  0  0  0  0  0  0  0
   34.3170   18.3220    4.2900 C   0  0  0  0  0  0  0  0  0  0  0  0
   34.1980   17.2330    6.5970 C   0  0  0  0  0  0  0  0  0  0  0  0
   33.4500   15.9820    3.1270 C   0  0  0  0  0  0  0  0  0  0  0  0
   34.1320   18.2660    2.9110 C   0  0  0  0  0  0  0  0  0  0  0  0
   33.5770   17.0840    0.8140 C   0  0  0  0  0  0  0  0  0  0  0  0
   33.1870   16.0730    0.0890 C   0  0  0  0  0  0  0  0  0  0  0  0
   33.0850   16.1940   -1.4220 C   0  0  0  0  0  0  0  0  0  0  0  0
  1  9  2  0  0  0  0
  2 14  2  0  0  0  0
  3  9  1  0  0  0  0
  4 14  1  0  0  0  0
  5  7  2  0  0  0  0
  5  8  1  0  0  0  0
  5  9  1  0  0  0  0
  6 10  2  0  0  0  0
  6 11  1  0  0  0  0
  6 12  1  0  0  0  0
  7 10  1  0  0  0  0
  8 11  2  0  0  0  0
 12 13  2  0  0  0  0
 13 14  1  0  0  0  0
M  END
$$$$
821701
 OpenBabel12061010053D

 21 21  0  0  0  0  0  0  0  0999 V2000
   14.6750   -9.1850    7.6550 O   0  0  0  0  0  0  0  0  0  0  0  0
   16.3570  -11.1020   10.2980 O   0  0  0  0  0  0  0  0  0  0  0  0
   13.0650   -8.4340    9.9270 O   0  0  0  0  0  0  0  0  0  0  0  0
   14.9300   -9.1210   11.8090 O   0  0  0  0  0  0  0  0  0  0  0  0
   13.7670   -7.0980    7.6510 O   0  0  0  0  0  0  0  0  0  0  0  0
   15.8550  -11.1800    6.1110 O   0  0  0  0  0  0  0  0  0  0  0  0
   15.3450  -10.2810    9.7370 C   0  0  1  0  0  0  0  0  0  0  0  0
   15.3480   -8.9390   10.4440 C   0  0  1  0  0  0  0  0  0  0  0  0
   15.6120  -10.1050    8.2480 C   0  0  1  0  0  0  0  0  0  0  0  0
   14.3990   -7.9750    9.7550 C   0  0  1  0  0  0  0  0  0  0  0  0
   14.7100   -7.8940    8.2700 C   0  0  1  0  0  0  0  0  0  0  0  0
   15.4840  -11.3970    7.4820 C   0  0  0  0  0  0  0  0  0  0  0  0
   14.3620  -10.7580    9.8920 H   0  0  0  0  0  0  0  0  0  0  0  0
   16.3610   -8.5050   10.4270 H   0  0  0  0  0  0  0  0  0  0  0  0
   16.6310   -9.7150    8.1090 H   0  0  0  0  0  0  0  0  0  0  0  0
   14.4960   -6.9660   10.1870 H   0  0  0  0  0  0  0  0  0  0  0  0
   15.7170   -7.4740    8.1160 H   0  0  0  0  0  0  0  0  0  0  0  0
   14.4460  -11.7510    7.5460 H   0  0  0  0  0  0  0  0  0  0  0  0
   16.1360  -12.1520    7.9400 H   0  0  0  0  0  0  0  0  0  0  0  0
   16.1970  -11.2080   11.2390 H   0  0  0  0  0  0  0  0  0  0  0  0
   12.9910   -9.3290    9.5900 H   0  0  0  0  0  0  0  0  0  0  0  0
  1  9  1  0  0  0  0
  1 11  1  0  0  0  0
  2  7  1  0  0  0  0
  2 20  1  0  0  0  0
  3 10  1  0  0  0  0
  3 21  1  0  0  0  0
  4  8  1  0  0  0  0
  5 11  1  0  0  0  0
  6 12  1  0  0  0  0
  7  8  1  0  0  0  0
  7  9  1  0  0  0  0
  7 13  1  1  0  0  0
  8 10  1  0  0  0  0
  8 14  1  6  0  0  0
  9 12  1  0  0  0  0
  9 15  1  6  0  0  0
 10 11  1  0  0  0  0
 10 16  1  1  0  0  0
 11 17  1  6  0  0  0
 12 18  1  0  0  0  0
 12 19  1  0  0  0  0
M  END
$$$$
821765
 OpenBabel12061010053D

  9  8  0  0  0  0  0  0  0  0999 V2000
   17.9020    9.3750   68.0070 P   0  0  0  0  0  0  0  0  0  0  0  0
   17.9890    9.5590   66.5320 O   0  0  0  0  0  0  0  0  0  0  0  0
   16.5900    9.7180   68.6460 O   0  0  0  0  0  0  0  0  0  0  0  0
   18.6170    8.1890   68.5610 O   0  0  0  0  0  0  0  0  0  0  0  0
   19.3610   14.3610   68.3470 O   0  0  0  0  0  0  0  0  0  0  0  0
   19.7310   13.0290   70.0090 O   0  0  0  0  0  0  0  0  0  0  0  0
   19.0130   10.7150   68.5830 C   0  0  0  0  0  0  0  0  0  0  0  0
   18.6110   12.1000   68.0750 C   0  0  0  0  0  0  0  0  0  0  0  0
   19.2850   13.2390   68.8650 C   0  0  0  0  0  0  0  0  0  0  0  0
  1  2  2  0  0  0  0
  1  3  1  0  0  0  0
  1  4  1  0  0  0  0
  1  7  1  0  0  0  0
  5  9  2  0  0  0  0
  6  9  1  0  0  0  0
  7  8  1  0  0  0  0
  8  9  1  0  0  0  0
M  END
$$$$
821793
 OpenBabel12061010053D

 15 15  0  0  0  0  0  0  0  0999 V2000
    7.0670   38.5410   25.6840 O   0  0  0  0  0  0  0  0  0  0  0  0
   10.4530   37.6460   23.4990 O   0  0  0  0  0  0  0  0  0  0  0  0
    8.3970   35.7170   23.7920 O   0  0  0  0  0  0  0  0  0  0  0  0
    5.1220   35.8520   25.1110 O   0  0  0  0  0  0  0  0  0  0  0  0
   10.8480   41.1950   25.5450 O   0  0  0  0  0  0  0  0  0  0  0  0
    9.6770   40.3890   23.8020 N   0  0  0  0  0  0  0  0  0  0  0  0
    7.6730   40.8180   25.8850 N   0  0  0  0  0  0  0  0  0  0  0  0
    9.1020   39.3130   24.5940 C   0  0  2  0  0  0  0  0  0  0  0  0
    9.1230   38.0180   23.7830 C   0  0  2  0  0  0  0  0  0  0  0  0
    8.4270   36.9020   24.5550 C   0  0  1  0  0  0  0  0  0  0  0  0
    7.6650   39.6600   25.0110 C   0  0  1  0  0  0  0  0  0  0  0  0
    7.0080   37.3280   24.9130 C   0  0  1  0  0  0  0  0  0  0  0  0
    6.3230   36.2450   25.7360 C   0  0  0  0  0  0  0  0  0  0  0  0
   10.5240   41.2540   24.3570 C   0  0  0  0  0  0  0  0  0  0  0  0
   11.0830   42.3400   23.4540 C   0  0  0  0  0  0  0  0  0  0  0  0
  1 11  1  0  0  0  0
  1 12  1  0  0  0  0
  4 13  1  0  0  0  0
  5 14  2  0  0  0  0
  6 14  1  0  0  0  0
  8  6  1  6  0  0  0
  8  9  1  0  0  0  0
  8 11  1  0  0  0  0
  9  2  1  1  0  0  0
  9 10  1  0  0  0  0
 10  3  1  6  0  0  0
 10 12  1  0  0  0  0
 11  7  1  1  0  0  0
 12 13  1  1  0  0  0
 14 15  1  0  0  0  0
M  END
$$$$
821796
 OpenBabel12061010053D

 24 26  0  0  0  0  0  0  0  0999 V2000
   -7.1930   10.4490   26.9540 P   0  0  0  0  0  0  0  0  0  0  0  0
   -3.0760    8.8760   27.2400 O   0  0  0  0  0  0  0  0  0  0  0  0
   -1.8510    5.9850   25.6970 O   0  0  0  0  0  0  0  0  0  0  0  0
   -2.3580    8.2860   24.4820 O   0  0  0  0  0  0  0  0  0  0  0  0
   -5.8090    9.7550   27.1410 O   0  0  0  0  0  0  0  0  0  0  0  0
   -2.1640    4.6390   32.6190 O   0  0  0  0  0  0  0  0  0  0  0  0
   -7.1620   11.3810   25.8260 O   0  0  0  0  0  0  0  0  0  0  0  0
   -8.1610    9.3470   26.7570 O   0  0  0  0  0  0  0  0  0  0  0  0
   -7.3660   11.0790   28.2750 O   0  0  0  0  0  0  0  0  0  0  0  0
   -2.4570    7.1040   28.7120 N   0  0  0  0  0  0  0  0  0  0  0  0
   -3.5590    6.4750   30.5900 N   0  0  0  0  0  0  0  0  0  0  0  0
   -0.3580    5.7880   29.0660 N   0  0  0  0  0  0  0  0  0  0  0  0
   -0.4650    4.5250   31.1250 N   0  0  0  0  0  0  0  0  0  0  0  0
    1.3990    4.4260   29.7420 N   0  0  0  0  0  0  0  0  0  0  0  0
   -2.2530    7.7190   27.3440 C   0  0  1  0  0  0  0  0  0  0  0  0
   -1.6000    6.2500   29.4430 C   0  0  0  0  0  0  0  0  0  0  0  0
   -2.8520    6.8140   26.2670 C   0  0  1  0  0  0  0  0  0  0  0  0
   -2.2730    5.9290   30.6110 C   0  0  0  0  0  0  0  0  0  0  0  0
   -3.4200    7.7030   25.2320 C   0  0  1  0  0  0  0  0  0  0  0  0
   -3.9400    8.8120   26.0930 C   0  0  1  0  0  0  0  0  0  0  0  0
   -3.6240    7.1390   29.4620 C   0  0  0  0  0  0  0  0  0  0  0  0
   -1.6950    5.0110   31.5450 C   0  0  0  0  0  0  0  0  0  0  0  0
    0.1640    4.8920   29.9400 C   0  0  0  0  0  0  0  0  0  0  0  0
   -5.3600    8.6040   26.4400 C   0  0  0  0  0  0  0  0  0  0  0  0
  1  5  1  0  0  0  0
  1  7  2  0  0  0  0
  1  8  1  0  0  0  0
  1  9  1  0  0  0  0
  2 15  1  0  0  0  0
  2 20  1  0  0  0  0
  5 24  1  0  0  0  0
  6 22  2  0  0  0  0
 10 16  1  0  0  0  0
 10 21  1  0  0  0  0
 11 18  1  0  0  0  0
 11 21  2  0  0  0  0
 12 16  1  0  0  0  0
 12 23  2  0  0  0  0
 13 22  1  0  0  0  0
 13 23  1  0  0  0  0
 14 23  1  0  0  0  0
 15 10  1  1  0  0  0
 15 17  1  0  0  0  0
 16 18  2  0  0  0  0
 17  3  1  6  0  0  0
 17 19  1  0  0  0  0
 18 22  1  0  0  0  0
 19  4  1  1  0  0  0
 19 20  1  0  0  0  0
 20 24  1  1  0  0  0
M  END
$$$$
821797
 OpenBabel12061010053D

 15 15  0  0  0  0  0  0  0  0999 V2000
   17.5350   21.0760   11.0810 O   0  0  0  0  0  0  0  0  0  0  0  0
   20.9930   18.8360   10.8140 O   0  0  0  0  0  0  0  0  0  0  0  0
   18.6460   17.7020   11.9300 O   0  0  0  0  0  0  0  0  0  0  0  0
   15.1090   19.4360   12.1300 O   0  0  0  0  0  0  0  0  0  0  0  0
   21.4370   22.9620    9.8210 O   0  0  0  0  0  0  0  0  0  0  0  0
   20.6140   21.0300    9.0220 N   0  0  0  0  0  0  0  0  0  0  0  0
   18.4570   22.8020    9.7650 N   0  0  0  0  0  0  0  0  0  0  0  0
   19.7850   20.8160   10.1990 C   0  0  2  0  0  0  0  0  0  0  0  0
   19.7110   19.3290   10.5100 C   0  0  2  0  0  0  0  0  0  0  0  0
   18.7630   19.0860   11.6820 C   0  0  1  0  0  0  0  0  0  0  0  0
   18.3850   21.3750    9.9630 C   0  0  1  0  0  0  0  0  0  0  0  0
   17.3860   19.6800   11.3750 C   0  0  1  0  0  0  0  0  0  0  0  0
   16.4500   19.5240   12.5690 C   0  0  0  0  0  0  0  0  0  0  0  0
   21.3860   22.1100    8.9320 C   0  0  0  0  0  0  0  0  0  0  0  0
   22.2220   22.2570    7.6680 C   0  0  0  0  0  0  0  0  0  0  0  0
  1 11  1  0  0  0  0
  1 12  1  0  0  0  0
  4 13  1  0  0  0  0
  5 14  2  0  0  0  0
  6 14  1  0  0  0  0
  8  6  1  6  0  0  0
  8  9  1  0  0  0  0
  8 11  1  0  0  0  0
  9  2  1  1  0  0  0
  9 10  1  0  0  0  0
 10  3  1  6  0  0  0
 10 12  1  0  0  0  0
 11  7  1  1  0  0  0
 12 13  1  1  0  0  0
 14 15  1  0  0  0  0
M  END
$$$$
821799
 OpenBabel12061010053D

 12 12  0  0  0  0  0  0  0  0999 V2000
   40.4190   27.8400   18.2730 O   0  0  0  0  0  0  0  0  0  0  0  0
   41.4120   30.4680   15.1890 O   0  0  0  0  0  0  0  0  0  0  0  0
   40.7630   31.4720   17.7610 O   0  0  0  0  0  0  0  0  0  0  0  0
   42.0730   27.7570   14.9910 O   0  0  0  0  0  0  0  0  0  0  0  0
   41.1530   25.9960   17.0270 O   0  0  0  0  0  0  0  0  0  0  0  0
   39.8600   29.2310   20.9510 O   0  0  0  0  0  0  0  0  0  0  0  0
   41.4900   29.6590   16.3470 C   0  0  1  0  0  0  0  0  0  0  0  0
   40.4970   30.1310   17.4060 C   0  0  1  0  0  0  0  0  0  0  0  0
   41.2070   28.2040   16.0130 C   0  0  2  0  0  0  0  0  0  0  0  0
   40.5760   29.2290   18.6520 C   0  0  1  0  0  0  0  0  0  0  0  0
   41.3580   27.3670   17.2900 C   0  0  1  0  0  0  0  0  0  0  0  0
   39.4730   29.5860   19.6420 C   0  0  0  0  0  0  0  0  0  0  0  0
  1 10  1  0  0  0  0
  1 11  1  0  0  0  0
  6 12  1  0  0  0  0
  7  2  1  6  0  0  0
  7  8  1  0  0  0  0
  7  9  1  0  0  0  0
  8  3  1  1  0  0  0
  8 10  1  0  0  0  0
  9  4  1  1  0  0  0
  9 11  1  0  0  0  0
 10 12  1  6  0  0  0
 11  5  1  6  0  0  0
M  END
$$$$
821819
 OpenBabel12061010053D

 10  9  0  0  0  0  0  0  0  0999 V2000
   18.7700   30.8540   28.9160 O   0  0  0  0  0  0  0  0  0  0  0  0
   17.8330   32.4650   30.8410 N   0  0  0  0  0  0  0  0  0  0  0  0
   17.0040   31.3250   27.5520 N   0  0  0  0  0  0  0  0  0  0  0  0
   16.8390   31.8290   29.8950 C   0  0  2  0  0  0  0  0  0  0  0  0
   16.0470   30.7350   30.5900 C   0  0  0  0  0  0  0  0  0  0  0  0
   17.6220   31.3020   28.7250 C   0  0  0  0  0  0  0  0  0  0  0  0
   16.2050   32.5300   29.5720 H   0  0  0  0  0  0  0  0  0  0  0  0
   15.5530   31.1180   31.3440 H   0  0  0  0  0  0  0  0  0  0  0  0
   16.6600   30.0450   30.9190 H   0  0  0  0  0  0  0  0  0  0  0  0
   15.4160   30.3340   29.9550 H   0  0  0  0  0  0  0  0  0  0  0  0
  1  6  2  0  0  0  0
  2  4  1  0  0  0  0
  3  6  1  0  0  0  0
  4  5  1  0  0  0  0
  4  6  1  0  0  0  0
  4  7  1  6  0  0  0
  5  8  1  0  0  0  0
  5  9  1  0  0  0  0
  5 10  1  0  0  0  0
M  END
$$$$
821838
 OpenBabel12061010053D

 27 29  0  0  0  0  0  0  0  0999 V2000
   14.0640   13.7200    6.9340 P   0  0  0  0  0  0  0  0  0  0  0  0
   14.5950   14.3730    9.6300 P   0  0  0  0  0  0  0  0  0  0  0  0
   11.6700   15.0100    4.1990 O   0  0  0  0  0  0  0  0  0  0  0  0
   12.4560   13.8050    6.6750 O   0  0  0  0  0  0  0  0  0  0  0  0
   14.3660   14.6040    8.1450 O   0  0  0  0  0  0  0  0  0  0  0  0
    9.4300   12.2580    3.7210 O   0  0  0  0  0  0  0  0  0  0  0  0
    8.5760   14.5760    4.7480 O   0  0  0  0  0  0  0  0  0  0  0  0
   14.7230   14.2510    5.6760 O   0  0  0  0  0  0  0  0  0  0  0  0
   14.3690   12.2480    7.1710 O   0  0  0  0  0  0  0  0  0  0  0  0
   15.9180   13.6700    9.8590 O   0  0  0  0  0  0  0  0  0  0  0  0
   14.6160   15.7110   10.3470 O   0  0  0  0  0  0  0  0  0  0  0  0
   13.4440   13.5430   10.1630 O   0  0  0  0  0  0  0  0  0  0  0  0
   12.4040   13.2340    2.8770 N   0  0  0  0  0  0  0  0  0  0  0  0
   14.2390   11.9160    2.7730 N   0  0  0  0  0  0  0  0  0  0  0  0
   12.3970   14.0920    0.5780 N   0  0  0  0  0  0  0  0  0  0  0  0
   14.2580   13.2080   -0.7250 N   0  0  0  0  0  0  0  0  0  0  0  0
   15.8310   11.7340    0.1360 N   0  0  0  0  0  0  0  0  0  0  0  0
   11.2220   13.9010    3.4400 C   0  0  1  0  0  0  0  0  0  0  0  0
   12.8950   13.3470    1.5930 C   0  0  0  0  0  0  0  0  0  0  0  0
   10.4090   13.0240    4.4010 C   0  0  1  0  0  0  0  0  0  0  0  0
   10.8640   15.1420    5.4060 C   0  0  1  0  0  0  0  0  0  0  0  0
    9.7820   14.0640    5.3210 C   0  0  1  0  0  0  0  0  0  0  0  0
   14.0270   12.5310    1.5490 C   0  0  0  0  0  0  0  0  0  0  0  0
   13.2560   12.3640    3.5260 C   0  0  0  0  0  0  0  0  0  0  0  0
   11.7700   15.0780    6.6220 C   0  0  0  0  0  0  0  0  0  0  0  0
   14.7320   12.4720    0.3190 C   0  0  0  0  0  0  0  0  0  0  0  0
   13.1450   13.9560   -0.5360 C   0  0  0  0  0  0  0  0  0  0  0  0
  1  4  1  0  0  0  0
  1  5  1  0  0  0  0
  1  8  2  0  0  0  0
  1  9  1  0  0  0  0
  2  5  1  0  0  0  0
  2 10  2  0  0  0  0
  2 11  1  0  0  0  0
  2 12  1  0  0  0  0
  3 18  1  0  0  0  0
  3 21  1  0  0  0  0
  4 25  1  0  0  0  0
 13 19  1  0  0  0  0
 13 24  1  0  0  0  0
 14 23  1  0  0  0  0
 14 24  2  0  0  0  0
 15 19  2  0  0  0  0
 15 27  1  0  0  0  0
 16 26  1  0  0  0  0
 16 27  2  0  0  0  0
 17 26  1  0  0  0  0
 18 13  1  1  0  0  0
 18 20  1  0  0  0  0
 19 23  1  0  0  0  0
 20  6  1  6  0  0  0
 20 22  1  0  0  0  0
 21 22  1  0  0  0  0
 21 25  1  1  0  0  0
 22  7  1  6  0  0  0
 23 26  2  0  0  0  0
M  END
$$$$
821867
 OpenBabel12061010053D

 13 12  0  0  0  0  0  0  0  0999 V2000
   25.4160    0.6480   20.9780 O   0  0  0  0  0  0  0  0  0  0  0  0
   28.7110   -0.2730   20.2590 O   0  0  0  0  0  0  0  0  0  0  0  0
   26.6390   -1.1080   19.9340 O   0  0  0  0  0  0  0  0  0  0  0  0
   27.2630    4.2950   20.7220 O   0  0  0  0  0  0  0  0  0  0  0  0
   26.9200    0.5870   24.6760 O   0  0  0  0  0  0  0  0  0  0  0  0
   25.2020    3.7470   19.8500 O   0  0  0  0  0  0  0  0  0  0  0  0
   27.0830   -1.0570   23.1080 O   0  0  0  0  0  0  0  0  0  0  0  0
   26.8130    0.9290   21.0280 C   0  0  0  0  0  0  0  0  0  0  0  0
   27.4960   -0.1920   20.3650 C   0  0  0  0  0  0  0  0  0  0  0  0
   27.0830    2.1170   19.9650 C   0  0  0  0  0  0  0  0  0  0  0  0
   27.2980    1.3300   22.3950 C   0  0  0  0  0  0  0  0  0  0  0  0
   26.4260    3.4740   20.1810 C   0  0  0  0  0  0  0  0  0  0  0  0
   27.0970    0.2820   23.3920 C   0  0  0  0  0  0  0  0  0  0  0  0
  1  8  1  0  0  0  0
  2  9  2  0  0  0  0
  3  9  1  0  0  0  0
  4 12  2  0  0  0  0
  5 13  2  0  0  0  0
  6 12  1  0  0  0  0
  7 13  1  0  0  0  0
  8  9  1  0  0  0  0
  8 10  1  0  0  0  0
  8 11  1  0  0  0  0
 10 12  1  0  0  0  0
 11 13  1  0  0  0  0
M  END
$$$$
821869
 OpenBabel12061010053D

 15 15  0  0  0  0  0  0  0  0999 V2000
    8.5790   32.0410  109.7530 O   0  0  0  0  0  0  0  0  0  0  0  0
   11.2530   28.8610  109.6380 O   0  0  0  0  0  0  0  0  0  0  0  0
    8.6870   28.6250  108.3850 O   0  0  0  0  0  0  0  0  0  0  0  0
    6.1310   31.5280  109.8650 O   0  0  0  0  0  0  0  0  0  0  0  0
   12.8760   31.5480  112.0710 O   0  0  0  0  0  0  0  0  0  0  0  0
   12.2500   31.5820  109.9140 N   0  0  0  0  0  0  0  0  0  0  0  0
   10.2650   33.5510  110.5150 N   0  0  0  0  0  0  0  0  0  0  0  0
   10.8570   31.2140  110.0730 C   0  0  2  0  0  0  0  0  0  0  0  0
   10.5220   29.9930  109.1950 C   0  0  2  0  0  0  0  0  0  0  0  0
    9.0170   29.7000  109.2550 C   0  0  1  0  0  0  0  0  0  0  0  0
    9.9680   32.4040  109.6780 C   0  0  1  0  0  0  0  0  0  0  0  0
    8.2560   30.9590  108.8450 C   0  0  1  0  0  0  0  0  0  0  0  0
    6.7480   30.7900  108.8250 C   0  0  0  0  0  0  0  0  0  0  0  0
   13.1230   31.3410  110.8850 C   0  0  0  0  0  0  0  0  0  0  0  0
   14.4770   30.7810  110.4810 C   0  0  0  0  0  0  0  0  0  0  0  0
  1 11  1  0  0  0  0
  1 12  1  0  0  0  0
  4 13  1  0  0  0  0
  5 14  2  0  0  0  0
  6 14  1  0  0  0  0
  8  6  1  6  0  0  0
  8  9  1  0  0  0  0
  8 11  1  0  0  0  0
  9  2  1  1  0  0  0
  9 10  1  0  0  0  0
 10  3  1  6  0  0  0
 10 12  1  0  0  0  0
 11  7  1  1  0  0  0
 12 13  1  1  0  0  0
 14 15  1  0  0  0  0
M  END
$$$$
821899
 OpenBabel12061010053D

 15 15  0  0  0  0  0  0  0  0999 V2000
    1.1870   61.8210   -4.0080 O   0  0  0  0  0  0  0  0  0  0  0  0
   -1.4830   60.6590   -1.9880 O   0  0  0  0  0  0  0  0  0  0  0  0
   -1.4910   59.3680   -4.4280 O   0  0  0  0  0  0  0  0  0  0  0  0
    1.3020   63.8400   -2.9760 O   0  0  0  0  0  0  0  0  0  0  0  0
    1.3220   60.8050   -6.4400 O   0  0  0  0  0  0  0  0  0  0  0  0
   -1.6330   65.5090   -2.3610 O   0  0  0  0  0  0  0  0  0  0  0  0
   -1.3040   63.3680   -1.6660 N   0  0  0  0  0  0  0  0  0  0  0  0
   -0.8410   62.7890   -2.9510 C   0  0  2  0  0  0  0  0  0  0  0  0
   -1.5520   61.4420   -3.1870 C   0  0  1  0  0  0  0  0  0  0  0  0
   -0.8980   60.6590   -4.3560 C   0  0  1  0  0  0  0  0  0  0  0  0
    0.6930   62.5800   -2.8840 C   0  0  1  0  0  0  0  0  0  0  0  0
    0.6200   60.5080   -4.1230 C   0  0  1  0  0  0  0  0  0  0  0  0
    1.3270   59.8670   -5.3350 C   0  0  0  0  0  0  0  0  0  0  0  0
   -1.6410   64.6470   -1.4830 C   0  0  0  0  0  0  0  0  0  0  0  0
   -2.0710   64.9850   -0.0520 C   0  0  0  0  0  0  0  0  0  0  0  0
  1 11  1  0  0  0  0
  1 12  1  0  0  0  0
  5 13  1  0  0  0  0
  6 14  2  0  0  0  0
  7 14  1  0  0  0  0
  8  7  1  1  0  0  0
  8  9  1  0  0  0  0
  8 11  1  0  0  0  0
  9  2  1  1  0  0  0
  9 10  1  0  0  0  0
 10  3  1  1  0  0  0
 10 12  1  0  0  0  0
 11  4  1  6  0  0  0
 12 13  1  6  0  0  0
 14 15  1  0  0  0  0
M  END
$$$$
821933
 OpenBabel12061010053D

 12 12  0  0  0  0  0  0  0  0999 V2000
   33.7930    5.6530   26.7500 O   0  0  0  0  0  0  0  0  0  0  0  0
   36.8400    7.7720   24.9650 O   0  0  0  0  0  0  0  0  0  0  0  0
   35.7070    5.4160   23.6110 O   0  0  0  0  0  0  0  0  0  0  0  0
   35.9070    7.4800   27.5100 O   0  0  0  0  0  0  0  0  0  0  0  0
   32.7290    7.3830   25.7090 O   0  0  0  0  0  0  0  0  0  0  0  0
   35.3370    3.2430   26.4160 O   0  0  0  0  0  0  0  0  0  0  0  0
   35.5120    7.2890   25.1180 C   0  0  1  0  0  0  0  0  0  0  0  0
   35.5110    5.7600   24.9930 C   0  0  1  0  0  0  0  0  0  0  0  0
   34.9550    7.7600   26.4610 C   0  0  1  0  0  0  0  0  0  0  0  0
   34.1810    5.1430   25.4580 C   0  0  1  0  0  0  0  0  0  0  0  0
   33.6150    7.0730   26.7360 C   0  0  2  0  0  0  0  0  0  0  0  0
   34.2580    3.6340   25.5790 C   0  0  0  0  0  0  0  0  0  0  0  0
  1 10  1  0  0  0  0
  1 11  1  0  0  0  0
  6 12  1  0  0  0  0
  7  2  1  1  0  0  0
  7  8  1  0  0  0  0
  7  9  1  0  0  0  0
  8  3  1  6  0  0  0
  8 10  1  0  0  0  0
  9  4  1  1  0  0  0
  9 11  1  0  0  0  0
 10 12  1  1  0  0  0
 11  5  1  6  0  0  0
M  END
$$$$
821940
 OpenBabel12061010053D

 12 12  0  0  0  0  0  0  0  0999 V2000
   33.6730    5.6200   26.7460 O   0  0  0  0  0  0  0  0  0  0  0  0
   36.7140    7.7460   24.9770 O   0  0  0  0  0  0  0  0  0  0  0  0
   35.5940    5.4080   23.6080 O   0  0  0  0  0  0  0  0  0  0  0  0
   35.7740    7.4390   27.5030 O   0  0  0  0  0  0  0  0  0  0  0  0
   32.5920    7.3500   25.7160 O   0  0  0  0  0  0  0  0  0  0  0  0
   35.2470    3.2050   26.3210 O   0  0  0  0  0  0  0  0  0  0  0  0
   35.3850    7.2650   25.1220 C   0  0  1  0  0  0  0  0  0  0  0  0
   35.3920    5.7380   24.9940 C   0  0  1  0  0  0  0  0  0  0  0  0
   34.8220    7.7290   26.4620 C   0  0  1  0  0  0  0  0  0  0  0  0
   34.0610    5.1210   25.4480 C   0  0  1  0  0  0  0  0  0  0  0  0
   33.4820    7.0380   26.7390 C   0  0  2  0  0  0  0  0  0  0  0  0
   34.1290    3.6140   25.5520 C   0  0  0  0  0  0  0  0  0  0  0  0
  1 10  1  0  0  0  0
  1 11  1  0  0  0  0
  6 12  1  0  0  0  0
  7  2  1  1  0  0  0
  7  8  1  0  0  0  0
  7  9  1  0  0  0  0
  8  3  1  6  0  0  0
  8 10  1  0  0  0  0
  9  4  1  1  0  0  0
  9 11  1  0  0  0  0
 10 12  1  1  0  0  0
 11  5  1  6  0  0  0
M  END
$$$$
821961
 OpenBabel12061010053D

 19 19  0  0  0  0  0  0  0  0999 V2000
   21.5070   24.8200   52.8250 S   0  0  0  0  0  0  0  0  0  0  0  0
   22.2010   25.7330   51.9510 O   0  0  0  0  0  0  0  0  0  0  0  0
   24.3570   27.4810   50.9720 O   0  0  0  0  0  0  0  0  0  0  0  0
   20.1800   27.4750   50.8830 O   0  0  0  0  0  0  0  0  0  0  0  0
   24.4510   28.1660   48.7770 O   0  0  0  0  0  0  0  0  0  0  0  0
   22.5040   24.1040   53.5690 O   0  0  0  0  0  0  0  0  0  0  0  0
   20.6700   23.8880   52.1230 O   0  0  0  0  0  0  0  0  0  0  0  0
   20.7070   25.6000   53.7290 O   0  0  0  0  0  0  0  0  0  0  0  0
   24.3430   25.4450   53.2060 O   0  0  0  0  0  0  0  0  0  0  0  0
   21.4080   26.6180   47.3110 O   0  0  0  0  0  0  0  0  0  0  0  0
   21.6250   28.4260   48.6550 N   0  0  0  0  0  0  0  0  0  0  0  0
   22.2390   27.1340   52.1810 C   0  0  2  0  0  0  0  0  0  0  0  0
   21.5620   27.8650   51.0120 C   0  0  1  0  0  0  0  0  0  0  0  0
   22.3020   27.6770   49.6950 C   0  0  2  0  0  0  0  0  0  0  0  0
   23.7080   27.6080   52.2580 C   0  0  1  0  0  0  0  0  0  0  0  0
   23.7050   28.2390   49.9320 C   0  0  1  0  0  0  0  0  0  0  0  0
   24.5590   26.8530   53.2710 C   0  0  0  0  0  0  0  0  0  0  0  0
   21.1730   27.8090   47.5610 C   0  0  0  0  0  0  0  0  0  0  0  0
   20.3410   28.5790   46.5890 C   0  0  0  0  0  0  0  0  0  0  0  0
  1  2  1  0  0  0  0
  1  6  2  0  0  0  0
  1  7  2  0  0  0  0
  1  8  1  0  0  0  0
  3 15  1  0  0  0  0
  3 16  1  0  0  0  0
  9 17  1  0  0  0  0
 10 18  2  0  0  0  0
 11 18  1  0  0  0  0
 12  2  1  6  0  0  0
 12 13  1  0  0  0  0
 12 15  1  0  0  0  0
 13  4  1  6  0  0  0
 13 14  1  0  0  0  0
 14 11  1  1  0  0  0
 14 16  1  0  0  0  0
 15 17  1  6  0  0  0
 16  5  1  6  0  0  0
 18 19  1  0  0  0  0
M  END
$$$$
822007
 OpenBabel12061010053D

 14 15  0  0  0  0  0  0  0  0999 V2000
   -5.5860   64.0010    8.9670 S   0  0  0  0  0  0  0  0  0  0  0  0
   -4.6030   66.0330   10.4870 O   0  0  0  0  0  0  0  0  0  0  0  0
   -6.3010   68.3230    7.3920 O   0  0  0  0  0  0  0  0  0  0  0  0
   -3.4830   68.3930    7.8370 O   0  0  0  0  0  0  0  0  0  0  0  0
   -1.7400   65.9970   10.8690 O   0  0  0  0  0  0  0  0  0  0  0  0
   -7.4390   65.6240    8.1540 N   0  0  0  0  0  0  0  0  0  0  0  0
   -6.5780   66.4750    8.9650 C   0  0  1  0  0  0  0  0  0  0  0  0
   -5.8060   65.5580    9.9600 C   0  0  1  0  0  0  0  0  0  0  0  0
   -5.6020   67.2650    8.0290 C   0  0  2  0  0  0  0  0  0  0  0  0
   -4.3690   67.8080    8.7740 C   0  0  1  0  0  0  0  0  0  0  0  0
   -3.6630   66.6670    9.5380 C   0  0  1  0  0  0  0  0  0  0  0  0
   -7.0380   64.4300    8.0570 C   0  0  2  0  0  0  0  0  0  0  0  0
   -2.4400   67.1200   10.3310 C   0  0  0  0  0  0  0  0  0  0  0  0
   -7.6950   63.3340    7.2500 C   0  0  0  0  0  0  0  0  0  0  0  0
  1 12  1  0  0  0  0
  2 11  1  0  0  0  0
  5 13  1  0  0  0  0
  6 12  1  0  0  0  0
  7  6  1  6  0  0  0
  7  8  1  0  0  0  0
  7  9  1  0  0  0  0
  8  2  1  6  0  0  0
  8  1  1  0  0  0  0
  9  3  1  1  0  0  0
  9 10  1  0  0  0  0
 10  4  1  6  0  0  0
 10 11  1  0  0  0  0
 11 13  1  1  0  0  0
 12 14  1  1  0  0  0
M  END
$$$$
822028
 OpenBabel12061010053D

  9  8  0  0  0  0  0  0  0  0999 V2000
   40.5320   22.2290   -7.9660 O   0  0  0  0  0  0  0  0  0  0  0  0
   39.8790   21.6520  -10.0670 O   0  0  0  0  0  0  0  0  0  0  0  0
   38.3350   21.3750   -6.6440 N   0  0  0  0  0  0  0  0  0  0  0  0
   36.0370   25.6340   -8.5570 N   0  0  0  0  0  0  0  0  0  0  0  0
   38.3260   21.1860   -8.1300 C   0  0  2  0  0  0  0  0  0  0  0  0
   39.6380   21.7120   -8.7650 C   0  0  0  0  0  0  0  0  0  0  0  0
   37.1650   21.9990   -8.7040 C   0  0  0  0  0  0  0  0  0  0  0  0
   37.1180   23.4270   -8.2770 C   0  0  0  0  0  0  0  0  0  0  0  0
   36.0610   24.2220   -8.9910 C   0  0  0  0  0  0  0  0  0  0  0  0
  1  6  2  0  0  0  0
  2  6  1  0  0  0  0
  4  9  1  0  0  0  0
  5  3  1  1  0  0  0
  5  6  1  0  0  0  0
  5  7  1  0  0  0  0
  7  8  1  0  0  0  0
  8  9  1  0  0  0  0
M  END
$$$$
822079
 OpenBabel12061010053D

 12 12  0  0  0  0  0  0  0  0999 V2000
   85.9720   57.5680   48.3870 O   0  0  0  0  0  0  0  0  0  0  0  0
   84.4220   53.7120   48.7840 O   0  0  0  0  0  0  0  0  0  0  0  0
   85.6720   54.9730   51.0000 O   0  0  0  0  0  0  0  0  0  0  0  0
   83.6230   55.3080   46.6600 O   0  0  0  0  0  0  0  0  0  0  0  0
   83.7400   57.7590   48.0970 O   0  0  0  0  0  0  0  0  0  0  0  0
   87.2060   58.9580   50.3480 O   0  0  0  0  0  0  0  0  0  0  0  0
   84.5470   55.1180   48.8600 C   0  0  1  0  0  0  0  0  0  0  0  0
   85.7660   55.5110   49.6880 C   0  0  1  0  0  0  0  0  0  0  0  0
   84.7280   55.6760   47.4650 C   0  0  2  0  0  0  0  0  0  0  0  0
   85.8420   57.0440   49.7310 C   0  0  1  0  0  0  0  0  0  0  0  0
   84.8720   57.2080   47.5410 C   0  0  2  0  0  0  0  0  0  0  0  0
   87.0310   57.5570   50.5220 C   0  0  0  0  0  0  0  0  0  0  0  0
  1 10  1  0  0  0  0
  1 11  1  0  0  0  0
  6 12  1  0  0  0  0
  7  2  1  6  0  0  0
  7  8  1  0  0  0  0
  7  9  1  0  0  0  0
  8  3  1  1  0  0  0
  8 10  1  0  0  0  0
  9  4  1  1  0  0  0
  9 11  1  0  0  0  0
 10 12  1  6  0  0  0
 11  5  1  1  0  0  0
M  END
$$$$
822111
 OpenBabel12061010053D

 13 12  0  0  0  0  0  0  0  0999 V2000
   79.7610   41.2990  150.7480 O   0  0  0  0  0  0  0  0  0  0  0  0
   79.7380   43.1330  152.3750 O   0  0  0  0  0  0  0  0  0  0  0  0
   77.8480   42.4440  153.4860 O   0  0  0  0  0  0  0  0  0  0  0  0
   80.7210   38.7060  152.0050 O   0  0  0  0  0  0  0  0  0  0  0  0
   74.8240   41.1590  150.9440 O   0  0  0  0  0  0  0  0  0  0  0  0
   80.5170   39.6930  153.8950 O   0  0  0  0  0  0  0  0  0  0  0  0
   75.9900   40.2500  152.5850 O   0  0  0  0  0  0  0  0  0  0  0  0
   78.6350   41.1930  151.6580 C   0  0  0  0  0  0  0  0  0  0  0  0
   78.7520   42.3260  152.5700 C   0  0  0  0  0  0  0  0  0  0  0  0
   78.6890   39.8170  152.4790 C   0  0  0  0  0  0  0  0  0  0  0  0
   77.3300   41.2840  150.7700 C   0  0  0  0  0  0  0  0  0  0  0  0
   80.1510   39.3280  152.7830 C   0  0  0  0  0  0  0  0  0  0  0  0
   75.9480   40.9090  151.4040 C   0  0  0  0  0  0  0  0  0  0  0  0
  1  8  1  0  0  0  0
  2  9  2  0  0  0  0
  3  9  1  0  0  0  0
  4 12  2  0  0  0  0
  5 13  2  0  0  0  0
  6 12  1  0  0  0  0
  7 13  1  0  0  0  0
  8  9  1  0  0  0  0
  8 10  1  0  0  0  0
  8 11  1  0  0  0  0
 10 12  1  0  0  0  0
 11 13  1  0  0  0  0
M  END
$$$$
822116
 OpenBabel12061010053D

 27 29  0  0  0  0  0  0  0  0999 V2000
   19.0440    7.2350    8.5600 P   0  0  0  0  0  0  0  0  0  0  0  0
   21.2800    7.8310    6.8150 P   0  0  0  0  0  0  0  0  0  0  0  0
   19.3960    3.6580   12.1350 O   0  0  0  0  0  0  0  0  0  0  0  0
   18.9020    5.8070    9.2770 O   0  0  0  0  0  0  0  0  0  0  0  0
   20.4930    7.1370    7.9350 O   0  0  0  0  0  0  0  0  0  0  0  0
   16.2220    4.2760   13.6730 O   0  0  0  0  0  0  0  0  0  0  0  0
   16.4160    3.3030   10.9700 O   0  0  0  0  0  0  0  0  0  0  0  0
   18.9520    8.2790    9.6040 O   0  0  0  0  0  0  0  0  0  0  0  0
   17.9860    7.2780    7.5060 O   0  0  0  0  0  0  0  0  0  0  0  0
   22.6900    8.0520    7.1650 O   0  0  0  0  0  0  0  0  0  0  0  0
   20.5450    9.1280    6.4540 O   0  0  0  0  0  0  0  0  0  0  0  0
   21.1110    6.8470    5.5780 O   0  0  0  0  0  0  0  0  0  0  0  0
   19.3220    3.9340   14.4250 N   0  0  0  0  0  0  0  0  0  0  0  0
   20.4060    3.5950   16.3880 N   0  0  0  0  0  0  0  0  0  0  0  0
   20.1130    6.2170   14.0050 N   0  0  0  0  0  0  0  0  0  0  0  0
   21.5200    6.9450   15.8520 N   0  0  0  0  0  0  0  0  0  0  0  0
   22.1150    5.6180   17.6630 N   0  0  0  0  0  0  0  0  0  0  0  0
   18.5800    3.5690   13.2440 C   0  0  1  0  0  0  0  0  0  0  0  0
   20.0040    5.1030   14.7670 C   0  0  0  0  0  0  0  0  0  0  0  0
   17.4060    4.5250   12.9390 C   0  0  1  0  0  0  0  0  0  0  0  0
   18.6910    4.1900   11.0150 C   0  0  1  0  0  0  0  0  0  0  0  0
   17.2540    4.4070   11.4350 C   0  0  1  0  0  0  0  0  0  0  0  0
   20.6000    4.8360   15.9700 C   0  0  0  0  0  0  0  0  0  0  0  0
   19.6520    3.1090   15.4630 C   0  0  0  0  0  0  0  0  0  0  0  0
   19.3950    5.4950   10.5530 C   0  0  0  0  0  0  0  0  0  0  0  0
   21.3960    5.7880   16.5620 C   0  0  0  0  0  0  0  0  0  0  0  0
   20.8710    7.1020   14.6850 C   0  0  0  0  0  0  0  0  0  0  0  0
  1  4  1  0  0  0  0
  1  5  1  0  0  0  0
  1  8  2  0  0  0  0
  1  9  1  0  0  0  0
  2  5  1  0  0  0  0
  2 10  2  0  0  0  0
  2 11  1  0  0  0  0
  2 12  1  0  0  0  0
  3 18  1  0  0  0  0
  3 21  1  0  0  0  0
  4 25  1  0  0  0  0
 13 19  1  0  0  0  0
 13 24  1  0  0  0  0
 14 23  1  0  0  0  0
 14 24  2  0  0  0  0
 15 19  1  0  0  0  0
 15 27  2  0  0  0  0
 16 26  2  0  0  0  0
 16 27  1  0  0  0  0
 17 26  1  0  0  0  0
 18 13  1  6  0  0  0
 18 20  1  0  0  0  0
 19 23  2  0  0  0  0
 20  6  1  6  0  0  0
 20 22  1  0  0  0  0
 21 22  1  0  0  0  0
 21 25  1  1  0  0  0
 22  7  1  1  0  0  0
 23 26  1  0  0  0  0
M  END
$$$$
822119
 OpenBabel12061010053D

 11 11  0  0  0  0  0  0  0  0999 V2000
   21.7530    5.8550   21.6210 O   0  0  0  0  0  0  0  0  0  0  0  0
   22.0970    4.9910   16.9220 O   0  0  0  0  0  0  0  0  0  0  0  0
   19.7290    4.0320   21.8010 O   0  0  0  0  0  0  0  0  0  0  0  0
   22.3330    3.9010   15.9720 O   0  0  0  0  0  0  0  0  0  0  0  0
   21.3740    5.2160   20.5040 C   0  0  0  0  0  0  0  0  0  0  0  0
   20.3160    4.2890   20.5970 C   0  0  0  0  0  0  0  0  0  0  0  0
   21.5240    4.7740   18.1250 C   0  0  0  0  0  0  0  0  0  0  0  0
   21.9710    5.4770   19.2730 C   0  0  0  0  0  0  0  0  0  0  0  0
   19.8820    3.5980   19.4610 C   0  0  0  0  0  0  0  0  0  0  0  0
   20.4820    3.8510   18.2220 C   0  0  0  0  0  0  0  0  0  0  0  0
   21.0280    6.7480   22.4230 C   0  0  0  0  0  0  0  0  0  0  0  0
  1  5  1  0  0  0  0
  1 11  1  0  0  0  0
  2  4  1  0  0  0  0
  2  7  1  0  0  0  0
  3  6  1  0  0  0  0
  5  6  2  0  0  0  0
  5  8  1  0  0  0  0
  6  9  1  0  0  0  0
  7  8  2  0  0  0  0
  7 10  1  0  0  0  0
  9 10  2  0  0  0  0
M  END
$$$$
822151
 OpenBabel12061010053D

 10  9  0  0  0  0  0  0  0  0999 V2000
   31.3710  -28.7330  -70.3190 O   0  0  0  0  0  0  0  0  0  0  0  0
   32.4790  -31.8880  -68.7850 O   0  0  0  0  0  0  0  0  0  0  0  0
   28.9930  -30.2400  -68.9200 O   0  0  0  0  0  0  0  0  0  0  0  0
   33.4970  -28.9130  -68.5460 O   0  0  0  0  0  0  0  0  0  0  0  0
   30.8060  -30.2220  -67.5970 O   0  0  0  0  0  0  0  0  0  0  0  0
   34.7450  -30.0930  -69.8790 O   0  0  0  0  0  0  0  0  0  0  0  0
   31.1460  -30.0860  -69.9330 C   0  0  1  0  0  0  0  0  0  0  0  0
   32.5210  -30.8270  -69.7140 C   0  0  1  0  0  0  0  0  0  0  0  0
   30.2160  -30.1980  -68.7260 C   0  0  0  0  0  0  0  0  0  0  0  0
   33.6430  -29.8360  -69.3130 C   0  0  0  0  0  0  0  0  0  0  0  0
  3  9  2  0  0  0  0
  4 10  2  0  0  0  0
  5  9  1  0  0  0  0
  6 10  1  0  0  0  0
  7  1  1  1  0  0  0
  7  8  1  0  0  0  0
  7  9  1  0  0  0  0
  8  2  1  1  0  0  0
  8 10  1  0  0  0  0
M  END
$$$$
822153
 OpenBabel12061010053D

 21 22  0  0  0  0  0  0  0  0999 V2000
    1.9850    3.9380   13.7690 S   0  0  0  0  0  0  0  0  0  0  0  0
   -0.1230    0.1350   16.6900 P   0  0  0  0  0  0  0  0  0  0  0  0
   -0.6400    5.0710   16.4020 O   0  0  0  0  0  0  0  0  0  0  0  0
   -0.3190    1.5550   17.3250 O   0  0  0  0  0  0  0  0  0  0  0  0
   -3.3750    3.9760   16.3880 O   0  0  0  0  0  0  0  0  0  0  0  0
   -1.4780    7.1030   12.9200 O   0  0  0  0  0  0  0  0  0  0  0  0
    2.9130    8.2270   12.6560 O   0  0  0  0  0  0  0  0  0  0  0  0
    1.2970   -0.1660   16.6000 O   0  0  0  0  0  0  0  0  0  0  0  0
   -0.7620   -0.8230   17.6100 O   0  0  0  0  0  0  0  0  0  0  0  0
   -0.8010    0.0970   15.3990 O   0  0  0  0  0  0  0  0  0  0  0  0
    0.0230    5.9780   14.2700 N   0  0  0  0  0  0  0  0  0  0  0  0
    0.7390    7.5520   12.6890 N   0  0  0  0  0  0  0  0  0  0  0  0
   -1.0210    5.4120   15.1190 C   0  0  1  0  0  0  0  0  0  0  0  0
   -1.0770    3.7320   16.7940 C   0  0  1  0  0  0  0  0  0  0  0  0
   -2.1250    3.4210   15.9010 C   0  0  2  0  0  0  0  0  0  0  0  0
    1.4450    5.5260   14.5340 C   0  0  2  0  0  0  0  0  0  0  0  0
   -0.3210    6.8890   13.2760 C   0  0  0  0  0  0  0  0  0  0  0  0
   -1.6920    4.1580   14.6300 C   0  0  0  0  0  0  0  0  0  0  0  0
    2.4030    6.5040   14.1050 C   0  0  0  0  0  0  0  0  0  0  0  0
    2.0620    7.4750   13.1190 C   0  0  0  0  0  0  0  0  0  0  0  0
    0.1280    2.8090   16.7530 C   0  0  0  0  0  0  0  0  0  0  0  0
  2  4  1  0  0  0  0
  2  8  2  0  0  0  0
  2  9  1  0  0  0  0
  2 10  1  0  0  0  0
  3 13  1  0  0  0  0
  3 14  1  0  0  0  0
  4 21  1  0  0  0  0
  6 17  2  0  0  0  0
  7 20  2  0  0  0  0
 11 16  1  0  0  0  0
 11 17  1  0  0  0  0
 12 17  1  0  0  0  0
 12 20  1  0  0  0  0
 13 11  1  6  0  0  0
 13 18  1  0  0  0  0
 14 15  1  0  0  0  0
 14 21  1  6  0  0  0
 15  5  1  1  0  0  0
 15 18  1  0  0  0  0
 16  1  1  6  0  0  0
 16 19  1  0  0  0  0
 19 20  1  0  0  0  0
M  END
$$$$
822158
 OpenBabel12061010053D

 27 29  0  0  0  0  0  0  0  0999 V2000
    5.7690  -30.9580   15.2860 P   0  0  0  0  0  0  0  0  0  0  0  0
    4.9920  -33.3620   13.8470 P   0  0  0  0  0  0  0  0  0  0  0  0
    6.2420  -28.7180   11.8920 O   0  0  0  0  0  0  0  0  0  0  0  0
    5.7940  -30.1040   13.9300 O   0  0  0  0  0  0  0  0  0  0  0  0
    4.8270  -32.2360   14.9200 O   0  0  0  0  0  0  0  0  0  0  0  0
    4.8690  -27.6590    9.1870 O   0  0  0  0  0  0  0  0  0  0  0  0
    2.8840  -28.7940   10.6260 O   0  0  0  0  0  0  0  0  0  0  0  0
    5.1310  -30.2010   16.3790 O   0  0  0  0  0  0  0  0  0  0  0  0
    7.1710  -31.4440   15.5360 O   0  0  0  0  0  0  0  0  0  0  0  0
    3.5780  -33.7360   13.4420 O   0  0  0  0  0  0  0  0  0  0  0  0
    5.7880  -34.5260   14.4200 O   0  0  0  0  0  0  0  0  0  0  0  0
    5.7560  -32.6370   12.6890 O   0  0  0  0  0  0  0  0  0  0  0  0
    7.4580  -30.0520   10.3170 N   0  0  0  0  0  0  0  0  0  0  0  0
    8.6560  -31.7880   10.8280 N   0  0  0  0  0  0  0  0  0  0  0  0
    7.8360  -29.9610    7.9180 N   0  0  0  0  0  0  0  0  0  0  0  0
    9.2740  -31.6900    7.1440 N   0  0  0  0  0  0  0  0  0  0  0  0
   10.2270  -33.3120    8.5290 N   0  0  0  0  0  0  0  0  0  0  0  0
    6.5260  -28.8400   10.5010 C   0  0  1  0  0  0  0  0  0  0  0  0
    7.9950  -30.4750    9.1400 C   0  0  0  0  0  0  0  0  0  0  0  0
    5.1710  -28.9690    9.7550 C   0  0  1  0  0  0  0  0  0  0  0  0
    4.7640  -28.7560   12.1490 C   0  0  1  0  0  0  0  0  0  0  0  0
    4.1700  -29.3850   10.9020 C   0  0  1  0  0  0  0  0  0  0  0  0
    8.7410  -31.5620    9.4580 C   0  0  0  0  0  0  0  0  0  0  0  0
    7.8880  -30.8650   11.2720 C   0  0  0  0  0  0  0  0  0  0  0  0
    4.5520  -29.5480   13.4180 C   0  0  0  0  0  0  0  0  0  0  0  0
    9.4320  -32.2080    8.3710 C   0  0  0  0  0  0  0  0  0  0  0  0
    8.5100  -30.6270    6.9850 C   0  0  0  0  0  0  0  0  0  0  0  0
  1  4  1  0  0  0  0
  1  5  1  0  0  0  0
  1  8  2  0  0  0  0
  1  9  1  0  0  0  0
  2  5  1  0  0  0  0
  2 10  2  0  0  0  0
  2 11  1  0  0  0  0
  2 12  1  0  0  0  0
  3 18  1  0  0  0  0
  3 21  1  0  0  0  0
  4 25  1  0  0  0  0
 13 19  1  0  0  0  0
 13 24  1  0  0  0  0
 14 23  1  0  0  0  0
 14 24  2  0  0  0  0
 15 19  2  0  0  0  0
 15 27  1  0  0  0  0
 16 26  1  0  0  0  0
 16 27  2  0  0  0  0
 17 26  1  0  0  0  0
 18 13  1  1  0  0  0
 18 20  1  0  0  0  0
 19 23  1  0  0  0  0
 20  6  1  1  0  0  0
 20 22  1  0  0  0  0
 21 22  1  0  0  0  0
 21 25  1  6  0  0  0
 22  7  1  6  0  0  0
 23 26  2  0  0  0  0
M  END
$$$$
822165
 OpenBabel12061010053D

 27 29  0  0  0  0  0  0  0  0999 V2000
   30.5680   16.1940   15.0200 P   0  0  0  0  0  0  0  0  0  0  0  0
   29.9580   18.1790   12.9300 P   0  0  0  0  0  0  0  0  0  0  0  0
   29.8120   13.6750   11.7550 O   0  0  0  0  0  0  0  0  0  0  0  0
   30.4400   14.9790   13.9560 O   0  0  0  0  0  0  0  0  0  0  0  0
   30.8260   17.5060   14.0640 O   0  0  0  0  0  0  0  0  0  0  0  0
   31.1420   12.0390    9.2950 O   0  0  0  0  0  0  0  0  0  0  0  0
   33.1850   13.3380   10.5200 O   0  0  0  0  0  0  0  0  0  0  0  0
   31.7390   16.0060   15.9060 O   0  0  0  0  0  0  0  0  0  0  0  0
   29.2310   16.3390   15.7130 O   0  0  0  0  0  0  0  0  0  0  0  0
   28.4950   17.7910   13.0930 O   0  0  0  0  0  0  0  0  0  0  0  0
   30.5900   17.6130   11.6040 O   0  0  0  0  0  0  0  0  0  0  0  0
   30.2010   19.6760   13.0690 O   0  0  0  0  0  0  0  0  0  0  0  0
   28.6800   14.7110    9.9130 N   0  0  0  0  0  0  0  0  0  0  0  0
   27.4610   16.5020   10.0620 N   0  0  0  0  0  0  0  0  0  0  0  0
   28.6460   14.3690    7.4950 N   0  0  0  0  0  0  0  0  0  0  0  0
   27.3710   16.0280    6.3480 N   0  0  0  0  0  0  0  0  0  0  0  0
   26.2670   17.7940    7.4280 N   0  0  0  0  0  0  0  0  0  0  0  0
   29.5410   13.5290   10.3550 C   0  0  1  0  0  0  0  0  0  0  0  0
   28.3290   15.0120    8.6260 C   0  0  0  0  0  0  0  0  0  0  0  0
   30.9000   13.4440    9.6120 C   0  0  1  0  0  0  0  0  0  0  0  0
   31.2910   13.6800   12.0100 C   0  0  1  0  0  0  0  0  0  0  0  0
   31.9200   14.0290   10.6660 C   0  0  1  0  0  0  0  0  0  0  0  0
   27.5660   16.1320    8.7220 C   0  0  0  0  0  0  0  0  0  0  0  0
   28.1380   15.6230   10.7060 C   0  0  0  0  0  0  0  0  0  0  0  0
   31.5900   14.6680   13.1210 C   0  0  0  0  0  0  0  0  0  0  0  0
   27.0550   16.6700    7.4860 C   0  0  0  0  0  0  0  0  0  0  0  0
   28.1270   14.9440    6.4020 C   0  0  0  0  0  0  0  0  0  0  0  0
  1  4  1  0  0  0  0
  1  5  1  0  0  0  0
  1  8  2  0  0  0  0
  1  9  1  0  0  0  0
  2  5  1  0  0  0  0
  2 10  2  0  0  0  0
  2 11  1  0  0  0  0
  2 12  1  0  0  0  0
  3 18  1  0  0  0  0
  3 21  1  0  0  0  0
  4 25  1  0  0  0  0
 13 19  1  0  0  0  0
 13 24  1  0  0  0  0
 14 23  1  0  0  0  0
 14 24  2  0  0  0  0
 15 19  2  0  0  0  0
 15 27  1  0  0  0  0
 16 26  1  0  0  0  0
 16 27  2  0  0  0  0
 17 26  1  0  0  0  0
 18 13  1  1  0  0  0
 18 20  1  0  0  0  0
 19 23  1  0  0  0  0
 20  6  1  1  0  0  0
 20 22  1  0  0  0  0
 21 22  1  0  0  0  0
 21 25  1  6  0  0  0
 22  7  1  1  0  0  0
 23 26  2  0  0  0  0
M  END
$$$$
822175
 OpenBabel12061010053D

 12 12  0  0  0  0  0  0  0  0999 V2000
   36.4740   83.4990  110.8580 O   0  0  0  0  0  0  0  0  0  0  0  0
   35.7660   79.4190  111.3640 O   0  0  0  0  0  0  0  0  0  0  0  0
   33.5410   81.1950  111.0460 O   0  0  0  0  0  0  0  0  0  0  0  0
   38.3010   80.3340  110.4220 O   0  0  0  0  0  0  0  0  0  0  0  0
   38.7210   83.1340  110.6440 O   0  0  0  0  0  0  0  0  0  0  0  0
   32.8510   83.8870  110.7020 O   0  0  0  0  0  0  0  0  0  0  0  0
   35.9290   80.6740  110.7180 C   0  0  1  0  0  0  0  0  0  0  0  0
   34.8970   81.6710  111.2470 C   0  0  1  0  0  0  0  0  0  0  0  0
   37.3340   81.2160  110.9750 C   0  0  2  0  0  0  0  0  0  0  0  0
   35.1250   83.0460  110.5920 C   0  0  1  0  0  0  0  0  0  0  0  0
   37.4760   82.6050  110.3430 C   0  0  1  0  0  0  0  0  0  0  0  0
   34.1890   84.1240  111.1090 C   0  0  0  0  0  0  0  0  0  0  0  0
  1 10  1  0  0  0  0
  1 11  1  0  0  0  0
  6 12  1  0  0  0  0
  7  2  1  1  0  0  0
  7  8  1  0  0  0  0
  7  9  1  0  0  0  0
  8  3  1  6  0  0  0
  8 10  1  0  0  0  0
  9  4  1  6  0  0  0
  9 11  1  0  0  0  0
 10 12  1  1  0  0  0
 11  5  1  1  0  0  0
M  END
$$$$
822176
 OpenBabel12061010053D

 15 15  0  0  0  0  0  0  0  0999 V2000
   28.0040   81.1520   83.1220 O   0  0  0  0  0  0  0  0  0  0  0  0
   31.4340   78.9770   82.3570 O   0  0  0  0  0  0  0  0  0  0  0  0
   31.2660   80.6250   84.7870 O   0  0  0  0  0  0  0  0  0  0  0  0
   27.7950   83.2110   84.9010 O   0  0  0  0  0  0  0  0  0  0  0  0
   29.2950   78.5350   79.3800 O   0  0  0  0  0  0  0  0  0  0  0  0
   28.8600   77.9540   81.5130 N   0  0  0  0  0  0  0  0  0  0  0  0
   26.6730   79.7120   81.7820 N   0  0  0  0  0  0  0  0  0  0  0  0
   29.0720   79.3010   82.0040 C   0  0  2  0  0  0  0  0  0  0  0  0
   30.2220   79.3210   83.0130 C   0  0  2  0  0  0  0  0  0  0  0  0
   30.3640   80.7100   83.6610 C   0  0  1  0  0  0  0  0  0  0  0  0
   27.8080   79.8080   82.6820 C   0  0  1  0  0  0  0  0  0  0  0  0
   29.0060   81.2460   84.1560 C   0  0  1  0  0  0  0  0  0  0  0  0
   29.0790   82.7060   84.5640 C   0  0  0  0  0  0  0  0  0  0  0  0
   28.9890   77.6850   80.2190 C   0  0  0  0  0  0  0  0  0  0  0  0
   28.7430   76.2500   79.7900 C   0  0  0  0  0  0  0  0  0  0  0  0
  1 11  1  0  0  0  0
  1 12  1  0  0  0  0
  4 13  1  0  0  0  0
  5 14  2  0  0  0  0
  6 14  1  0  0  0  0
  8  6  1  1  0  0  0
  8  9  1  0  0  0  0
  8 11  1  0  0  0  0
  9  2  1  6  0  0  0
  9 10  1  0  0  0  0
 10  3  1  1  0  0  0
 10 12  1  0  0  0  0
 11  7  1  6  0  0  0
 12 13  1  6  0  0  0
 14 15  1  0  0  0  0
M  END
$$$$
822178
 OpenBabel12061010053D

 23 25  0  0  0  0  0  0  0  0999 V2000
   21.8080   45.5000   74.7790 O   0  0  0  0  0  0  0  0  0  0  0  0
   24.3080   43.7280   83.2080 O   0  0  0  0  0  0  0  0  0  0  0  0
   26.3710   44.3470   83.6060 O   0  0  0  0  0  0  0  0  0  0  0  0
   24.1600   46.7490   76.0530 N   0  0  0  0  0  0  0  0  0  0  0  0
   25.5590   43.7870   74.1890 N   0  0  0  0  0  0  0  0  0  0  0  0
   26.5970   45.4240   75.5300 N   0  0  0  0  0  0  0  0  0  0  0  0
   23.1630   43.8380   73.8050 N   0  0  0  0  0  0  0  0  0  0  0  0
   24.6340   48.4320   78.6820 N   0  0  0  0  0  0  0  0  0  0  0  0
   24.5580   42.1990   72.8750 N   0  0  0  0  0  0  0  0  0  0  0  0
   24.1800   45.6050   75.2480 C   0  0  0  0  0  0  0  0  0  0  0  0
   25.4400   44.9230   74.9830 C   0  0  0  0  0  0  0  0  0  0  0  0
   23.0550   44.9870   74.6060 C   0  0  0  0  0  0  0  0  0  0  0  0
   25.3580   47.2420   76.5950 C   0  0  0  0  0  0  0  0  0  0  0  0
   24.4090   43.3100   73.6460 C   0  0  0  0  0  0  0  0  0  0  0  0
   26.5840   46.5620   76.3250 C   0  0  0  0  0  0  0  0  0  0  0  0
   25.4120   48.4880   77.4680 C   0  0  0  0  0  0  0  0  0  0  0  0
   24.8860   47.5340   79.7000 C   0  0  0  0  0  0  0  0  0  0  0  0
   25.1730   45.5480   81.8060 C   0  0  0  0  0  0  0  0  0  0  0  0
   26.1790   47.3440   80.3420 C   0  0  0  0  0  0  0  0  0  0  0  0
   23.7770   46.7420   80.1160 C   0  0  0  0  0  0  0  0  0  0  0  0
   26.3110   46.3540   81.3850 C   0  0  0  0  0  0  0  0  0  0  0  0
   23.9090   45.7560   81.1530 C   0  0  0  0  0  0  0  0  0  0  0  0
   25.2920   44.5000   82.9160 C   0  0  0  0  0  0  0  0  0  0  0  0
  1 12  2  0  0  0  0
  2 23  2  0  0  0  0
  3 23  1  0  0  0  0
  4 10  1  0  0  0  0
  4 13  2  0  0  0  0
  5 11  1  0  0  0  0
  5 14  2  0  0  0  0
  6 11  1  0  0  0  0
  6 15  2  0  0  0  0
  7 12  1  0  0  0  0
  7 14  1  0  0  0  0
  8 16  1  0  0  0  0
  8 17  1  0  0  0  0
  9 14  1  0  0  0  0
 10 11  2  0  0  0  0
 10 12  1  0  0  0  0
 13 15  1  0  0  0  0
 13 16  1  0  0  0  0
 17 19  2  0  0  0  0
 17 20  1  0  0  0  0
 18 21  2  0  0  0  0
 18 22  1  0  0  0  0
 18 23  1  0  0  0  0
 19 21  1  0  0  0  0
 20 22  2  0  0  0  0
M  END
$$$$
822180
 OpenBabel12061010053D

 12 12  0  0  0  0  0  0  0  0999 V2000
   37.0290   81.0370  110.5590 O   0  0  0  0  0  0  0  0  0  0  0  0
   34.7520   77.5550  110.9570 O   0  0  0  0  0  0  0  0  0  0  0  0
   33.5120   79.9010  109.9190 O   0  0  0  0  0  0  0  0  0  0  0  0
   37.5900   77.4120  110.9150 O   0  0  0  0  0  0  0  0  0  0  0  0
   38.9290   79.9120  111.1270 O   0  0  0  0  0  0  0  0  0  0  0  0
   34.2190   82.7190  109.0270 O   0  0  0  0  0  0  0  0  0  0  0  0
   35.5400   78.5780  110.3610 C   0  0  1  0  0  0  0  0  0  0  0  0
   34.8440   79.9310  110.5120 C   0  0  1  0  0  0  0  0  0  0  0  0
   36.9020   78.6500  111.0540 C   0  0  2  0  0  0  0  0  0  0  0  0
   35.7410   81.0300  109.8980 C   0  0  1  0  0  0  0  0  0  0  0  0
   37.7300   79.7880  110.4420 C   0  0  1  0  0  0  0  0  0  0  0  0
   35.1820   82.4400  110.0320 C   0  0  0  0  0  0  0  0  0  0  0  0
  1 10  1  0  0  0  0
  1 11  1  0  0  0  0
  6 12  1  0  0  0  0
  7  2  1  1  0  0  0
  7  8  1  0  0  0  0
  7  9  1  0  0  0  0
  8  3  1  6  0  0  0
  8 10  1  0  0  0  0
  9  4  1  6  0  0  0
  9 11  1  0  0  0  0
 10 12  1  1  0  0  0
 11  5  1  1  0  0  0
M  END
$$$$
822195
 OpenBabel12061010053D

 12 12  0  0  0  0  0  0  0  0999 V2000
   31.1000   19.3190   57.9620 O   0  0  0  0  0  0  0  0  0  0  0  0
   32.4110   21.9450   60.8480 O   0  0  0  0  0  0  0  0  0  0  0  0
   31.6670   19.3180   61.5370 O   0  0  0  0  0  0  0  0  0  0  0  0
   33.1580   22.3130   58.0410 O   0  0  0  0  0  0  0  0  0  0  0  0
   33.1820   19.8260   57.0280 O   0  0  0  0  0  0  0  0  0  0  0  0
   29.3050   17.8740   59.7220 O   0  0  0  0  0  0  0  0  0  0  0  0
   32.4580   20.9190   59.8860 C   0  0  1  0  0  0  0  0  0  0  0  0
   31.4150   19.8710   60.2380 C   0  0  1  0  0  0  0  0  0  0  0  0
   32.1340   21.4550   58.4940 C   0  0  2  0  0  0  0  0  0  0  0  0
   31.5240   18.7530   59.2220 C   0  0  1  0  0  0  0  0  0  0  0  0
   31.9660   20.3500   57.4460 C   0  0  2  0  0  0  0  0  0  0  0  0
   30.6480   17.5650   59.5060 C   0  0  0  0  0  0  0  0  0  0  0  0
  1 10  1  0  0  0  0
  1 11  1  0  0  0  0
  6 12  1  0  0  0  0
  7  2  1  1  0  0  0
  7  8  1  0  0  0  0
  7  9  1  0  0  0  0
  8  3  1  1  0  0  0
  8 10  1  0  0  0  0
  9  4  1  6  0  0  0
  9 11  1  0  0  0  0
 10 12  1  1  0  0  0
 11  5  1  1  0  0  0
M  END
$$$$
822211
 OpenBabel12061010053D

 25 26  0  0  0  0  0  0  0  0999 V2000
   16.5410   74.8030   54.5410 P   0  0  0  0  0  0  0  0  0  0  0  0
   18.2040   75.0110   52.2000 P   0  0  0  0  0  0  0  0  0  0  0  0
   20.0840   74.7400   57.4930 O   0  0  0  0  0  0  0  0  0  0  0  0
   17.9740   74.5830   55.2330 O   0  0  0  0  0  0  0  0  0  0  0  0
   17.1070   75.5310   53.1680 O   0  0  0  0  0  0  0  0  0  0  0  0
   22.0720   72.2490   55.8600 O   0  0  0  0  0  0  0  0  0  0  0  0
   22.5420   74.9530   56.0000 O   0  0  0  0  0  0  0  0  0  0  0  0
   15.7220   75.7300   55.3520 O   0  0  0  0  0  0  0  0  0  0  0  0
   15.8140   73.5800   54.1060 O   0  0  0  0  0  0  0  0  0  0  0  0
   21.0800   72.0350   59.5400 O   0  0  0  0  0  0  0  0  0  0  0  0
   19.3710   74.5000   52.9650 O   0  0  0  0  0  0  0  0  0  0  0  0
   18.2190   76.2310   51.1570 O   0  0  0  0  0  0  0  0  0  0  0  0
   17.6060   73.7990   51.5690 O   0  0  0  0  0  0  0  0  0  0  0  0
   16.8220   70.4240   60.1450 O   0  0  0  0  0  0  0  0  0  0  0  0
   19.4880   72.6120   58.1110 N   0  0  0  0  0  0  0  0  0  0  0  0
   18.9400   71.2030   59.8730 N   0  0  0  0  0  0  0  0  0  0  0  0
   20.5230   73.4020   57.4160 C   0  0  1  0  0  0  0  0  0  0  0  0
   20.2140   75.3990   56.2120 C   0  0  1  0  0  0  0  0  0  0  0  0
   20.9290   73.1300   55.9930 C   0  0  1  0  0  0  0  0  0  0  0  0
   21.2660   74.5530   55.5370 C   0  0  2  0  0  0  0  0  0  0  0  0
   18.9400   75.6390   55.4100 C   0  0  0  0  0  0  0  0  0  0  0  0
   19.9090   71.9310   59.2240 C   0  0  0  0  0  0  0  0  0  0  0  0
   18.1700   72.5440   57.6940 C   0  0  0  0  0  0  0  0  0  0  0  0
   17.6000   71.1010   59.4980 C   0  0  0  0  0  0  0  0  0  0  0  0
   17.2660   71.8380   58.3300 C   0  0  0  0  0  0  0  0  0  0  0  0
  1  4  1  0  0  0  0
  1  5  1  0  0  0  0
  1  8  2  0  0  0  0
  1  9  1  0  0  0  0
  2  5  1  0  0  0  0
  2 11  2  0  0  0  0
  2 12  1  0  0  0  0
  2 13  1  0  0  0  0
  3 17  1  0  0  0  0
  3 18  1  0  0  0  0
  4 21  1  0  0  0  0
 10 22  2  0  0  0  0
 14 24  2  0  0  0  0
 15 22  1  0  0  0  0
 15 23  1  0  0  0  0
 16 22  1  0  0  0  0
 16 24  1  0  0  0  0
 17 15  1  6  0  0  0
 17 19  1  0  0  0  0
 18 20  1  0  0  0  0
 18 21  1  6  0  0  0
 19  6  1  1  0  0  0
 19 20  1  0  0  0  0
 20  7  1  1  0  0  0
 23 25  2  0  0  0  0
 24 25  1  0  0  0  0
M  END
$$$$
822214
 OpenBabel12061010053D

  5  4  0  0  0  0  0  0  0  0999 V2000
   20.6800   24.8160   13.0970 C   0  0  0  0  0  0  0  0  0  0  0  0
   19.3710   24.6250   12.3550 C   0  0  0  0  0  0  0  0  0  0  0  0
   20.4540   24.6840   14.5950 C   0  0  0  0  0  0  0  0  0  0  0  0
   19.4760   24.0650   10.9650 C   0  0  0  0  0  0  0  0  0  0  0  0
   21.6700   25.0040   15.4440 C   0  0  0  0  0  0  0  0  0  0  0  0
  1  2  1  0  0  0  0
  1  3  1  0  0  0  0
  2  4  1  0  0  0  0
  3  5  1  0  0  0  0
M  END
$$$$
822218
 OpenBabel12061010053D

 28 29  0  0  0  0  0  0  0  0999 V2000
    3.2930   49.0340   52.6110 S   0  0  0  0  0  0  0  0  0  0  0  0
    3.4030   47.6230   51.9970 O   0  0  0  0  0  0  0  0  0  0  0  0
    4.5890   49.9090   52.3630 O   0  0  0  0  0  0  0  0  0  0  0  0
    2.5510   47.4730   62.3700 O   0  0  0  0  0  0  0  0  0  0  0  0
    0.2090   50.4150   53.6320 O   0  0  0  0  0  0  0  0  0  0  0  0
   -0.8650   48.5890   53.0200 O   0  0  0  0  0  0  0  0  0  0  0  0
   -3.4570   49.9780   47.1030 O   0  0  0  0  0  0  0  0  0  0  0  0
    2.0810   49.9510   51.8400 N   0  0  0  0  0  0  0  0  0  0  0  0
    3.0200   48.7910   54.2980 C   0  0  0  0  0  0  0  0  0  0  0  0
    2.6670   48.4110   57.0600 C   0  0  0  0  0  0  0  0  0  0  0  0
    2.5960   47.5480   54.7770 C   0  0  0  0  0  0  0  0  0  0  0  0
    3.2620   49.8260   55.1990 C   0  0  0  0  0  0  0  0  0  0  0  0
    2.5690   48.2330   58.4290 C   0  0  0  0  0  0  0  0  0  0  0  0
    2.4540   47.3610   56.1510 C   0  0  0  0  0  0  0  0  0  0  0  0
    3.0860   49.6380   56.5700 C   0  0  0  0  0  0  0  0  0  0  0  0
    0.7600   49.4910   51.4860 C   0  0  1  0  0  0  0  0  0  0  0  0
    2.5550   46.9250   58.9240 C   0  0  0  0  0  0  0  0  0  0  0  0
    2.6510   49.3000   59.3270 C   0  0  0  0  0  0  0  0  0  0  0  0
    0.0040   49.5440   52.7850 C   0  0  0  0  0  0  0  0  0  0  0  0
    0.2020   50.4450   50.4360 C   0  0  0  0  0  0  0  0  0  0  0  0
    2.5790   47.7350   61.1600 C   0  0  0  0  0  0  0  0  0  0  0  0
    2.5290   46.6790   60.2830 C   0  0  0  0  0  0  0  0  0  0  0  0
    2.6250   49.0600   60.6940 C   0  0  0  0  0  0  0  0  0  0  0  0
   -1.1010   50.4290   49.7690 C   0  0  0  0  0  0  0  0  0  0  0  0
   -2.1640   50.4140   49.1850 C   0  0  0  0  0  0  0  0  0  0  0  0
    2.9470   48.4090   63.3130 C   0  0  0  0  0  0  0  0  0  0  0  0
   -3.5170   50.3600   48.4840 C   0  0  0  0  0  0  0  0  0  0  0  0
   -4.7380   50.0940   46.4700 C   0  0  0  0  0  0  0  0  0  0  0  0
  1  2  2  0  0  0  0
  1  3  2  0  0  0  0
  1  8  1  0  0  0  0
  1  9  1  0  0  0  0
  4 21  1  0  0  0  0
  4 26  1  0  0  0  0
  5 19  2  0  0  0  0
  6 19  1  0  0  0  0
  7 27  1  0  0  0  0
  7 28  1  0  0  0  0
  9 11  2  0  0  0  0
  9 12  1  0  0  0  0
 10 13  1  0  0  0  0
 10 14  2  0  0  0  0
 10 15  1  0  0  0  0
 11 14  1  0  0  0  0
 12 15  2  0  0  0  0
 13 17  2  0  0  0  0
 13 18  1  0  0  0  0
 16  8  1  1  0  0  0
 16 19  1  0  0  0  0
 16 20  1  0  0  0  0
 17 22  1  0  0  0  0
 18 23  2  0  0  0  0
 20 24  1  0  0  0  0
 21 22  2  0  0  0  0
 21 23  1  0  0  0  0
 24 25  3  0  0  0  0
 25 27  1  0  0  0  0
M  END
$$$$
822226
 OpenBabel12061010053D

 11 10  0  0  0  0  0  0  0  0999 V2000
   58.5160   30.5620   47.9020 P   0  0  0  0  0  0  0  0  0  0  0  0
   59.3890   30.1140   49.0070 O   0  0  0  0  0  0  0  0  0  0  0  0
   59.0820   30.3640   46.5480 O   0  0  0  0  0  0  0  0  0  0  0  0
   60.3210   33.2500   48.1230 O   0  0  0  0  0  0  0  0  0  0  0  0
   59.7840   32.5900   43.9700 O   0  0  0  0  0  0  0  0  0  0  0  0
   61.3370   32.8440   45.3510 O   0  0  0  0  0  0  0  0  0  0  0  0
   58.1730   32.3730   48.1100 C   0  0  0  0  0  0  0  0  0  0  0  0
   59.3320   33.1300   47.4590 C   0  0  0  0  0  0  0  0  0  0  0  0
   59.2020   33.6480   46.0340 C   0  0  0  0  0  0  0  0  0  0  0  0
   57.0410   29.9020   47.9780 C   0  0  0  0  0  0  0  0  0  0  0  0
   60.1510   32.9620   45.0620 C   0  0  0  0  0  0  0  0  0  0  0  0
  1  2  2  0  0  0  0
  1  3  1  0  0  0  0
  1  7  1  0  0  0  0
  1 10  1  0  0  0  0
  4  8  2  0  0  0  0
  5 11  2  0  0  0  0
  6 11  1  0  0  0  0
  7  8  1  0  0  0  0
  8  9  1  0  0  0  0
  9 11  1  0  0  0  0
M  END
$$$$
822237
 OpenBabel12061010053D

 47 49  0  0  0  0  0  0  0  0999 V2000
   -6.8810  -10.0670   -5.5280 O   0  0  0  0  0  0  0  0  0  0  0  0
   -9.3020   -9.5380   -7.1970 O   0  0  0  0  0  0  0  0  0  0  0  0
  -10.4300   -9.3430   -3.7160 O   0  0  0  0  0  0  0  0  0  0  0  0
  -11.7980  -11.0900   -5.4820 O   0  0  0  0  0  0  0  0  0  0  0  0
   -3.2760   -6.8400   -9.8470 O   0  0  0  0  0  0  0  0  0  0  0  0
   -7.9400   -6.6550  -10.5670 O   0  0  0  0  0  0  0  0  0  0  0  0
   -6.3390   -7.7090   -6.2630 N   0  3  0  0  0  0  0  0  0  0  0  0
   -3.7460   -7.4990   -7.1860 N   0  0  0  0  0  0  0  0  0  0  0  0
   -7.1110   -7.1700   -8.4560 N   0  0  0  0  0  0  0  0  0  0  0  0
   -5.6040   -6.7370  -10.2320 N   0  0  0  0  0  0  0  0  0  0  0  0
   -7.9790   -9.2080   -5.2020 C   0  0  1  0  0  0  0  0  0  0  0  0
   -7.7280   -7.8140   -5.7770 C   0  0  0  0  0  0  0  0  0  0  0  0
   -9.2690   -9.7790   -5.7880 C   0  0  1  0  0  0  0  0  0  0  0  0
  -10.4680   -9.1040   -5.1250 C   0  0  1  0  0  0  0  0  0  0  0  0
   -5.2640   -7.9270   -5.3960 C   0  0  0  0  0  0  0  0  0  0  0  0
   -6.0920   -7.3830   -7.5990 C   0  0  0  0  0  0  0  0  0  0  0  0
   -3.9530   -7.8150   -5.8940 C   0  0  0  0  0  0  0  0  0  0  0  0
   -5.4710   -8.2550   -4.0460 C   0  0  0  0  0  0  0  0  0  0  0  0
   -4.7600   -7.2820   -8.0430 C   0  0  0  0  0  0  0  0  0  0  0  0
  -11.7600   -9.6780   -5.7040 C   0  0  0  0  0  0  0  0  0  0  0  0
   -4.3730   -8.4700   -3.2010 C   0  0  0  0  0  0  0  0  0  0  0  0
   -2.8580   -8.0310   -5.0460 C   0  0  0  0  0  0  0  0  0  0  0  0
   -3.0680   -8.3610   -3.7010 C   0  0  0  0  0  0  0  0  0  0  0  0
   -4.5270   -6.9510   -9.3830 C   0  0  0  0  0  0  0  0  0  0  0  0
   -4.5960   -8.8310   -1.7510 C   0  0  0  0  0  0  0  0  0  0  0  0
   -1.8880   -8.5970   -2.7900 C   0  0  0  0  0  0  0  0  0  0  0  0
   -6.8970   -6.8540   -9.7460 C   0  0  0  0  0  0  0  0  0  0  0  0
   -8.0780   -9.1380   -4.1170 H   0  0  0  0  0  0  0  0  0  0  0  0
   -8.4130   -7.6360   -6.6030 H   0  0  0  0  0  0  0  0  0  0  0  0
   -7.8950   -7.0680   -5.0020 H   0  0  0  0  0  0  0  0  0  0  0  0
   -9.3070  -10.8520   -5.6030 H   0  0  0  0  0  0  0  0  0  0  0  0
  -10.4300   -8.0340   -5.3130 H   0  0  0  0  0  0  0  0  0  0  0  0
   -6.4710   -8.3400   -3.6570 H   0  0  0  0  0  0  0  0  0  0  0  0
  -12.6140   -9.2110   -5.2160 H   0  0  0  0  0  0  0  0  0  0  0  0
  -11.8000   -9.4770   -6.7720 H   0  0  0  0  0  0  0  0  0  0  0  0
   -1.8530   -7.9470   -5.4310 H   0  0  0  0  0  0  0  0  0  0  0  0
   -7.1120  -10.9890   -5.3350 H   0  0  0  0  0  0  0  0  0  0  0  0
   -8.7510  -10.1890   -7.6570 H   0  0  0  0  0  0  0  0  0  0  0  0
  -10.1070   -8.5550   -3.2530 H   0  0  0  0  0  0  0  0  0  0  0  0
   -4.2830   -8.0030   -1.1200 H   0  0  0  0  0  0  0  0  0  0  0  0
   -4.0120   -9.7150   -1.5030 H   0  0  0  0  0  0  0  0  0  0  0  0
   -5.6510   -9.0360   -1.5870 H   0  0  0  0  0  0  0  0  0  0  0  0
   -2.1910   -8.4530   -1.7560 H   0  0  0  0  0  0  0  0  0  0  0  0
   -1.0930   -7.8960   -3.0360 H   0  0  0  0  0  0  0  0  0  0  0  0
   -1.5260   -9.6160   -2.9230 H   0  0  0  0  0  0  0  0  0  0  0  0
   -5.4420   -6.4930  -11.1990 H   0  0  0  0  0  0  0  0  0  0  0  0
  -12.7130  -11.4090   -5.5350 H   0  0  0  0  0  0  0  0  0  0  0  0
  1 11  1  0  0  0  0
  1 37  1  0  0  0  0
  2 13  1  0  0  0  0
  2 38  1  0  0  0  0
  3 14  1  0  0  0  0
  3 39  1  0  0  0  0
  4 20  1  0  0  0  0
  4 47  1  0  0  0  0
  5 24  2  0  0  0  0
  6 27  2  0  0  0  0
  7 12  1  0  0  0  0
  7 15  1  0  0  0  0
  7 16  2  0  0  0  0
  8 17  1  0  0  0  0
  8 19  2  0  0  0  0
  9 16  1  0  0  0  0
  9 27  1  0  0  0  0
 10 24  1  0  0  0  0
 10 27  1  0  0  0  0
 10 46  1  0  0  0  0
 11 12  1  0  0  0  0
 11 13  1  0  0  0  0
 11 28  1  1  0  0  0
 12 29  1  0  0  0  0
 12 30  1  0  0  0  0
 13 14  1  0  0  0  0
 13 31  1  1  0  0  0
 14 20  1  0  0  0  0
 14 32  1  6  0  0  0
 15 17  1  0  0  0  0
 15 18  2  0  0  0  0
 16 19  1  0  0  0  0
 17 22  2  0  0  0  0
 18 21  1  0  0  0  0
 18 33  1  0  0  0  0
 19 24  1  0  0  0  0
 20 34  1  0  0  0  0
 20 35  1  0  0  0  0
 21 23  2  0  0  0  0
 21 25  1  0  0  0  0
 22 23  1  0  0  0  0
 22 36  1  0  0  0  0
 23 26  1  0  0  0  0
 25 40  1  0  0  0  0
 25 41  1  0  0  0  0
 25 42  1  0  0  0  0
 26 43  1  0  0  0  0
 26 44  1  0  0  0  0
 26 45  1  0  0  0  0
M  CHG  1   7   1
M  END
$$$$
822240
 OpenBabel12061010053D

 12 12  0  0  0  0  0  0  0  0999 V2000
   54.4300  129.8710  111.4320 O   0  0  0  0  0  0  0  0  0  0  0  0
   55.1870  131.1690  115.3110 O   0  0  0  0  0  0  0  0  0  0  0  0
   53.5320  131.9730  113.2170 O   0  0  0  0  0  0  0  0  0  0  0  0
   57.2790  130.0310  113.7460 O   0  0  0  0  0  0  0  0  0  0  0  0
   56.6720  129.5460  111.0350 O   0  0  0  0  0  0  0  0  0  0  0  0
   51.5080  131.2640  111.9720 O   0  0  0  0  0  0  0  0  0  0  0  0
   54.9280  130.2830  114.2350 C   0  0  1  0  0  0  0  0  0  0  0  0
   53.5660  130.6060  113.5990 C   0  0  2  0  0  0  0  0  0  0  0  0
   56.0290  130.4080  113.1850 C   0  0  2  0  0  0  0  0  0  0  0  0
   53.3370  129.7140  112.3640 C   0  0  1  0  0  0  0  0  0  0  0  0
   55.6850  129.4900  112.0110 C   0  0  1  0  0  0  0  0  0  0  0  0
   52.0540  130.0090  111.6020 C   0  0  0  0  0  0  0  0  0  0  0  0
  1 10  1  0  0  0  0
  1 11  1  0  0  0  0
  6 12  1  0  0  0  0
  7  2  1  6  0  0  0
  7  8  1  0  0  0  0
  7  9  1  0  0  0  0
  8  3  1  6  0  0  0
  8 10  1  0  0  0  0
  9  4  1  1  0  0  0
  9 11  1  0  0  0  0
 10 12  1  6  0  0  0
 11  5  1  6  0  0  0
M  END
$$$$
822246
 OpenBabel12061010053D

 14 13  0  0  0  0  0  0  0  0999 V2000
    2.6840   42.5990   55.0470 O   0  0  0  0  0  0  0  0  0  0  0  0
    2.1860   41.0820   56.5370 O   0  0  0  0  0  0  0  0  0  0  0  0
    1.8510   41.9990   55.7580 C   0  0  0  0  0  0  0  0  0  0  0  0
    0.3750   42.4010   55.6660 C   0  0  0  0  0  0  0  0  0  0  0  0
   -0.3880   41.7090   54.5270 C   0  0  0  0  0  0  0  0  0  0  0  0
   -1.7840   42.2850   54.3530 C   0  0  0  0  0  0  0  0  0  0  0  0
   -1.7760   43.4580   53.3820 C   0  0  0  0  0  0  0  0  0  0  0  0
   -2.8880   43.3660   52.3600 C   0  0  0  0  0  0  0  0  0  0  0  0
   -4.1900   43.9380   52.8820 C   0  0  0  0  0  0  0  0  0  0  0  0
   -5.3520   43.0340   52.5460 C   0  0  0  0  0  0  0  0  0  0  0  0
   -6.3940   43.0600   53.6440 C   0  0  0  0  0  0  0  0  0  0  0  0
   -7.6720   42.3880   53.1950 C   0  0  0  0  0  0  0  0  0  0  0  0
   -8.7270   43.4140   52.8210 C   0  0  0  0  0  0  0  0  0  0  0  0
   -9.0340   43.3790   51.3310 C   0  0  0  0  0  0  0  0  0  0  0  0
  1  3  2  0  0  0  0
  2  3  1  0  0  0  0
  3  4  1  0  0  0  0
  4  5  1  0  0  0  0
  5  6  1  0  0  0  0
  6  7  1  0  0  0  0
  7  8  1  0  0  0  0
  8  9  1  0  0  0  0
  9 10  1  0  0  0  0
 10 11  1  0  0  0  0
 11 12  1  0  0  0  0
 12 13  1  0  0  0  0
 13 14  1  0  0  0  0
M  END
$$$$
822272
 OpenBabel12061010053D

  9  9  0  0  0  0  0  0  0  0999 V2000
   42.1780  -58.0630    1.6330 O   0  0  0  0  0  0  0  0  0  0  0  0
   42.0990  -54.6200    0.7270 C   0  0  0  0  0  0  0  0  0  0  0  0
   43.0070  -53.9860   -0.1230 C   0  0  0  0  0  0  0  0  0  0  0  0
   41.8260  -53.9950    1.9670 C   0  0  0  0  0  0  0  0  0  0  0  0
   41.6640  -56.0420    0.4580 C   0  0  0  0  0  0  0  0  0  0  0  0
   43.7520  -52.8680    0.3070 C   0  0  0  0  0  0  0  0  0  0  0  0
   42.3420  -52.7130    2.2560 C   0  0  0  0  0  0  0  0  0  0  0  0
   43.4920  -52.3140    1.5670 C   0  0  0  0  0  0  0  0  0  0  0  0
   41.4670  -56.8250    1.7640 C   0  0  0  0  0  0  0  0  0  0  0  0
  1  9  1  0  0  0  0
  2  3  2  0  0  0  0
  2  4  1  0  0  0  0
  2  5  1  0  0  0  0
  3  6  1  0  0  0  0
  4  7  2  0  0  0  0
  5  9  1  0  0  0  0
  6  8  2  0  0  0  0
  7  8  1  0  0  0  0
M  END
$$$$
822310
 OpenBabel12061010053D

  7  6  0  0  0  0  0  0  0  0999 V2000
   24.6580    3.2790   15.9910 S   0  0  0  0  0  0  0  0  0  0  0  0
   24.6320    0.3120   18.1880 O   0  0  0  0  0  0  0  0  0  0  0  0
   23.4340   -0.2570   16.3960 O   0  0  0  0  0  0  0  0  0  0  0  0
   26.2150   -0.4770   15.3190 N   0  0  0  0  0  0  0  0  0  0  0  0
   25.6140    0.6760   16.0660 C   0  0  2  0  0  0  0  0  0  0  0  0
   24.4720    0.2000   16.9540 C   0  0  0  0  0  0  0  0  0  0  0  0
   25.0520    1.7430   15.1120 C   0  0  0  0  0  0  0  0  0  0  0  0
  1  7  1  0  0  0  0
  2  6  2  0  0  0  0
  3  6  1  0  0  0  0
  5  4  1  6  0  0  0
  5  6  1  0  0  0  0
  5  7  1  0  0  0  0
M  END
$$$$
822314
 OpenBabel12061010053D

 19 19  0  0  0  0  0  0  0  0999 V2000
   61.0620   13.6610   16.7080 P   0  0  0  0  0  0  0  0  0  0  0  0
   64.9350   11.6190   15.7530 O   0  0  0  0  0  0  0  0  0  0  0  0
   62.5970   13.0390   16.6200 O   0  0  0  0  0  0  0  0  0  0  0  0
   62.2060    9.5220   14.5920 O   0  0  0  0  0  0  0  0  0  0  0  0
   64.4740    8.2560   13.4090 O   0  0  0  0  0  0  0  0  0  0  0  0
   65.8190   12.1230   13.6330 O   0  0  0  0  0  0  0  0  0  0  0  0
   61.3030   15.1000   16.6000 O   0  0  0  0  0  0  0  0  0  0  0  0
   60.2500   13.0530   15.6450 O   0  0  0  0  0  0  0  0  0  0  0  0
   60.4110   13.2230   18.0060 O   0  0  0  0  0  0  0  0  0  0  0  0
   67.4860    7.7640   14.7040 O   0  0  0  0  0  0  0  0  0  0  0  0
   66.9860    9.5880   13.4580 N   0  0  0  0  0  0  0  0  0  0  0  0
   63.5880   11.2130   15.4370 C   0  0  1  0  0  0  0  0  0  0  0  0
   65.9500    9.9070   14.4200 C   0  0  2  0  0  0  0  0  0  0  0  0
   63.5340    9.8450   14.9750 C   0  0  2  0  0  0  0  0  0  0  0  0
   64.5630    9.6050   13.8500 C   0  0  2  0  0  0  0  0  0  0  0  0
   66.0080   11.3570   14.8190 C   0  0  2  0  0  0  0  0  0  0  0  0
   62.8210   11.5860   16.6360 C   0  0  0  0  0  0  0  0  0  0  0  0
   67.7060    8.4340   13.7230 C   0  0  0  0  0  0  0  0  0  0  0  0
   68.7270    8.0640   12.7510 C   0  0  0  0  0  0  0  0  0  0  0  0
  1  3  1  0  0  0  0
  1  7  2  0  0  0  0
  1  8  1  0  0  0  0
  1  9  1  0  0  0  0
  2 12  1  0  0  0  0
  2 16  1  0  0  0  0
  3 17  1  0  0  0  0
 10 18  2  0  0  0  0
 11 18  1  0  0  0  0
 12 14  1  0  0  0  0
 12 17  1  1  0  0  0
 13 11  1  6  0  0  0
 13 15  1  0  0  0  0
 13 16  1  0  0  0  0
 14  4  1  6  0  0  0
 14 15  1  0  0  0  0
 15  5  1  1  0  0  0
 16  6  1  6  0  0  0
 18 19  1  0  0  0  0
M  END
$$$$
822321
 OpenBabel12061010053D

 16 16  0  0  0  0  0  0  0  0999 V2000
   63.3900   23.3330   14.6400 P   0  0  0  0  0  0  0  0  0  0  0  0
   62.8690   23.8500   16.0650 O   0  0  0  0  0  0  0  0  0  0  0  0
   64.8230   24.2770   21.0940 O   0  0  0  0  0  0  0  0  0  0  0  0
   62.2440   23.2150   13.7320 O   0  0  0  0  0  0  0  0  0  0  0  0
   64.2500   22.1580   14.9160 O   0  0  0  0  0  0  0  0  0  0  0  0
   64.3080   24.5000   14.1610 O   0  0  0  0  0  0  0  0  0  0  0  0
   61.2650   24.1250   20.4510 N   0  0  0  0  0  0  0  0  0  0  0  0
   66.0670   23.9750   19.0020 N   0  0  0  0  0  0  0  0  0  0  0  0
   62.4030   23.4690   18.4720 C   0  0  0  0  0  0  0  0  0  0  0  0
[truncated: 1,263,898 more chars]
