# Supplementary material for: Confab - Systematic generation of diverse low-energy conformers
Source: J Cheminform. 2011 Mar 16;3:8. doi: 10.1186/1758-2946-3-8 (PMC3073927; doi:10.1186/1758-2946-3-8)
Supplement: Additional file 2 — Generated 3D structures used to test conformational coverage. This is a text file in SDF format containing 3D structures of the 1000 molecules in the dataset generated using Open Babel. These were used as the input to Confab. [file 1758-2946-3-8-S2.SDF]

583725
 OpenBabel12061010213D

 17 16  0  0  0  0  0  0  0  0999 V2000
    1.1157   -0.0313   -0.0288 O   0  0  0  0  0  0  0  0  0  0  0  0
   -1.4555    1.9272    1.6916 O   0  0  0  0  0  0  0  0  0  0  0  0
    4.4982   -1.0800   -0.9589 O   0  0  0  0  0  0  0  0  0  0  0  0
    0.5927    0.9660    0.8502 C   0  0  0  0  0  0  0  0  0  0  0  0
    2.5440   -0.0092   -0.0307 C   0  0  0  0  0  0  0  0  0  0  0  0
   -0.9303    0.9371    0.8157 C   0  0  0  0  0  0  0  0  0  0  0  0
    3.0759   -1.0973   -0.9551 C   0  0  0  0  0  0  0  0  0  0  0  0
   -2.4250    1.8696    1.6333 H   0  0  0  0  0  0  0  0  0  0  0  0
    4.7873   -1.7899   -1.5581 H   0  0  0  0  0  0  0  0  0  0  0  0
    0.9495    1.9579    0.5480 H   0  0  0  0  0  0  0  0  0  0  0  0
    0.9422    0.7828    1.8734 H   0  0  0  0  0  0  0  0  0  0  0  0
    2.9238   -0.1707    0.9853 H   0  0  0  0  0  0  0  0  0  0  0  0
    2.9023    0.9703   -0.3693 H   0  0  0  0  0  0  0  0  0  0  0  0
   -1.3021   -0.0460    1.1230 H   0  0  0  0  0  0  0  0  0  0  0  0
   -1.2938    1.1287   -0.1994 H   0  0  0  0  0  0  0  0  0  0  0  0
    2.7135   -0.9430   -1.9770 H   0  0  0  0  0  0  0  0  0  0  0  0
    2.7312   -2.0828   -0.6244 H   0  0  0  0  0  0  0  0  0  0  0  0
  1  5  1  0  0  0  0
  1  4  1  0  0  0  0
  2  6  1  0  0  0  0
  2  8  1  0  0  0  0
  3  7  1  0  0  0  0
  3  9  1  0  0  0  0
  4  6  1  0  0  0  0
  4 10  1  0  0  0  0
  4 11  1  0  0  0  0
  5  7  1  0  0  0  0
  5 12  1  0  0  0  0
  5 13  1  0  0  0  0
  6 14  1  0  0  0  0
  6 15  1  0  0  0  0
  7 16  1  0  0  0  0
  7 17  1  0  0  0  0
M  END
$$$$
583726
 OpenBabel12061010213D

 10  9  0  0  0  0  0  0  0  0999 V2000
    1.1237   -0.0721   -0.0630 S   0  0  0  0  0  0  0  0  0  0  0  0
    0.6083    0.3409   -1.3478 O   0  0  0  0  0  0  0  0  0  0  0  0
    0.6711   -1.2794    0.5922 O   0  0  0  0  0  0  0  0  0  0  0  0
    0.8163    1.1100    0.9891 O   0  0  0  0  0  0  0  0  0  0  0  0
    2.8507    0.0004   -0.0560 C   0  0  0  0  0  0  0  0  0  0  0  0
    3.5590   -0.8794   -0.7724 C   0  0  0  0  0  0  0  0  0  0  0  0
    0.3028    0.7158    1.7260 H   0  0  0  0  0  0  0  0  0  0  0  0
    3.3192    0.7740    0.5360 H   0  0  0  0  0  0  0  0  0  0  0  0
    3.0798   -1.6500   -1.3724 H   0  0  0  0  0  0  0  0  0  0  0  0
    4.6440   -0.8431   -0.7782 H   0  0  0  0  0  0  0  0  0  0  0  0
  1  5  1  0  0  0  0
  1  4  1  0  0  0  0
  1  3  2  0  0  0  0
  1  2  2  0  0  0  0
  4  7  1  0  0  0  0
  5  6  2  0  0  0  0
  5  8  1  0  0  0  0
  6  9  1  0  0  0  0
  6 10  1  0  0  0  0
M  END
$$$$
583756
 OpenBabel12061010213D

 33 32  0  0  0  0  0  0  0  0999 V2000
    3.9825    0.8121    3.2543 O   0  0  0  0  0  0  0  0  0  0  0  0
    6.1998    0.8460    5.1225 O   0  0  0  0  0  0  0  0  0  0  0  0
    0.7505    1.4415    3.5375 O   0  0  0  0  0  0  0  0  0  0  0  0
    0.4373   -0.0068    1.8780 O   0  0  0  0  0  0  0  0  0  0  0  0
    3.0096    2.5816    2.2303 N   0  0  0  0  0  0  0  0  0  0  0  0
    6.2139    2.6346    3.6774 N   0  0  0  0  0  0  0  0  0  0  0  0
    9.1468    2.1266    4.3425 N   0  0  0  0  0  0  0  0  0  0  0  0
    3.9003    2.0346    3.1319 C   0  0  0  0  0  0  0  0  0  0  0  0
    4.8220    3.0051    3.9287 C   0  0  2  0  0  0  0  0  0  0  0  0
    2.0864    1.7198    1.4836 C   0  0  2  0  0  0  0  0  0  0  0  0
    6.7705    1.5068    4.2609 C   0  0  0  0  0  0  0  0  0  0  0  0
    1.0834    1.0408    2.4288 C   0  0  0  0  0  0  0  0  0  0  0  0
    8.1866    1.1869    3.7380 C   0  0  2  0  0  0  0  0  0  0  0  0
    4.6240    4.4857    3.6218 C   0  0  0  0  0  0  0  0  0  0  0  0
    2.8173    0.7566    0.5499 C   0  0  0  0  0  0  0  0  0  0  0  0
    8.5784   -0.2498    4.0631 C   0  0  0  0  0  0  0  0  0  0  0  0
   -0.1561   -0.3139    2.5959 H   0  0  0  0  0  0  0  0  0  0  0  0
    2.7712    3.5602    2.2929 H   0  0  0  0  0  0  0  0  0  0  0  0
    6.7618    3.1634    3.0149 H   0  0  0  0  0  0  0  0  0  0  0  0
    8.9577    3.0747    4.0304 H   0  0  0  0  0  0  0  0  0  0  0  0
   10.0930    1.8876    4.0558 H   0  0  0  0  0  0  0  0  0  0  0  0
    4.6071    2.8378    4.9910 H   0  0  0  0  0  0  0  0  0  0  0  0
    1.4917    2.4019    0.8638 H   0  0  0  0  0  0  0  0  0  0  0  0
    8.1983    1.3155    2.6487 H   0  0  0  0  0  0  0  0  0  0  0  0
    4.8004    4.7036    2.5619 H   0  0  0  0  0  0  0  0  0  0  0  0
    5.3218    5.1004    4.2009 H   0  0  0  0  0  0  0  0  0  0  0  0
    3.6081    4.8094    3.8712 H   0  0  0  0  0  0  0  0  0  0  0  0
    3.3951    0.0017    1.0914 H   0  0  0  0  0  0  0  0  0  0  0  0
    3.5115    1.3034   -0.0976 H   0  0  0  0  0  0  0  0  0  0  0  0
    2.1135    0.2157   -0.0905 H   0  0  0  0  0  0  0  0  0  0  0  0
    8.5133   -0.4573    5.1368 H   0  0  0  0  0  0  0  0  0  0  0  0
    9.5997   -0.4689    3.7336 H   0  0  0  0  0  0  0  0  0  0  0  0
    7.9073   -0.9505    3.5526 H   0  0  0  0  0  0  0  0  0  0  0  0
  1  8  2  0  0  0  0
  2 11  2  0  0  0  0
  3 12  2  0  0  0  0
  4 12  1  0  0  0  0
  4 17  1  0  0  0  0
  5  8  1  0  0  0  0
  5 18  1  0  0  0  0
  6 11  1  0  0  0  0
  6 19  1  0  0  0  0
  7 20  1  0  0  0  0
  7 21  1  0  0  0  0
  9  8  1  0  0  0  0
  9 14  1  0  0  0  0
  9  6  1  0  0  0  0
  9 22  1  6  0  0  0
 10 12  1  0  0  0  0
 10 15  1  0  0  0  0
 10  5  1  0  0  0  0
 10 23  1  1  0  0  0
 13 11  1  0  0  0  0
 13 16  1  0  0  0  0
 13  7  1  0  0  0  0
 13 24  1  1  0  0  0
 14 25  1  0  0  0  0
 14 26  1  0  0  0  0
 14 27  1  0  0  0  0
 15 28  1  0  0  0  0
 15 29  1  0  0  0  0
 15 30  1  0  0  0  0
 16 31  1  0  0  0  0
 16 32  1  0  0  0  0
 16 33  1  0  0  0  0
M  END
$$$$
583771
 OpenBabel12061010213D

 15 14  0  0  0  0  0  0  0  0999 V2000
    1.0596   -0.0604   -0.0529 P   0  0  0  0  0  0  0  0  0  0  0  0
    1.0596   -0.6044   -1.6005 O   0  0  0  0  0  0  0  0  0  0  0  0
    1.0596   -1.2573    0.8955 O   0  0  0  0  0  0  0  0  0  0  0  0
   -0.6704   -0.0604   -0.0529 O   0  0  0  0  0  0  0  0  0  0  0  0
    2.7896   -0.0604   -0.0529 O   0  0  0  0  0  0  0  0  0  0  0  0
    1.0596    2.5838   -3.4224 O   0  0  0  0  0  0  0  0  0  0  0  0
    1.0596    2.1841   -1.2415 O   0  0  0  0  0  0  0  0  0  0  0  0
    1.0596    0.2767   -2.6784 C   0  0  0  0  0  0  0  0  0  0  0  0
    1.0596    1.7632   -2.5193 C   0  0  0  0  0  0  0  0  0  0  0  0
    1.0596   -0.2099   -3.9263 C   0  0  0  0  0  0  0  0  0  0  0  0
   -0.8945   -0.8618    0.4633 H   0  0  0  0  0  0  0  0  0  0  0  0
    3.0137   -0.8618    0.4633 H   0  0  0  0  0  0  0  0  0  0  0  0
    1.0596    3.1627   -1.3361 H   0  0  0  0  0  0  0  0  0  0  0  0
    1.0596   -1.2788   -4.1051 H   0  0  0  0  0  0  0  0  0  0  0  0
    1.0596    0.4451   -4.7929 H   0  0  0  0  0  0  0  0  0  0  0  0
  1  5  1  0  0  0  0
  1  4  1  0  0  0  0
  1  3  2  0  0  0  0
  1  2  1  0  0  0  0
  2  8  1  0  0  0  0
  4 11  1  0  0  0  0
  5 12  1  0  0  0  0
  6  9  2  0  0  0  0
  7  9  1  0  0  0  0
  7 13  1  0  0  0  0
  8 10  2  0  0  0  0
  8  9  1  0  0  0  0
 10 14  1  0  0  0  0
 10 15  1  0  0  0  0
M  END
$$$$
583773
 OpenBabel12061010213D

 42 44  0  0  0  0  0  0  0  0999 V2000
    3.1603    1.8582   -6.7217 P   0  0  0  0  0  0  0  0  0  0  0  0
    3.4104    1.0355   -9.5116 P   0  0  0  0  0  0  0  0  0  0  0  0
   -0.2024   -0.5364   -4.4695 O   0  0  0  0  0  0  0  0  0  0  0  0
    2.3480    0.5989   -6.0335 O   0  0  0  0  0  0  0  0  0  0  0  0
    3.9884    1.2433   -8.0192 O   0  0  0  0  0  0  0  0  0  0  0  0
    1.7591   -3.5308   -5.0166 O   0  0  0  0  0  0  0  0  0  0  0  0
    1.8456   -2.0581   -2.7723 O   0  0  0  0  0  0  0  0  0  0  0  0
    4.3259    1.8381   -5.7088 O   0  0  0  0  0  0  0  0  0  0  0  0
    1.8546    1.8808   -7.8564 O   0  0  0  0  0  0  0  0  0  0  0  0
    2.6065   -0.1698   -9.8315 O   0  0  0  0  0  0  0  0  0  0  0  0
    2.7513    2.4511   -9.9535 O   0  0  0  0  0  0  0  0  0  0  0  0
    4.6333    1.1644  -10.5396 O   0  0  0  0  0  0  0  0  0  0  0  0
   -0.8198   -1.8819   -6.2803 N   0  0  0  0  0  0  0  0  0  0  0  0
   -2.4698   -1.4561   -7.7245 N   0  0  0  0  0  0  0  0  0  0  0  0
    0.6644   -3.1814   -7.7057 N   0  0  0  0  0  0  0  0  0  0  0  0
   -0.1587   -3.2820   -9.9864 N   0  0  0  0  0  0  0  0  0  0  0  0
   -2.2386   -2.4415  -10.6752 N   0  0  0  0  0  0  0  0  0  0  0  0
   -0.0720   -1.8572   -5.0369 C   0  0  1  0  0  0  0  0  0  0  0  0
   -0.4534   -2.4785   -7.4550 C   0  0  0  0  0  0  0  0  0  0  0  0
    1.4320   -2.1456   -5.1463 C   0  0  1  0  0  0  0  0  0  0  0  0
    1.1005   -0.1086   -4.0015 C   0  0  1  0  0  0  0  0  0  0  0  0
    2.0007   -1.3345   -4.0003 C   0  0  1  0  0  0  0  0  0  0  0  0
   -1.4686   -2.1746   -8.3478 C   0  0  0  0  0  0  0  0  0  0  0  0
   -2.0522   -1.3096   -6.4832 C   0  0  0  0  0  0  0  0  0  0  0  0
    1.5807    1.0301   -4.9022 C   0  0  0  0  0  0  0  0  0  0  0  0
   -1.3013   -2.6338   -9.6660 C   0  0  0  0  0  0  0  0  0  0  0  0
    0.7474   -3.5017   -9.0121 C   0  0  0  0  0  0  0  0  0  0  0  0
    1.4945   -3.9286   -5.8741 H   0  0  0  0  0  0  0  0  0  0  0  0
    2.2091   -2.9483   -2.9603 H   0  0  0  0  0  0  0  0  0  0  0  0
    1.6272    2.7708   -8.1899 H   0  0  0  0  0  0  0  0  0  0  0  0
    3.4333    3.1142  -10.1479 H   0  0  0  0  0  0  0  0  0  0  0  0
    4.2754    0.9362  -11.4239 H   0  0  0  0  0  0  0  0  0  0  0  0
   -1.8010   -2.4764  -11.5870 H   0  0  0  0  0  0  0  0  0  0  0  0
   -2.8739   -1.6750  -10.4872 H   0  0  0  0  0  0  0  0  0  0  0  0
   -0.5701   -2.5686   -4.3659 H   0  0  0  0  0  0  0  0  0  0  0  0
    1.8586   -1.7735   -6.0818 H   0  0  0  0  0  0  0  0  0  0  0  0
    0.9400    0.2833   -2.9909 H   0  0  0  0  0  0  0  0  0  0  0  0
    3.0652   -1.1076   -4.1102 H   0  0  0  0  0  0  0  0  0  0  0  0
   -2.5872   -0.7918   -5.6956 H   0  0  0  0  0  0  0  0  0  0  0  0
    0.7270    1.6058   -5.2783 H   0  0  0  0  0  0  0  0  0  0  0  0
    2.2020    1.7002   -4.2981 H   0  0  0  0  0  0  0  0  0  0  0  0
    1.6612   -4.0024   -9.3181 H   0  0  0  0  0  0  0  0  0  0  0  0
  1  9  1  0  0  0  0
  1  8  2  0  0  0  0
  1  5  1  0  0  0  0
  1  4  1  0  0  0  0
  2  5  1  0  0  0  0
  2 12  1  0  0  0  0
  2 11  1  0  0  0  0
  2 10  2  0  0  0  0
  3 18  1  0  0  0  0
  3 21  1  0  0  0  0
  4 25  1  0  0  0  0
  6 28  1  0  0  0  0
  7 29  1  0  0  0  0
  9 30  1  0  0  0  0
 11 31  1  0  0  0  0
 12 32  1  0  0  0  0
 13 19  1  0  0  0  0
 13 24  1  0  0  0  0
 14 23  1  0  0  0  0
 14 24  2  0  0  0  0
 15 19  2  0  0  0  0
 15 27  1  0  0  0  0
 16 26  1  0  0  0  0
 16 27  2  0  0  0  0
 17 26  1  0  0  0  0
 17 33  1  0  0  0  0
 17 34  1  0  0  0  0
 18 20  1  0  0  0  0
 18 13  1  0  0  0  0
 18 35  1  6  0  0  0
 19 23  1  0  0  0  0
 20 22  1  0  0  0  0
 20  6  1  0  0  0  0
 20 36  1  1  0  0  0
 21 22  1  0  0  0  0
 21 25  1  0  0  0  0
 21 37  1  6  0  0  0
 22  7  1  0  0  0  0
 22 38  1  1  0  0  0
 23 26  2  0  0  0  0
 24 39  1  0  0  0  0
 25 40  1  0  0  0  0
 25 41  1  0  0  0  0
 27 42  1  0  0  0  0
M  END
$$$$
583775
 OpenBabel12061010213D

 52 55  0  0  0  0  0  0  0  0999 V2000
    1.4092    0.9132    0.3515 O   0  0  0  0  0  0  0  0  0  0  0  0
   -2.7943   -7.9765    4.3969 O   0  0  0  0  0  0  0  0  0  0  0  0
    8.9809   -0.2783    0.2642 O   0  0  0  0  0  0  0  0  0  0  0  0
   -0.0521   -3.1979    1.3682 N   0  0  0  0  0  0  0  0  0  0  0  0
    2.6841   -2.8758    1.7398 N   0  0  0  0  0  0  0  0  0  0  0  0
    2.8063   -0.9153    0.5678 N   0  0  0  0  0  0  0  0  0  0  0  0
    0.5929   -2.1111    0.8516 C   0  0  0  0  0  0  0  0  0  0  0  0
    0.6315   -4.1003    2.1038 C   0  0  0  0  0  0  0  0  0  0  0  0
    1.9715   -1.9418    1.0528 C   0  0  0  0  0  0  0  0  0  0  0  0
   -0.1976   -5.1776    2.6805 C   0  0  0  0  0  0  0  0  0  0  0  0
    1.9926   -3.9244    2.2727 C   0  0  0  0  0  0  0  0  0  0  0  0
   -0.2787   -1.1643    0.0658 C   0  0  0  0  0  0  0  0  0  0  0  0
    2.4988    0.3675    0.1916 C   0  0  0  0  0  0  0  0  0  0  0  0
   -1.7449   -1.5058   -0.1400 C   0  0  0  0  0  0  0  0  0  0  0  0
   -1.3980   -5.5556    2.0366 C   0  0  0  0  0  0  0  0  0  0  0  0
    0.1001   -5.8097    3.9003 C   0  0  0  0  0  0  0  0  0  0  0  0
   -1.9571   -7.0797    3.8033 C   0  0  0  0  0  0  0  0  0  0  0  0
    3.5760    1.1666   -0.5186 C   0  0  0  0  0  0  0  0  0  0  0  0
   -2.2736   -6.4950    2.5875 C   0  0  0  0  0  0  0  0  0  0  0  0
   -0.7764   -6.7519    4.4582 C   0  0  0  0  0  0  0  0  0  0  0  0
    5.0044    0.7519   -0.3044 C   0  0  0  0  0  0  0  0  0  0  0  0
   -2.2994   -1.5355   -1.4261 C   0  0  0  0  0  0  0  0  0  0  0  0
   -2.5978   -1.6286    0.9696 C   0  0  0  0  0  0  0  0  0  0  0  0
    5.6280   -0.1276   -1.2006 C   0  0  0  0  0  0  0  0  0  0  0  0
    5.7277    1.2538    0.7859 C   0  0  0  0  0  0  0  0  0  0  0  0
    7.6699    0.0329    0.0601 C   0  0  0  0  0  0  0  0  0  0  0  0
    6.9628   -0.4874   -1.0189 C   0  0  0  0  0  0  0  0  0  0  0  0
    7.0623    0.8952    0.9644 C   0  0  0  0  0  0  0  0  0  0  0  0
   -3.6800   -1.6600   -1.5936 C   0  0  0  0  0  0  0  0  0  0  0  0
   -3.9736   -1.7605    0.8004 C   0  0  0  0  0  0  0  0  0  0  0  0
   -4.5157   -1.7636   -0.4817 C   0  0  0  0  0  0  0  0  0  0  0  0
   -3.5925   -8.0610    3.8489 H   0  0  0  0  0  0  0  0  0  0  0  0
    9.2819   -0.8435   -0.4658 H   0  0  0  0  0  0  0  0  0  0  0  0
    3.7820   -1.1282    0.7445 H   0  0  0  0  0  0  0  0  0  0  0  0
    2.5941   -4.6229    2.8445 H   0  0  0  0  0  0  0  0  0  0  0  0
    0.1890   -0.9921   -0.9109 H   0  0  0  0  0  0  0  0  0  0  0  0
   -0.3362   -0.2281    0.6217 H   0  0  0  0  0  0  0  0  0  0  0  0
   -1.6739   -5.0848    1.0918 H   0  0  0  0  0  0  0  0  0  0  0  0
    0.9934   -5.5504    4.4629 H   0  0  0  0  0  0  0  0  0  0  0  0
    3.4691    2.2121   -0.1985 H   0  0  0  0  0  0  0  0  0  0  0  0
    3.3419    1.1542   -1.5906 H   0  0  0  0  0  0  0  0  0  0  0  0
   -3.1923   -6.7325    2.0608 H   0  0  0  0  0  0  0  0  0  0  0  0
   -0.5490   -7.2115    5.4165 H   0  0  0  0  0  0  0  0  0  0  0  0
   -1.6668   -1.4219   -2.3030 H   0  0  0  0  0  0  0  0  0  0  0  0
   -2.1856   -1.5986    1.9768 H   0  0  0  0  0  0  0  0  0  0  0  0
    5.0811   -0.5256   -2.0535 H   0  0  0  0  0  0  0  0  0  0  0  0
    5.2644    1.9422    1.4905 H   0  0  0  0  0  0  0  0  0  0  0  0
    7.4315   -1.1623   -1.7279 H   0  0  0  0  0  0  0  0  0  0  0  0
    7.6295    1.2965    1.7996 H   0  0  0  0  0  0  0  0  0  0  0  0
   -4.1070   -1.6501   -2.5927 H   0  0  0  0  0  0  0  0  0  0  0  0
   -4.6179   -1.8356    1.6716 H   0  0  0  0  0  0  0  0  0  0  0  0
   -5.5915   -1.8338   -0.6133 H   0  0  0  0  0  0  0  0  0  0  0  0
  1 13  2  0  0  0  0
  2 17  1  0  0  0  0
  2 32  1  0  0  0  0
  3 26  1  0  0  0  0
  3 33  1  0  0  0  0
  4  7  1  0  0  0  0
  4  8  2  0  0  0  0
  5  9  1  0  0  0  0
  5 11  2  0  0  0  0
  6 13  1  0  0  0  0
  6  9  1  0  0  0  0
  6 34  1  0  0  0  0
  7  9  2  0  0  0  0
  7 12  1  0  0  0  0
  8 11  1  0  0  0  0
  8 10  1  0  0  0  0
 10 15  2  0  0  0  0
 10 16  1  0  0  0  0
 11 35  1  0  0  0  0
 12 14  1  0  0  0  0
 12 36  1  0  0  0  0
 12 37  1  0  0  0  0
 13 18  1  0  0  0  0
 14 22  2  0  0  0  0
 14 23  1  0  0  0  0
 15 19  1  0  0  0  0
 15 38  1  0  0  0  0
 16 20  2  0  0  0  0
 16 39  1  0  0  0  0
 17 19  2  0  0  0  0
 17 20  1  0  0  0  0
 18 21  1  0  0  0  0
 18 40  1  0  0  0  0
 18 41  1  0  0  0  0
 19 42  1  0  0  0  0
 20 43  1  0  0  0  0
 21 24  2  0  0  0  0
 21 25  1  0  0  0  0
 22 29  1  0  0  0  0
 22 44  1  0  0  0  0
 23 30  2  0  0  0  0
 23 45  1  0  0  0  0
 24 27  1  0  0  0  0
 24 46  1  0  0  0  0
 25 28  2  0  0  0  0
 25 47  1  0  0  0  0
 26 27  2  0  0  0  0
 26 28  1  0  0  0  0
 27 48  1  0  0  0  0
 28 49  1  0  0  0  0
 29 31  2  0  0  0  0
 29 50  1  0  0  0  0
 30 31  1  0  0  0  0
 30 51  1  0  0  0  0
 31 52  1  0  0  0  0
M  END
$$$$
583779
 OpenBabel12061010213D

 33 33  0  0  0  0  0  0  0  0999 V2000
    0.9647    0.1538    0.0580 S   0  0  0  0  0  0  0  0  0  0  0  0
    0.4667    1.2166    0.8987 O   0  0  0  0  0  0  0  0  0  0  0  0
    0.5887    0.0040   -1.3287 O   0  0  0  0  0  0  0  0  0  0  0  0
    0.6236   -1.2625    0.7556 O   0  0  0  0  0  0  0  0  0  0  0  0
    9.0582    1.1747   -4.6074 O   0  0  0  0  0  0  0  0  0  0  0  0
    4.8699    1.1734   -0.5742 N   0  0  0  0  0  0  0  0  0  0  0  0
    5.5968    0.3667   -3.4013 N   0  0  0  0  0  0  0  0  0  0  0  0
    2.7337    0.0419    0.2028 C   0  0  0  0  0  0  0  0  0  0  0  0
    3.3906    1.2159   -0.5054 C   0  0  0  0  0  0  0  0  0  0  0  0
    5.3465    2.1467   -1.5910 C   0  0  0  0  0  0  0  0  0  0  0  0
    5.4332   -0.1505   -0.9170 C   0  0  0  0  0  0  0  0  0  0  0  0
    5.0699    1.7047   -3.0543 C   0  0  0  0  0  0  0  0  0  0  0  0
    5.1505   -0.6012   -2.3720 C   0  0  0  0  0  0  0  0  0  0  0  0
    7.0683    0.3440   -3.5151 C   0  0  0  0  0  0  0  0  0  0  0  0
    7.6383    1.2833   -4.5855 C   0  0  0  0  0  0  0  0  0  0  0  0
    0.4272   -1.9144    0.0485 H   0  0  0  0  0  0  0  0  0  0  0  0
    9.3774    1.8598   -5.2196 H   0  0  0  0  0  0  0  0  0  0  0  0
    2.9872   -0.9089   -0.2751 H   0  0  0  0  0  0  0  0  0  0  0  0
    2.9971    0.0062    1.2626 H   0  0  0  0  0  0  0  0  0  0  0  0
    3.1131    2.1408    0.0179 H   0  0  0  0  0  0  0  0  0  0  0  0
    2.9484    1.2995   -1.5025 H   0  0  0  0  0  0  0  0  0  0  0  0
    6.4268    2.2884   -1.4562 H   0  0  0  0  0  0  0  0  0  0  0  0
    4.8992    3.1317   -1.4112 H   0  0  0  0  0  0  0  0  0  0  0  0
    5.0976   -0.9167   -0.2099 H   0  0  0  0  0  0  0  0  0  0  0  0
    6.5175   -0.1104   -0.7520 H   0  0  0  0  0  0  0  0  0  0  0  0
    3.9888    1.6878   -3.2385 H   0  0  0  0  0  0  0  0  0  0  0  0
    5.4297    2.4714   -3.7461 H   0  0  0  0  0  0  0  0  0  0  0  0
    5.6049   -1.5842   -2.5469 H   0  0  0  0  0  0  0  0  0  0  0  0
    4.0708   -0.7578   -2.4963 H   0  0  0  0  0  0  0  0  0  0  0  0
    7.3865   -0.6756   -3.7722 H   0  0  0  0  0  0  0  0  0  0  0  0
    7.5612    0.5677   -2.5620 H   0  0  0  0  0  0  0  0  0  0  0  0
    7.4034    2.3279   -4.3665 H   0  0  0  0  0  0  0  0  0  0  0  0
    7.2483    1.0273   -5.5754 H   0  0  0  0  0  0  0  0  0  0  0  0
  1  8  1  0  0  0  0
  1  4  1  0  0  0  0
  1  3  2  0  0  0  0
  1  2  2  0  0  0  0
  4 16  1  0  0  0  0
  5 15  1  0  0  0  0
  5 17  1  0  0  0  0
  6 10  1  0  0  0  0
  6 11  1  0  0  0  0
  7 12  1  0  0  0  0
  7 13  1  0  0  0  0
  7 14  1  0  0  0  0
  8  9  1  0  0  0  0
  8 18  1  0  0  0  0
  8 19  1  0  0  0  0
  9  6  1  0  0  0  0
  9 20  1  0  0  0  0
  9 21  1  0  0  0  0
 10 12  1  0  0  0  0
 10 22  1  0  0  0  0
 10 23  1  0  0  0  0
 11 13  1  0  0  0  0
 11 24  1  0  0  0  0
 11 25  1  0  0  0  0
 12 26  1  0  0  0  0
 12 27  1  0  0  0  0
 13 28  1  0  0  0  0
 13 29  1  0  0  0  0
 14 15  1  0  0  0  0
 14 30  1  0  0  0  0
 14 31  1  0  0  0  0
 15 32  1  0  0  0  0
 15 33  1  0  0  0  0
M  END
$$$$
583797
 OpenBabel12061010213D

 35 36  0  0  0  0  0  0  0  0999 V2000
   16.4921   52.2156   -0.4358 S   0  0  0  0  0  0  0  0  0  0  0  0
   16.5583   54.2527    3.6767 O   0  0  0  0  0  0  0  0  0  0  0  0
   15.2943   49.9885   -0.4754 N   0  3  0  0  0  0  0  0  0  0  0  0
   12.3313   46.5629    0.5432 N   0  0  0  0  0  0  0  0  0  0  0  0
   14.2695   46.5054    1.9094 N   0  0  0  0  0  0  0  0  0  0  0  0
   12.3430   47.4642   -1.5803 N   0  0  0  0  0  0  0  0  0  0  0  0
   15.0095   50.5426    0.7805 C   0  0  0  0  0  0  0  0  0  0  0  0
   15.7161   51.7198    1.0010 C   0  0  0  0  0  0  0  0  0  0  0  0
   14.3173   47.6562   -0.1849 C   0  0  0  0  0  0  0  0  0  0  0  0
   14.9549   48.6636   -1.0704 C   0  0  0  0  0  0  0  0  0  0  0  0
   15.9861   50.8110   -1.2584 C   0  0  0  0  0  0  0  0  0  0  0  0
   13.0233   47.2134   -0.3912 C   0  0  0  0  0  0  0  0  0  0  0  0
   14.9310   47.1632    0.9471 C   0  0  0  0  0  0  0  0  0  0  0  0
   12.9638   46.2622    1.6896 C   0  0  0  0  0  0  0  0  0  0  0  0
   15.7938   52.4710    2.3052 C   0  0  0  0  0  0  0  0  0  0  0  0
   14.0977   49.9423    1.7893 C   0  0  0  0  0  0  0  0  0  0  0  0
   16.6052   53.7573    2.3437 C   0  0  0  0  0  0  0  0  0  0  0  0
   12.1331   45.7993    2.8449 C   0  0  0  0  0  0  0  0  0  0  0  0
   17.0283   55.1054    3.6968 H   0  0  0  0  0  0  0  0  0  0  0  0
   11.4105   47.0546   -1.4609 H   0  0  0  0  0  0  0  0  0  0  0  0
   12.7778   46.9968   -2.3734 H   0  0  0  0  0  0  0  0  0  0  0  0
   15.8912   48.2277   -1.4479 H   0  0  0  0  0  0  0  0  0  0  0  0
   14.3406   48.8735   -1.9552 H   0  0  0  0  0  0  0  0  0  0  0  0
   16.2370   50.6162   -2.2953 H   0  0  0  0  0  0  0  0  0  0  0  0
   15.9702   47.3805    1.1874 H   0  0  0  0  0  0  0  0  0  0  0  0
   16.2029   51.7843    3.0603 H   0  0  0  0  0  0  0  0  0  0  0  0
   14.7751   52.6981    2.6448 H   0  0  0  0  0  0  0  0  0  0  0  0
   13.2850   49.3644    1.3576 H   0  0  0  0  0  0  0  0  0  0  0  0
   13.5965   50.7304    2.3629 H   0  0  0  0  0  0  0  0  0  0  0  0
   14.6671   49.3503    2.5130 H   0  0  0  0  0  0  0  0  0  0  0  0
   16.1813   54.5143    1.6769 H   0  0  0  0  0  0  0  0  0  0  0  0
   17.6524   53.5828    2.0776 H   0  0  0  0  0  0  0  0  0  0  0  0
   11.1574   45.4382    2.5062 H   0  0  0  0  0  0  0  0  0  0  0  0
   11.9685   46.6414    3.5264 H   0  0  0  0  0  0  0  0  0  0  0  0
   12.6386   44.9983    3.3895 H   0  0  0  0  0  0  0  0  0  0  0  0
  1  8  1  0  0  0  0
  1 11  1  0  0  0  0
  2 17  1  0  0  0  0
  2 19  1  0  0  0  0
  3  7  1  0  0  0  0
  3 11  2  0  0  0  0
  3 10  1  0  0  0  0
  4 12  2  0  0  0  0
  4 14  1  0  0  0  0
  5 13  1  0  0  0  0
  5 14  2  0  0  0  0
  6 12  1  0  0  0  0
  6 20  1  0  0  0  0
  6 21  1  0  0  0  0
  7  8  2  0  0  0  0
  7 16  1  0  0  0  0
  8 15  1  0  0  0  0
  9 12  1  0  0  0  0
  9 13  2  0  0  0  0
 10  9  1  0  0  0  0
 10 22  1  0  0  0  0
 10 23  1  0  0  0  0
 11 24  1  0  0  0  0
 13 25  1  0  0  0  0
 14 18  1  0  0  0  0
 15 17  1  0  0  0  0
 15 26  1  0  0  0  0
 15 27  1  0  0  0  0
 16 28  1  0  0  0  0
 16 29  1  0  0  0  0
 16 30  1  0  0  0  0
 17 31  1  0  0  0  0
 17 32  1  0  0  0  0
 18 33  1  0  0  0  0
 18 34  1  0  0  0  0
 18 35  1  0  0  0  0
M  CHG  1   3   1
M  END
$$$$
583804
 OpenBabel12061010213D

 29 29  0  0  0  0  0  0  0  0999 V2000
    1.0603    0.0715   -0.0352 P   0  0  0  0  0  0  0  0  0  0  0  0
    1.0575    1.7061   -0.0099 O   0  0  0  0  0  0  0  0  0  0  0  0
   -0.6709    6.7698    0.1014 O   0  0  0  0  0  0  0  0  0  0  0  0
    1.0529   -0.3619   -1.4957 O   0  0  0  0  0  0  0  0  0  0  0  0
   -0.6697    0.0715   -0.0352 O   0  0  0  0  0  0  0  0  0  0  0  0
    2.7903    0.0715   -0.0352 O   0  0  0  0  0  0  0  0  0  0  0  0
    1.9101    5.7130    2.4000 N   0  0  0  0  0  0  0  0  0  0  0  0
   -1.6273    2.6538   -0.0111 N   0  0  0  0  0  0  0  0  0  0  0  0
    0.9656    3.7131    1.3576 C   0  0  0  0  0  0  0  0  0  0  0  0
    0.0151    4.4887    0.6604 C   0  0  0  0  0  0  0  0  0  0  0  0
    0.1170    5.8930    0.8002 C   0  0  0  0  0  0  0  0  0  0  0  0
    1.0573    6.4576    1.6717 C   0  0  0  0  0  0  0  0  0  0  0  0
    1.1044    2.2171    1.3124 C   0  0  0  0  0  0  0  0  0  0  0  0
    1.8488    4.3781    2.2236 C   0  0  0  0  0  0  0  0  0  0  0  0
   -1.0492    3.9548   -0.2771 C   0  0  0  0  0  0  0  0  0  0  0  0
    1.1831    7.9475    1.7935 C   0  0  0  0  0  0  0  0  0  0  0  0
   -1.0578    6.3392   -0.6781 H   0  0  0  0  0  0  0  0  0  0  0  0
   -0.9002   -0.0693   -0.9798 H   0  0  0  0  0  0  0  0  0  0  0  0
    3.0173    0.1079   -0.9882 H   0  0  0  0  0  0  0  0  0  0  0  0
   -1.0366    1.9395   -0.4395 H   0  0  0  0  0  0  0  0  0  0  0  0
   -1.6118    2.4408    0.9822 H   0  0  0  0  0  0  0  0  0  0  0  0
    2.0701    1.9158    1.7374 H   0  0  0  0  0  0  0  0  0  0  0  0
    0.3258    1.7577    1.9318 H   0  0  0  0  0  0  0  0  0  0  0  0
    2.5725    3.8310    2.8238 H   0  0  0  0  0  0  0  0  0  0  0  0
   -0.6589    3.9806   -1.3006 H   0  0  0  0  0  0  0  0  0  0  0  0
   -1.9143    4.6234   -0.2402 H   0  0  0  0  0  0  0  0  0  0  0  0
    1.9324    8.2157    2.5451 H   0  0  0  0  0  0  0  0  0  0  0  0
    0.2281    8.3895    2.0930 H   0  0  0  0  0  0  0  0  0  0  0  0
    1.4961    8.3744    0.8353 H   0  0  0  0  0  0  0  0  0  0  0  0
  1  6  1  0  0  0  0
  1  5  1  0  0  0  0
  1  4  2  0  0  0  0
  1  2  1  0  0  0  0
  2 13  1  0  0  0  0
  3 11  1  0  0  0  0
  3 17  1  0  0  0  0
  5 18  1  0  0  0  0
  6 19  1  0  0  0  0
  7 12  2  0  0  0  0
  7 14  1  0  0  0  0
  8 15  1  0  0  0  0
  8 20  1  0  0  0  0
  8 21  1  0  0  0  0
  9 10  1  0  0  0  0
  9 14  2  0  0  0  0
 10 11  2  0  0  0  0
 10 15  1  0  0  0  0
 11 12  1  0  0  0  0
 12 16  1  0  0  0  0
 13  9  1  0  0  0  0
 13 22  1  0  0  0  0
 13 23  1  0  0  0  0
 14 24  1  0  0  0  0
 15 25  1  0  0  0  0
 15 26  1  0  0  0  0
 16 27  1  0  0  0  0
 16 28  1  0  0  0  0
 16 29  1  0  0  0  0
M  END
$$$$
583816
 OpenBabel12061010213D

 27 27  0  0  0  0  0  0  0  0999 V2000
    3.8234   -0.8193    1.1810 Cl  0  0  0  0  0  0  0  0  0  0  0  0
    3.2300    3.9039   -1.1962 Cl  0  0  0  0  0  0  0  0  0  0  0  0
   -0.1928   -8.5789    1.8414 S   0  0  0  0  0  0  0  0  0  0  0  0
    0.6128   -1.0710    0.5507 O   0  0  0  0  0  0  0  0  0  0  0  0
   -1.0030   -3.3417    0.5556 O   0  0  0  0  0  0  0  0  0  0  0  0
    0.7946   -4.7159    0.9450 N   0  0  0  0  0  0  0  0  0  0  0  0
    1.3656    0.0088    0.1755 C   0  0  0  0  0  0  0  0  0  0  0  0
    2.7355    0.2507    0.3689 C   0  0  0  0  0  0  0  0  0  0  0  0
    2.5173    2.4268   -0.6789 C   0  0  0  0  0  0  0  0  0  0  0  0
    3.3044    1.4573   -0.0657 C   0  0  0  0  0  0  0  0  0  0  0  0
    0.5889    1.0097   -0.4316 C   0  0  0  0  0  0  0  0  0  0  0  0
    1.1577    2.2104   -0.8624 C   0  0  0  0  0  0  0  0  0  0  0  0
    1.2290   -2.3453    0.6055 C   0  0  0  0  0  0  0  0  0  0  0  0
    0.2077   -3.4868    0.6840 C   0  0  0  0  0  0  0  0  0  0  0  0
   -0.0150   -5.9056    1.1541 C   0  0  0  0  0  0  0  0  0  0  0  0
    0.8354   -7.1158    1.5330 C   0  0  0  0  0  0  0  0  0  0  0  0
    0.8134   -9.4214    2.1186 H   0  0  0  0  0  0  0  0  0  0  0  0
    1.8042   -4.7866    0.9721 H   0  0  0  0  0  0  0  0  0  0  0  0
    4.3640    1.6475    0.0904 H   0  0  0  0  0  0  0  0  0  0  0  0
   -0.4795    0.8478   -0.5712 H   0  0  0  0  0  0  0  0  0  0  0  0
    0.5341    2.9673   -1.3310 H   0  0  0  0  0  0  0  0  0  0  0  0
    1.8139   -2.4236    1.5258 H   0  0  0  0  0  0  0  0  0  0  0  0
    1.8464   -2.5206   -0.2836 H   0  0  0  0  0  0  0  0  0  0  0  0
   -0.5748   -6.0898    0.2299 H   0  0  0  0  0  0  0  0  0  0  0  0
   -0.7382   -5.6733    1.9452 H   0  0  0  0  0  0  0  0  0  0  0  0
    1.4211   -6.9046    2.4343 H   0  0  0  0  0  0  0  0  0  0  0  0
    1.5443   -7.3492    0.7315 H   0  0  0  0  0  0  0  0  0  0  0  0
  1  8  1  0  0  0  0
  2  9  1  0  0  0  0
  3 16  1  0  0  0  0
  3 17  1  0  0  0  0
  4  7  1  0  0  0  0
  4 13  1  0  0  0  0
  5 14  2  0  0  0  0
  6 14  1  0  0  0  0
  6 15  1  0  0  0  0
  6 18  1  0  0  0  0
  7  8  1  0  0  0  0
  7 11  2  0  0  0  0
  8 10  2  0  0  0  0
  9 10  1  0  0  0  0
  9 12  2  0  0  0  0
 10 19  1  0  0  0  0
 11 12  1  0  0  0  0
 11 20  1  0  0  0  0
 12 21  1  0  0  0  0
 13 14  1  0  0  0  0
 13 22  1  0  0  0  0
 13 23  1  0  0  0  0
 15 16  1  0  0  0  0
 15 24  1  0  0  0  0
 15 25  1  0  0  0  0
 16 26  1  0  0  0  0
 16 27  1  0  0  0  0
M  END
$$$$
583830
 OpenBabel12061010213D

 31 31  0  0  0  0  0  0  0  0999 V2000
  -11.8576   -9.8191   74.4628 O   0  0  0  0  0  0  0  0  0  0  0  0
   -8.0882   -9.1717   76.1505 O   0  0  0  0  0  0  0  0  0  0  0  0
   -9.4025  -11.5406   76.6233 O   0  0  0  0  0  0  0  0  0  0  0  0
  -12.9194  -10.8669   76.8965 O   0  0  0  0  0  0  0  0  0  0  0  0
   -7.4365   -6.9131   74.9732 O   0  0  0  0  0  0  0  0  0  0  0  0
   -8.8125   -7.8746   73.4259 N   0  0  0  0  0  0  0  0  0  0  0  0
  -11.7525   -8.0323   73.0075 N   0  0  0  0  0  0  0  0  0  0  0  0
   -9.7459   -8.5043   74.3916 C   0  0  2  0  0  0  0  0  0  0  0  0
   -9.0691   -9.6323   75.2039 C   0  0  2  0  0  0  0  0  0  0  0  0
  -10.0909  -10.4350   76.0206 C   0  0  1  0  0  0  0  0  0  0  0  0
  -10.9752   -9.0923   73.6330 C   0  0  1  0  0  0  0  0  0  0  0  0
  -11.2277  -10.9253   75.1257 C   0  0  1  0  0  0  0  0  0  0  0  0
  -12.2932  -11.6968   75.9197 C   0  0  0  0  0  0  0  0  0  0  0  0
   -7.7623   -7.0769   73.8039 C   0  0  0  0  0  0  0  0  0  0  0  0
   -6.9934   -6.4680   72.6622 C   0  0  0  0  0  0  0  0  0  0  0  0
   -7.7573   -8.2968   75.8478 H   0  0  0  0  0  0  0  0  0  0  0  0
   -8.6196  -11.1300   77.0483 H   0  0  0  0  0  0  0  0  0  0  0  0
  -13.6782  -11.3642   77.2453 H   0  0  0  0  0  0  0  0  0  0  0  0
   -9.1418   -7.7813   72.4750 H   0  0  0  0  0  0  0  0  0  0  0  0
  -12.6823   -8.4146   72.8378 H   0  0  0  0  0  0  0  0  0  0  0  0
  -11.3675   -7.7786   72.1053 H   0  0  0  0  0  0  0  0  0  0  0  0
  -10.0656   -7.7199   75.0907 H   0  0  0  0  0  0  0  0  0  0  0  0
   -8.5315  -10.3045   74.5227 H   0  0  0  0  0  0  0  0  0  0  0  0
  -10.4763   -9.8059   76.8327 H   0  0  0  0  0  0  0  0  0  0  0  0
  -10.6318   -9.7656   72.8368 H   0  0  0  0  0  0  0  0  0  0  0  0
  -10.8330  -11.6140   74.3664 H   0  0  0  0  0  0  0  0  0  0  0  0
  -13.0746  -12.0489   75.2378 H   0  0  0  0  0  0  0  0  0  0  0  0
  -11.8577  -12.5616   76.4303 H   0  0  0  0  0  0  0  0  0  0  0  0
   -7.5046   -6.6079   71.7059 H   0  0  0  0  0  0  0  0  0  0  0  0
   -6.0104   -6.9438   72.6060 H   0  0  0  0  0  0  0  0  0  0  0  0
   -6.8761   -5.3959   72.8391 H   0  0  0  0  0  0  0  0  0  0  0  0
  1 11  1  0  0  0  0
  1 12  1  0  0  0  0
  2 16  1  0  0  0  0
  3 17  1  0  0  0  0
  4 13  1  0  0  0  0
  4 18  1  0  0  0  0
  5 14  2  0  0  0  0
  6 14  1  0  0  0  0
  6 19  1  0  0  0  0
  7 20  1  0  0  0  0
  7 21  1  0  0  0  0
  8  9  1  0  0  0  0
  8 11  1  0  0  0  0
  8  6  1  0  0  0  0
  8 22  1  6  0  0  0
  9 10  1  0  0  0  0
  9  2  1  0  0  0  0
  9 23  1  1  0  0  0
 10 12  1  0  0  0  0
 10  3  1  0  0  0  0
 10 24  1  6  0  0  0
 11  7  1  0  0  0  0
 11 25  1  1  0  0  0
 12 13  1  0  0  0  0
 12 26  1  1  0  0  0
 13 27  1  0  0  0  0
 13 28  1  0  0  0  0
 14 15  1  0  0  0  0
 15 29  1  0  0  0  0
 15 30  1  0  0  0  0
 15 31  1  0  0  0  0
M  END
$$$$
583837
 OpenBabel12061010213D

 32 31  0  0  0  0  0  0  0  0999 V2000
    2.7277   -0.9048    0.9806 O   0  0  0  0  0  0  0  0  0  0  0  0
    0.0470    1.0268    0.3238 O   0  0  0  0  0  0  0  0  0  0  0  0
    1.5082    2.6107    2.0076 O   0  0  0  0  0  0  0  0  0  0  0  0
   -3.9485   -1.7882   -0.6323 O   0  0  0  0  0  0  0  0  0  0  0  0
   -3.6628   -3.7687   -1.6053 O   0  0  0  0  0  0  0  0  0  0  0  0
    0.2350   -1.1462   -0.3891 N   0  0  0  0  0  0  0  0  0  0  0  0
    2.9818    1.4756    0.3318 C   0  0  0  0  0  0  0  0  0  0  0  0
    2.3033    0.1001    0.0498 C   0  0  2  0  0  0  0  0  0  0  0  0
    0.7593    0.0756    0.0215 C   0  0  0  0  0  0  0  0  0  0  0  0
    2.7597    1.9902    1.7777 C   0  0  0  0  0  0  0  0  0  0  0  0
    4.5147    1.2988    0.1660 C   0  0  0  0  0  0  0  0  0  0  0  0
    2.5360    2.5158   -0.7175 C   0  0  0  0  0  0  0  0  0  0  0  0
   -1.2085   -1.3100   -0.3910 C   0  0  0  0  0  0  0  0  0  0  0  0
   -1.6786   -2.5990   -1.0464 C   0  0  0  0  0  0  0  0  0  0  0  0
   -3.1815   -2.6381   -1.0548 C   0  0  0  0  0  0  0  0  0  0  0  0
    3.6513   -1.1280    0.7731 H   0  0  0  0  0  0  0  0  0  0  0  0
    0.8112    1.9279    1.9700 H   0  0  0  0  0  0  0  0  0  0  0  0
   -4.6367   -3.6582   -1.5492 H   0  0  0  0  0  0  0  0  0  0  0  0
    0.8228   -1.9453   -0.1717 H   0  0  0  0  0  0  0  0  0  0  0  0
    2.6185   -0.2447   -0.9454 H   0  0  0  0  0  0  0  0  0  0  0  0
    3.5111    2.7548    2.0096 H   0  0  0  0  0  0  0  0  0  0  0  0
    2.8920    1.1927    2.5161 H   0  0  0  0  0  0  0  0  0  0  0  0
    4.7631    0.8609   -0.8072 H   0  0  0  0  0  0  0  0  0  0  0  0
    4.9350    0.6553    0.9461 H   0  0  0  0  0  0  0  0  0  0  0  0
    5.0307    2.2646    0.2305 H   0  0  0  0  0  0  0  0  0  0  0  0
    2.7548    2.1623   -1.7325 H   0  0  0  0  0  0  0  0  0  0  0  0
    3.0638    3.4661   -0.5797 H   0  0  0  0  0  0  0  0  0  0  0  0
    1.4663    2.7351   -0.6721 H   0  0  0  0  0  0  0  0  0  0  0  0
   -1.6398   -0.4467   -0.9133 H   0  0  0  0  0  0  0  0  0  0  0  0
   -1.5466   -1.2604    0.6505 H   0  0  0  0  0  0  0  0  0  0  0  0
   -1.3048   -3.4659   -0.4912 H   0  0  0  0  0  0  0  0  0  0  0  0
   -1.3194   -2.6583   -2.0795 H   0  0  0  0  0  0  0  0  0  0  0  0
  1 16  1  0  0  0  0
  2  9  2  0  0  0  0
  3 10  1  0  0  0  0
  3 17  1  0  0  0  0
  4 15  2  0  0  0  0
  5 15  1  0  0  0  0
  5 18  1  0  0  0  0
  6  9  1  0  0  0  0
  6 13  1  0  0  0  0
  6 19  1  0  0  0  0
  7 12  1  0  0  0  0
  7 11  1  0  0  0  0
  7 10  1  0  0  0  0
  8  7  1  0  0  0  0
  8  9  1  0  0  0  0
  8  1  1  0  0  0  0
  8 20  1  1  0  0  0
 10 21  1  0  0  0  0
 10 22  1  0  0  0  0
 11 23  1  0  0  0  0
 11 24  1  0  0  0  0
 11 25  1  0  0  0  0
 12 26  1  0  0  0  0
 12 27  1  0  0  0  0
 12 28  1  0  0  0  0
 13 14  1  0  0  0  0
 13 29  1  0  0  0  0
 13 30  1  0  0  0  0
 14 15  1  0  0  0  0
 14 31  1  0  0  0  0
 14 32  1  0  0  0  0
M  END
$$$$
583847
 OpenBabel12061010213D

 14 13  0  0  0  0  0  0  0  0999 V2000
    1.0521   -0.0556    0.0648 P   0  0  0  0  0  0  0  0  0  0  0  0
    1.0519   -1.5624    0.6943 O   0  0  0  0  0  0  0  0  0  0  0  0
    1.0521    0.9427    1.2158 O   0  0  0  0  0  0  0  0  0  0  0  0
   -0.6779   -0.0556    0.0648 O   0  0  0  0  0  0  0  0  0  0  0  0
    2.7821   -0.0556    0.0648 O   0  0  0  0  0  0  0  0  0  0  0  0
    1.0576   -4.3820    1.3459 O   0  0  0  0  0  0  0  0  0  0  0  0
    1.0508   -4.8674   -0.8335 O   0  0  0  0  0  0  0  0  0  0  0  0
    1.0463   -2.5585   -0.3105 C   0  0  0  0  0  0  0  0  0  0  0  0
    1.0523   -3.9851    0.1918 C   0  0  0  0  0  0  0  0  0  0  0  0
   -0.8970    0.3693    0.9208 H   0  0  0  0  0  0  0  0  0  0  0  0
    3.0012    0.3690    0.9210 H   0  0  0  0  0  0  0  0  0  0  0  0
    1.0549   -5.7439   -0.3939 H   0  0  0  0  0  0  0  0  0  0  0  0
    1.9350   -2.4269   -0.9371 H   0  0  0  0  0  0  0  0  0  0  0  0
    0.1481   -2.4301   -0.9240 H   0  0  0  0  0  0  0  0  0  0  0  0
  1  5  1  0  0  0  0
  1  4  1  0  0  0  0
  1  3  2  0  0  0  0
  1  2  1  0  0  0  0
  2  8  1  0  0  0  0
  4 10  1  0  0  0  0
  5 11  1  0  0  0  0
  6  9  2  0  0  0  0
  7  9  1  0  0  0  0
  7 12  1  0  0  0  0
  8  9  1  0  0  0  0
  8 13  1  0  0  0  0
  8 14  1  0  0  0  0
M  END
$$$$
583855
 OpenBabel12061010213D

 14 13  0  0  0  0  0  0  0  0999 V2000
    1.0521   -0.0556    0.0648 P   0  0  0  0  0  0  0  0  0  0  0  0
    1.0519   -1.5624    0.6943 O   0  0  0  0  0  0  0  0  0  0  0  0
    1.0521    0.9427    1.2158 O   0  0  0  0  0  0  0  0  0  0  0  0
   -0.6779   -0.0556    0.0648 O   0  0  0  0  0  0  0  0  0  0  0  0
    2.7821   -0.0556    0.0648 O   0  0  0  0  0  0  0  0  0  0  0  0
    1.0576   -4.3820    1.3459 O   0  0  0  0  0  0  0  0  0  0  0  0
    1.0508   -4.8674   -0.8335 O   0  0  0  0  0  0  0  0  0  0  0  0
    1.0463   -2.5585   -0.3105 C   0  0  0  0  0  0  0  0  0  0  0  0
    1.0523   -3.9851    0.1918 C   0  0  0  0  0  0  0  0  0  0  0  0
   -0.8970    0.3693    0.9208 H   0  0  0  0  0  0  0  0  0  0  0  0
    3.0012    0.3690    0.9210 H   0  0  0  0  0  0  0  0  0  0  0  0
    1.0549   -5.7439   -0.3939 H   0  0  0  0  0  0  0  0  0  0  0  0
    1.9350   -2.4269   -0.9371 H   0  0  0  0  0  0  0  0  0  0  0  0
    0.1481   -2.4301   -0.9240 H   0  0  0  0  0  0  0  0  0  0  0  0
  1  5  1  0  0  0  0
  1  4  1  0  0  0  0
  1  3  2  0  0  0  0
  1  2  1  0  0  0  0
  2  8  1  0  0  0  0
  4 10  1  0  0  0  0
  5 11  1  0  0  0  0
  6  9  2  0  0  0  0
  7  9  1  0  0  0  0
  7 12  1  0  0  0  0
  8  9  1  0  0  0  0
  8 13  1  0  0  0  0
  8 14  1  0  0  0  0
M  END
$$$$
583861
 OpenBabel12061010213D

 12 11  0  0  0  0  0  0  0  0999 V2000
    1.0521   -0.0556    0.0648 P   0  0  0  0  0  0  0  0  0  0  0  0
    1.0384   -1.5126    0.5131 O   0  0  0  0  0  0  0  0  0  0  0  0
    1.0262    0.9332    1.3626 O   0  0  0  0  0  0  0  0  0  0  0  0
   -0.6779   -0.0556    0.0648 O   0  0  0  0  0  0  0  0  0  0  0  0
    4.7896   -0.8582    1.2458 O   0  0  0  0  0  0  0  0  0  0  0  0
    2.8821   -0.0556    0.0648 C   0  0  0  0  0  0  0  0  0  0  0  0
    3.5573   -0.7640    1.1898 C   0  0  0  0  0  0  0  0  0  0  0  0
    0.6392    1.8151    1.2191 H   0  0  0  0  0  0  0  0  0  0  0  0
   -1.0737    0.5947   -0.5399 H   0  0  0  0  0  0  0  0  0  0  0  0
    3.2239    0.9849    0.0578 H   0  0  0  0  0  0  0  0  0  0  0  0
    3.2015   -0.5247   -0.8721 H   0  0  0  0  0  0  0  0  0  0  0  0
    2.9275   -1.1869    1.9859 H   0  0  0  0  0  0  0  0  0  0  0  0
  1  6  1  0  0  0  0
  1  4  1  0  0  0  0
  1  3  1  0  0  0  0
  1  2  2  0  0  0  0
  3  8  1  0  0  0  0
  4  9  1  0  0  0  0
  5  7  2  0  0  0  0
  6  7  1  0  0  0  0
  6 10  1  0  0  0  0
  6 11  1  0  0  0  0
  7 12  1  0  0  0  0
M  END
$$$$
583889
 OpenBabel12061010213D

 24 24  0  0  0  0  0  0  0  0999 V2000
   10.4286   -4.7469   27.3737 O   0  0  0  0  0  0  0  0  0  0  0  0
   10.7949   -7.4277   30.5727 O   0  0  0  0  0  0  0  0  0  0  0  0
   11.6704   -4.8082   30.9005 O   0  0  0  0  0  0  0  0  0  0  0  0
   10.9483   -7.6315   27.8340 O   0  0  0  0  0  0  0  0  0  0  0  0
    9.0325   -6.1726   26.2360 O   0  0  0  0  0  0  0  0  0  0  0  0
   12.4650   -2.4676   29.4023 O   0  0  0  0  0  0  0  0  0  0  0  0
   10.2942   -6.3548   29.7563 C   0  0  1  0  0  0  0  0  0  0  0  0
   11.3848   -5.2878   29.5809 C   0  0  1  0  0  0  0  0  0  0  0  0
    9.8465   -6.9023   28.4081 C   0  0  1  0  0  0  0  0  0  0  0  0
   10.8713   -4.1871   28.6252 C   0  0  1  0  0  0  0  0  0  0  0  0
    9.4018   -5.7201   27.5274 C   0  0  1  0  0  0  0  0  0  0  0  0
   11.9287   -3.1294   28.2682 C   0  0  0  0  0  0  0  0  0  0  0  0
   11.0275   -7.0062   31.4235 H   0  0  0  0  0  0  0  0  0  0  0  0
   12.6115   -4.9936   31.0710 H   0  0  0  0  0  0  0  0  0  0  0  0
   11.2158   -8.2649   28.5285 H   0  0  0  0  0  0  0  0  0  0  0  0
    9.0662   -5.3764   25.6862 H   0  0  0  0  0  0  0  0  0  0  0  0
   13.0724   -1.7834   29.0707 H   0  0  0  0  0  0  0  0  0  0  0  0
    9.4368   -5.9276   30.2917 H   0  0  0  0  0  0  0  0  0  0  0  0
   12.2978   -5.7465   29.1792 H   0  0  0  0  0  0  0  0  0  0  0  0
    9.0310   -7.6245   28.5231 H   0  0  0  0  0  0  0  0  0  0  0  0
   10.0312   -3.6650   29.1027 H   0  0  0  0  0  0  0  0  0  0  0  0
    8.5217   -5.2340   27.9640 H   0  0  0  0  0  0  0  0  0  0  0  0
   12.7488   -3.5793   27.6979 H   0  0  0  0  0  0  0  0  0  0  0  0
   11.4708   -2.3728   27.6184 H   0  0  0  0  0  0  0  0  0  0  0  0
  1 10  1  0  0  0  0
  1 11  1  0  0  0  0
  2 13  1  0  0  0  0
  3 14  1  0  0  0  0
  4 15  1  0  0  0  0
  5 16  1  0  0  0  0
  6 12  1  0  0  0  0
  6 17  1  0  0  0  0
  7  8  1  0  0  0  0
  7  9  1  0  0  0  0
  7  2  1  0  0  0  0
  7 18  1  6  0  0  0
  8 10  1  0  0  0  0
  8  3  1  0  0  0  0
  8 19  1  1  0  0  0
  9 11  1  0  0  0  0
  9  4  1  0  0  0  0
  9 20  1  6  0  0  0
 10 12  1  0  0  0  0
 10 21  1  6  0  0  0
 11  5  1  0  0  0  0
 11 22  1  6  0  0  0
 12 23  1  0  0  0  0
 12 24  1  0  0  0  0
M  END
$$$$
583899
 OpenBabel12061010213D

 18 17  0  0  0  0  0  0  0  0999 V2000
    6.7680   -1.2664    2.1857 O   0  0  0  0  0  0  0  0  0  0  0  0
    4.7187    0.3585    0.9289 O   0  0  0  0  0  0  0  0  0  0  0  0
    6.8332   -1.2687   -0.7574 N   0  0  0  0  0  0  0  0  0  0  0  0
    6.0848   -3.3695    1.8455 N   0  0  0  0  0  0  0  0  0  0  0  0
    5.6650   -1.7428    0.0320 C   0  0  2  0  0  0  0  0  0  0  0  0
    6.1790   -2.0605    1.4585 C   0  0  0  0  0  0  0  0  0  0  0  0
    4.5288   -0.6897   -0.0173 C   0  0  1  0  0  0  0  0  0  0  0  0
    3.1523   -1.3130    0.1838 C   0  0  0  0  0  0  0  0  0  0  0  0
    3.9956    0.9991    0.8249 H   0  0  0  0  0  0  0  0  0  0  0  0
    7.6076   -1.9161   -0.6099 H   0  0  0  0  0  0  0  0  0  0  0  0
    7.1386   -0.3979   -0.3080 H   0  0  0  0  0  0  0  0  0  0  0  0
    6.5608   -3.5963    2.7108 H   0  0  0  0  0  0  0  0  0  0  0  0
    5.9439   -4.1144    1.1787 H   0  0  0  0  0  0  0  0  0  0  0  0
    5.3213   -2.6682   -0.4446 H   0  0  0  0  0  0  0  0  0  0  0  0
    4.5279   -0.2165   -1.0074 H   0  0  0  0  0  0  0  0  0  0  0  0
    3.0769   -1.8238    1.1480 H   0  0  0  0  0  0  0  0  0  0  0  0
    2.9312   -2.0291   -0.6148 H   0  0  0  0  0  0  0  0  0  0  0  0
    2.3761   -0.5392    0.1684 H   0  0  0  0  0  0  0  0  0  0  0  0
  1  6  2  0  0  0  0
  2  9  1  0  0  0  0
  3 10  1  0  0  0  0
  3 11  1  0  0  0  0
  4  6  1  0  0  0  0
  4 12  1  0  0  0  0
  4 13  1  0  0  0  0
  5  6  1  0  0  0  0
  5  3  1  0  0  0  0
  5 14  1  6  0  0  0
  7  2  1  0  0  0  0
  7  8  1  0  0  0  0
  7  5  1  0  0  0  0
  7 15  1  1  0  0  0
  8 16  1  0  0  0  0
  8 17  1  0  0  0  0
  8 18  1  0  0  0  0
M  END
$$$$
583901
 OpenBabel12061010213D

 42 44  0  0  0  0  0  0  0  0999 V2000
   -7.0473  -14.2734   -6.6698 P   0  0  0  0  0  0  0  0  0  0  0  0
   -6.4311  -13.5596   -3.8251 P   0  0  0  0  0  0  0  0  0  0  0  0
   -4.3905  -11.7017  -10.0526 O   0  0  0  0  0  0  0  0  0  0  0  0
   -5.6628  -13.7537   -7.3078 O   0  0  0  0  0  0  0  0  0  0  0  0
   -6.8745  -14.6270   -5.1123 O   0  0  0  0  0  0  0  0  0  0  0  0
   -1.5801  -13.2230  -10.4526 O   0  0  0  0  0  0  0  0  0  0  0  0
   -2.8681  -14.5607   -8.4794 O   0  0  0  0  0  0  0  0  0  0  0  0
   -7.7268  -15.3401   -7.4637 O   0  0  0  0  0  0  0  0  0  0  0  0
   -7.9189  -12.9171   -6.6566 O   0  0  0  0  0  0  0  0  0  0  0  0
   -5.0204  -13.4370   -4.3851 O   0  0  0  0  0  0  0  0  0  0  0  0
   -7.2703  -12.2998   -4.4491 O   0  0  0  0  0  0  0  0  0  0  0  0
   -5.9878  -12.4921   -2.5379 O   0  0  0  0  0  0  0  0  0  0  0  0
   -2.8400   -9.9947   -9.3822 N   0  0  0  0  0  0  0  0  0  0  0  0
   -1.7002   -8.2189   -8.6412 N   0  0  0  0  0  0  0  0  0  0  0  0
   -5.0167   -9.5266   -8.3732 N   0  0  0  0  0  0  0  0  0  0  0  0
   -4.9590   -7.5137   -7.0199 N   0  0  0  0  0  0  0  0  0  0  0  0
   -3.0180   -6.2403   -6.6559 N   0  0  0  0  0  0  0  0  0  0  0  0
   -3.0163  -11.2754  -10.0580 C   0  0  1  0  0  0  0  0  0  0  0  0
   -3.7220   -9.2725   -8.6252 C   0  0  0  0  0  0  0  0  0  0  0  0
   -2.1707  -12.3966   -9.4375 C   0  0  1  0  0  0  0  0  0  0  0  0
   -4.4832  -12.9817   -9.3799 C   0  0  1  0  0  0  0  0  0  0  0  0
   -3.1869  -13.1800   -8.6120 C   0  0  1  0  0  0  0  0  0  0  0  0
   -2.9865   -8.1997   -8.1426 C   0  0  0  0  0  0  0  0  0  0  0  0
   -1.6574   -9.2873   -9.4039 C   0  0  0  0  0  0  0  0  0  0  0  0
   -5.7634  -13.0197   -8.5286 C   0  0  0  0  0  0  0  0  0  0  0  0
   -3.6455   -7.3158   -7.2698 C   0  0  0  0  0  0  0  0  0  0  0  0
   -5.5586   -8.5826   -7.5834 C   0  0  0  0  0  0  0  0  0  0  0  0
   -0.9687  -12.6810  -10.9817 H   0  0  0  0  0  0  0  0  0  0  0  0
   -1.9085  -14.6367   -8.3470 H   0  0  0  0  0  0  0  0  0  0  0  0
   -7.4035  -12.2347   -6.1701 H   0  0  0  0  0  0  0  0  0  0  0  0
   -8.2149  -12.2946   -4.1959 H   0  0  0  0  0  0  0  0  0  0  0  0
   -6.6548  -11.8003   -2.4049 H   0  0  0  0  0  0  0  0  0  0  0  0
   -3.6717   -5.5339   -6.3478 H   0  0  0  0  0  0  0  0  0  0  0  0
   -2.1706   -5.9388   -7.1227 H   0  0  0  0  0  0  0  0  0  0  0  0
   -2.7408  -11.0965  -11.1049 H   0  0  0  0  0  0  0  0  0  0  0  0
   -1.3452  -12.0429   -8.8115 H   0  0  0  0  0  0  0  0  0  0  0  0
   -4.5716  -13.7436  -10.1656 H   0  0  0  0  0  0  0  0  0  0  0  0
   -3.2591  -12.7367   -7.6132 H   0  0  0  0  0  0  0  0  0  0  0  0
   -0.7933   -9.6079   -9.9744 H   0  0  0  0  0  0  0  0  0  0  0  0
   -6.0630  -11.9984   -8.2725 H   0  0  0  0  0  0  0  0  0  0  0  0
   -6.5746  -13.4304   -9.1423 H   0  0  0  0  0  0  0  0  0  0  0  0
   -6.6177   -8.6961   -7.3704 H   0  0  0  0  0  0  0  0  0  0  0  0
  1  9  1  0  0  0  0
  1  8  2  0  0  0  0
  1  5  1  0  0  0  0
  1  4  1  0  0  0  0
  2  5  1  0  0  0  0
  2 12  1  0  0  0  0
  2 11  1  0  0  0  0
  2 10  2  0  0  0  0
  3 18  1  0  0  0  0
  3 21  1  0  0  0  0
  4 25  1  0  0  0  0
  6 28  1  0  0  0  0
  7 29  1  0  0  0  0
  9 30  1  0  0  0  0
 11 31  1  0  0  0  0
 12 32  1  0  0  0  0
 13 19  1  0  0  0  0
 13 24  1  0  0  0  0
 14 23  1  0  0  0  0
 14 24  2  0  0  0  0
 15 19  1  0  0  0  0
 15 27  2  0  0  0  0
 16 26  2  0  0  0  0
 16 27  1  0  0  0  0
 17 26  1  0  0  0  0
 17 33  1  0  0  0  0
 17 34  1  0  0  0  0
 18 20  1  0  0  0  0
 18 13  1  0  0  0  0
 18 35  1  1  0  0  0
 19 23  2  0  0  0  0
 20 22  1  0  0  0  0
 20  6  1  0  0  0  0
 20 36  1  6  0  0  0
 21 22  1  0  0  0  0
 21 25  1  0  0  0  0
 21 37  1  1  0  0  0
 22  7  1  0  0  0  0
 22 38  1  6  0  0  0
 23 26  1  0  0  0  0
 24 39  1  0  0  0  0
 25 40  1  0  0  0  0
 25 41  1  0  0  0  0
 27 42  1  0  0  0  0
M  END
$$$$
583936
 OpenBabel12061010213D

 24 24  0  0  0  0  0  0  0  0999 V2000
   35.4005   18.7601   24.8390 O   0  0  0  0  0  0  0  0  0  0  0  0
   31.4438   18.8775   23.5535 O   0  0  0  0  0  0  0  0  0  0  0  0
   33.4572   17.7328   21.8396 O   0  0  0  0  0  0  0  0  0  0  0  0
   32.9923   20.3478   25.2330 O   0  0  0  0  0  0  0  0  0  0  0  0
   34.7969   18.9755   27.0436 O   0  0  0  0  0  0  0  0  0  0  0  0
   36.5649   17.5749   21.6360 O   0  0  0  0  0  0  0  0  0  0  0  0
   32.6717   18.2922   24.0289 C   0  0  1  0  0  0  0  0  0  0  0  0
   33.7850   18.5177   22.9927 C   0  0  1  0  0  0  0  0  0  0  0  0
   33.0253   18.9146   25.3775 C   0  0  1  0  0  0  0  0  0  0  0  0
   35.1664   18.1277   23.5696 C   0  0  1  0  0  0  0  0  0  0  0  0
   34.4151   18.4116   25.8033 C   0  0  1  0  0  0  0  0  0  0  0  0
   36.3166   18.5517   22.6396 C   0  0  0  0  0  0  0  0  0  0  0  0
   31.1900   18.3690   22.7616 H   0  0  0  0  0  0  0  0  0  0  0  0
   32.9529   18.3018   21.2327 H   0  0  0  0  0  0  0  0  0  0  0  0
   32.1213   20.5379   24.8323 H   0  0  0  0  0  0  0  0  0  0  0  0
   35.7655   18.8886   27.0504 H   0  0  0  0  0  0  0  0  0  0  0  0
   37.3415   17.8760   21.1336 H   0  0  0  0  0  0  0  0  0  0  0  0
   32.4842   17.2184   24.1515 H   0  0  0  0  0  0  0  0  0  0  0  0
   33.7910   19.5717   22.6865 H   0  0  0  0  0  0  0  0  0  0  0  0
   32.2756   18.6670   26.1369 H   0  0  0  0  0  0  0  0  0  0  0  0
   35.2159   17.0386   23.7021 H   0  0  0  0  0  0  0  0  0  0  0  0
   34.4057   17.3223   25.9317 H   0  0  0  0  0  0  0  0  0  0  0  0
   36.0990   19.5079   22.1512 H   0  0  0  0  0  0  0  0  0  0  0  0
   37.2404   18.6837   23.2145 H   0  0  0  0  0  0  0  0  0  0  0  0
  1 10  1  0  0  0  0
  1 11  1  0  0  0  0
  2 13  1  0  0  0  0
  3 14  1  0  0  0  0
  4 15  1  0  0  0  0
  5 16  1  0  0  0  0
  6 12  1  0  0  0  0
  6 17  1  0  0  0  0
  7  8  1  0  0  0  0
  7  9  1  0  0  0  0
  7  2  1  0  0  0  0
  7 18  1  6  0  0  0
  8 10  1  0  0  0  0
  8  3  1  0  0  0  0
  8 19  1  1  0  0  0
  9 11  1  0  0  0  0
  9  4  1  0  0  0  0
  9 20  1  6  0  0  0
 10 12  1  0  0  0  0
 10 21  1  6  0  0  0
 11  5  1  0  0  0  0
 11 22  1  6  0  0  0
 12 23  1  0  0  0  0
 12 24  1  0  0  0  0
M  END
$$$$
583937
 OpenBabel12061010213D

 24 24  0  0  0  0  0  0  0  0999 V2000
   42.1627   13.6921   15.3547 O   0  0  0  0  0  0  0  0  0  0  0  0
   41.3964    9.9019   13.8846 O   0  0  0  0  0  0  0  0  0  0  0  0
   42.4783   12.1608   12.8447 O   0  0  0  0  0  0  0  0  0  0  0  0
   39.9055   10.8669   16.1524 O   0  0  0  0  0  0  0  0  0  0  0  0
   40.1564   13.7940   16.4410 O   0  0  0  0  0  0  0  0  0  0  0  0
   44.7360   14.9288   15.1334 O   0  0  0  0  0  0  0  0  0  0  0  0
   41.8998   10.8812   14.8158 C   0  0  1  0  0  0  0  0  0  0  0  0
   42.9656   11.7363   14.1254 C   0  0  2  0  0  0  0  0  0  0  0  0
   40.7241   11.7187   15.3300 C   0  0  2  0  0  0  0  0  0  0  0  0
   43.3395   12.9438   15.0013 C   0  0  1  0  0  0  0  0  0  0  0  0
   41.2409   12.9325   16.1215 C   0  0  1  0  0  0  0  0  0  0  0  0
   44.3026   13.8813   14.2632 C   0  0  0  0  0  0  0  0  0  0  0  0
   42.1196    9.2762   13.6979 H   0  0  0  0  0  0  0  0  0  0  0  0
   41.8420   11.4815   12.5433 H   0  0  0  0  0  0  0  0  0  0  0  0
   39.5676   10.1775   15.5512 H   0  0  0  0  0  0  0  0  0  0  0  0
   40.5462   14.4796   17.0029 H   0  0  0  0  0  0  0  0  0  0  0  0
   44.7580   15.7408   14.5966 H   0  0  0  0  0  0  0  0  0  0  0  0
   42.3426   10.3280   15.6533 H   0  0  0  0  0  0  0  0  0  0  0  0
   43.8514   11.1237   13.9227 H   0  0  0  0  0  0  0  0  0  0  0  0
   40.0925   12.0544   14.4981 H   0  0  0  0  0  0  0  0  0  0  0  0
   43.8118   12.6098   15.9343 H   0  0  0  0  0  0  0  0  0  0  0  0
   41.6979   12.6146   17.0670 H   0  0  0  0  0  0  0  0  0  0  0  0
   45.1967   13.3401   13.9385 H   0  0  0  0  0  0  0  0  0  0  0  0
   43.8222   14.3376   13.3913 H   0  0  0  0  0  0  0  0  0  0  0  0
  1 10  1  0  0  0  0
  1 11  1  0  0  0  0
  2 13  1  0  0  0  0
  3 14  1  0  0  0  0
  4 15  1  0  0  0  0
  5 16  1  0  0  0  0
  6 12  1  0  0  0  0
  6 17  1  0  0  0  0
  7  8  1  0  0  0  0
  7  9  1  0  0  0  0
  7  2  1  0  0  0  0
  7 18  1  6  0  0  0
  8 10  1  0  0  0  0
  8  3  1  0  0  0  0
  8 19  1  1  0  0  0
  9 11  1  0  0  0  0
  9  4  1  0  0  0  0
  9 20  1  1  0  0  0
 10 12  1  0  0  0  0
 10 21  1  6  0  0  0
 11  5  1  0  0  0  0
 11 22  1  6  0  0  0
 12 23  1  0  0  0  0
 12 24  1  0  0  0  0
M  END
$$$$
583948
 OpenBabel12061010213D

  8  7  0  0  0  0  0  0  0  0999 V2000
    1.0252   -0.0362   -0.1663 S   0  0  0  0  0  0  0  0  0  0  0  0
    4.6702   -0.0577   -1.6003 O   0  0  0  0  0  0  0  0  0  0  0  0
    2.8327    0.0168   -0.0574 C   0  0  0  0  0  0  0  0  0  0  0  0
    3.4532   -0.0259   -1.4260 C   0  0  0  0  0  0  0  0  0  0  0  0
    0.7927    0.0179    1.1537 H   0  0  0  0  0  0  0  0  0  0  0  0
    3.1819   -0.8443    0.5190 H   0  0  0  0  0  0  0  0  0  0  0  0
    3.1323    0.9437    0.4389 H   0  0  0  0  0  0  0  0  0  0  0  0
    2.7719   -0.0027   -2.2946 H   0  0  0  0  0  0  0  0  0  0  0  0
  1  3  1  0  0  0  0
  1  5  1  0  0  0  0
  2  4  2  0  0  0  0
  3  4  1  0  0  0  0
  3  6  1  0  0  0  0
  3  7  1  0  0  0  0
  4  8  1  0  0  0  0
M  END
$$$$
583951
 OpenBabel12061010213D

 42 44  0  0  0  0  0  0  0  0999 V2000
   -1.2557    3.0309   -0.5048 P   0  0  0  0  0  0  0  0  0  0  0  0
    0.4497    0.6296    3.4511 P   0  0  0  0  0  0  0  0  0  0  0  0
    2.9113    2.5814    0.1506 O   0  0  0  0  0  0  0  0  0  0  0  0
   -0.2115    2.7224   -1.7172 O   0  0  0  0  0  0  0  0  0  0  0  0
    1.8265    4.2891   -2.6565 O   0  0  0  0  0  0  0  0  0  0  0  0
    1.0066    1.8561    2.3655 O   0  0  0  0  0  0  0  0  0  0  0  0
   -2.5902    3.5589   -1.0053 O   0  0  0  0  0  0  0  0  0  0  0  0
   -0.6680    4.6566   -0.4367 O   0  0  0  0  0  0  0  0  0  0  0  0
   -1.8434    1.4052   -0.5728 O   0  0  0  0  0  0  0  0  0  0  0  0
   -0.9915    0.9033    3.0153 O   0  0  0  0  0  0  0  0  0  0  0  0
    1.0421   -0.5847    2.5429 O   0  0  0  0  0  0  0  0  0  0  0  0
   -0.1073   -0.5968    4.5368 O   0  0  0  0  0  0  0  0  0  0  0  0
    4.6627    2.7789   -1.3451 N   0  0  0  0  0  0  0  0  0  0  0  0
    6.7829    2.2280   -0.9155 N   0  0  0  0  0  0  0  0  0  0  0  0
    4.5816    2.3083   -3.7287 N   0  0  0  0  0  0  0  0  0  0  0  0
    6.6651    1.3648   -4.5198 N   0  0  0  0  0  0  0  0  0  0  0  0
    8.5495    1.0286   -3.1539 N   0  0  0  0  0  0  0  0  0  0  0  0
    3.3272    3.2414   -1.0598 C   0  0  1  0  0  0  0  0  0  0  0  0
    2.2114    3.0292   -2.1077 C   0  0  1  0  0  0  0  0  0  0  0  0
    1.0973    2.3363   -1.3322 C   0  0  1  0  0  0  0  0  0  0  0  0
    1.4820    2.5876    0.1214 C   0  0  1  0  0  0  0  0  0  0  0  0
    5.1835    2.3657   -2.5357 C   0  0  0  0  0  0  0  0  0  0  0  0
    6.4856    1.9871   -2.2387 C   0  0  0  0  0  0  0  0  0  0  0  0
    5.6666    2.7077   -0.4077 C   0  0  0  0  0  0  0  0  0  0  0  0
    0.9811    1.4651    0.9982 C   0  0  0  0  0  0  0  0  0  0  0  0
    7.2362    1.4572   -3.2989 C   0  0  0  0  0  0  0  0  0  0  0  0
    5.3903    1.7790   -4.6651 C   0  0  0  0  0  0  0  0  0  0  0  0
    2.4129    4.4566   -3.4167 H   0  0  0  0  0  0  0  0  0  0  0  0
   -1.3795    5.1851   -0.0281 H   0  0  0  0  0  0  0  0  0  0  0  0
   -2.2666    1.1718    0.2775 H   0  0  0  0  0  0  0  0  0  0  0  0
    1.9626   -0.8368    2.7213 H   0  0  0  0  0  0  0  0  0  0  0  0
    0.6070   -0.9682    5.0779 H   0  0  0  0  0  0  0  0  0  0  0  0
    9.0414    1.0325   -4.0376 H   0  0  0  0  0  0  0  0  0  0  0  0
    9.0147    1.4400   -2.3530 H   0  0  0  0  0  0  0  0  0  0  0  0
    3.4230    4.3094   -0.8242 H   0  0  0  0  0  0  0  0  0  0  0  0
    2.4586    2.3738   -2.9419 H   0  0  0  0  0  0  0  0  0  0  0  0
    1.1795    1.2591   -1.5326 H   0  0  0  0  0  0  0  0  0  0  0  0
    1.1660    3.5590    0.5091 H   0  0  0  0  0  0  0  0  0  0  0  0
    5.5172    3.0041    0.6231 H   0  0  0  0  0  0  0  0  0  0  0  0
   -0.0360    1.1693    0.7695 H   0  0  0  0  0  0  0  0  0  0  0  0
    1.6299    0.6023    0.8278 H   0  0  0  0  0  0  0  0  0  0  0  0
    4.9600    1.6673   -5.6549 H   0  0  0  0  0  0  0  0  0  0  0  0
  1  9  1  0  0  0  0
  1  8  1  0  0  0  0
  1  7  2  0  0  0  0
  1  4  1  0  0  0  0
  2  6  1  0  0  0  0
  2 12  1  0  0  0  0
  2 11  1  0  0  0  0
  2 10  2  0  0  0  0
  3 18  1  0  0  0  0
  3 21  1  0  0  0  0
  5 28  1  0  0  0  0
  6 25  1  0  0  0  0
  8 29  1  0  0  0  0
  9 30  1  0  0  0  0
 11 31  1  0  0  0  0
 12 32  1  0  0  0  0
 13 22  1  0  0  0  0
 13 24  1  0  0  0  0
 14 23  1  0  0  0  0
 14 24  2  0  0  0  0
 15 22  2  0  0  0  0
 15 27  1  0  0  0  0
 16 26  1  0  0  0  0
 16 27  2  0  0  0  0
 17 26  1  0  0  0  0
 17 33  1  0  0  0  0
 17 34  1  0  0  0  0
 18 19  1  0  0  0  0
 18 13  1  0  0  0  0
 18 35  1  6  0  0  0
 19 20  1  0  0  0  0
 19  5  1  0  0  0  0
 19 36  1  1  0  0  0
 20 21  1  0  0  0  0
 20  4  1  0  0  0  0
 20 37  1  1  0  0  0
 21 25  1  0  0  0  0
 21 38  1  6  0  0  0
 22 23  1  0  0  0  0
 23 26  2  0  0  0  0
 24 39  1  0  0  0  0
 25 40  1  0  0  0  0
 25 41  1  0  0  0  0
 27 42  1  0  0  0  0
M  END
$$$$
583954
 OpenBabel12061010213D

 33 33  0  0  0  0  0  0  0  0999 V2000
    1.0509   -0.0539    0.0138 S   0  0  0  0  0  0  0  0  0  0  0  0
    5.0190    2.8056   -7.3299 S   0  0  0  0  0  0  0  0  0  0  0  0
    3.2999    1.0976   -3.7289 O   0  0  0  0  0  0  0  0  0  0  0  0
    4.5264    2.5867   -5.8017 O   0  0  0  0  0  0  0  0  0  0  0  0
    5.4946   -0.6964   -0.7104 O   0  0  0  0  0  0  0  0  0  0  0  0
    6.8023    1.0501   -2.5721 O   0  0  0  0  0  0  0  0  0  0  0  0
    2.6542    2.3671   -1.8973 O   0  0  0  0  0  0  0  0  0  0  0  0
    0.4807    1.1670   -0.4961 O   0  0  0  0  0  0  0  0  0  0  0  0
    0.6387   -1.3524   -0.4537 O   0  0  0  0  0  0  0  0  0  0  0  0
    0.8637   -0.0794    1.6050 O   0  0  0  0  0  0  0  0  0  0  0  0
    6.3327    3.4041   -7.3117 O   0  0  0  0  0  0  0  0  0  0  0  0
    4.7343    1.5942   -8.0661 O   0  0  0  0  0  0  0  0  0  0  0  0
    3.9741    3.9026   -7.8730 O   0  0  0  0  0  0  0  0  0  0  0  0
    2.7180   -0.0114   -0.1246 N   0  0  0  0  0  0  0  0  0  0  0  0
    3.3030    0.0412   -1.5159 C   0  0  2  0  0  0  0  0  0  0  0  0
    4.8016    0.3792   -1.3807 C   0  0  2  0  0  0  0  0  0  0  0  0
    5.4640    0.5777   -2.7519 C   0  0  1  0  0  0  0  0  0  0  0  0
    4.6602    1.5507   -3.6210 C   0  0  1  0  0  0  0  0  0  0  0  0
    2.6401    1.0679   -2.4652 C   0  0  2  0  0  0  0  0  0  0  0  0
    5.2567    1.6387   -5.0283 C   0  0  0  0  0  0  0  0  0  0  0  0
    5.3034   -0.6007    0.2395 H   0  0  0  0  0  0  0  0  0  0  0  0
    7.2237    0.4308   -1.9448 H   0  0  0  0  0  0  0  0  0  0  0  0
    1.7783    2.7491   -2.0854 H   0  0  0  0  0  0  0  0  0  0  0  0
    0.4823   -0.9463    1.8514 H   0  0  0  0  0  0  0  0  0  0  0  0
    3.1241    3.4476   -8.0340 H   0  0  0  0  0  0  0  0  0  0  0  0
    3.0937   -0.8045    0.3926 H   0  0  0  0  0  0  0  0  0  0  0  0
    3.2191   -0.9675   -1.9424 H   0  0  0  0  0  0  0  0  0  0  0  0
    4.9545    1.2734   -0.7627 H   0  0  0  0  0  0  0  0  0  0  0  0
    5.5370   -0.3954   -3.2536 H   0  0  0  0  0  0  0  0  0  0  0  0
    4.6733    2.5632   -3.1969 H   0  0  0  0  0  0  0  0  0  0  0  0
    1.6063    0.7728   -2.6692 H   0  0  0  0  0  0  0  0  0  0  0  0
    6.3044    1.9529   -4.9800 H   0  0  0  0  0  0  0  0  0  0  0  0
    5.1924    0.6627   -5.5221 H   0  0  0  0  0  0  0  0  0  0  0  0
  1 14  1  0  0  0  0
  1 10  1  0  0  0  0
  1  9  2  0  0  0  0
  1  8  2  0  0  0  0
  2  4  1  0  0  0  0
  2 13  1  0  0  0  0
  2 12  2  0  0  0  0
  2 11  2  0  0  0  0
  3 18  1  0  0  0  0
  3 19  1  0  0  0  0
  4 20  1  0  0  0  0
  5 21  1  0  0  0  0
  6 22  1  0  0  0  0
  7 23  1  0  0  0  0
 10 24  1  0  0  0  0
 13 25  1  0  0  0  0
 14 15  1  0  0  0  0
 14 26  1  0  0  0  0
 15 16  1  0  0  0  0
 15 19  1  0  0  0  0
 15 27  1  1  0  0  0
 16 17  1  0  0  0  0
 16  5  1  0  0  0  0
 16 28  1  6  0  0  0
 17 18  1  0  0  0  0
 17  6  1  0  0  0  0
 17 29  1  1  0  0  0
 18 20  1  0  0  0  0
 18 30  1  6  0  0  0
 19  7  1  0  0  0  0
 19 31  1  1  0  0  0
 20 32  1  0  0  0  0
 20 33  1  0  0  0  0
M  END
$$$$
583955
 OpenBabel12061010213D

 27 27  0  0  0  0  0  0  0  0999 V2000
    0.8871    0.2458    0.0625 S   0  0  0  0  0  0  0  0  0  0  0  0
    0.5248   -1.2790    0.4889 O   0  0  0  0  0  0  0  0  0  0  0  0
    2.4030   -3.0751   -2.1795 O   0  0  0  0  0  0  0  0  0  0  0  0
    2.1983   -3.1008    1.9572 O   0  0  0  0  0  0  0  0  0  0  0  0
    4.5774   -3.5772   -0.1202 O   0  0  0  0  0  0  0  0  0  0  0  0
    0.1149   -2.7636   -2.2830 O   0  0  0  0  0  0  0  0  0  0  0  0
    0.6957    1.1001    1.2107 O   0  0  0  0  0  0  0  0  0  0  0  0
    0.2710    0.5440   -1.2078 O   0  0  0  0  0  0  0  0  0  0  0  0
    2.4734    0.2090   -0.2057 O   0  0  0  0  0  0  0  0  0  0  0  0
    4.4818   -5.8952   -1.8760 O   0  0  0  0  0  0  0  0  0  0  0  0
    3.2318   -5.2351   -3.5932 O   0  0  0  0  0  0  0  0  0  0  0  0
    1.1406   -2.4186   -0.1313 C   0  0  2  0  0  0  0  0  0  0  0  0
    2.4503   -2.7765    0.5773 C   0  0  2  0  0  0  0  0  0  0  0  0
    3.1929   -3.9646   -0.0712 C   0  0  1  0  0  0  0  0  0  0  0  0
    1.3177   -2.3249   -1.6676 C   0  0  1  0  0  0  0  0  0  0  0  0
    2.6444   -4.2875   -1.4703 C   0  0  2  0  0  0  0  0  0  0  0  0
    3.5726   -5.1895   -2.2823 C   0  0  0  0  0  0  0  0  0  0  0  0
    1.7085   -2.3532    2.3492 H   0  0  0  0  0  0  0  0  0  0  0  0
    4.8980   -3.5798    0.8011 H   0  0  0  0  0  0  0  0  0  0  0  0
    0.0904   -2.3281   -3.1532 H   0  0  0  0  0  0  0  0  0  0  0  0
    2.7579    1.1030   -0.4890 H   0  0  0  0  0  0  0  0  0  0  0  0
    3.9045   -5.8222   -3.9938 H   0  0  0  0  0  0  0  0  0  0  0  0
    0.4303   -3.2302    0.0796 H   0  0  0  0  0  0  0  0  0  0  0  0
    3.1115   -1.9077    0.6177 H   0  0  0  0  0  0  0  0  0  0  0  0
    3.1456   -4.8662    0.5518 H   0  0  0  0  0  0  0  0  0  0  0  0
    1.4950   -1.3087   -2.0098 H   0  0  0  0  0  0  0  0  0  0  0  0
    1.7009   -4.8428   -1.3748 H   0  0  0  0  0  0  0  0  0  0  0  0
  1  9  1  0  0  0  0
  1  8  2  0  0  0  0
  1  7  2  0  0  0  0
  1  2  1  0  0  0  0
  2 12  1  0  0  0  0
  3 15  1  0  0  0  0
  3 16  1  0  0  0  0
  4 18  1  0  0  0  0
  5 19  1  0  0  0  0
  6 20  1  0  0  0  0
  9 21  1  0  0  0  0
 10 17  2  0  0  0  0
 11 17  1  0  0  0  0
 11 22  1  0  0  0  0
 12 13  1  0  0  0  0
 12 15  1  0  0  0  0
 12 23  1  6  0  0  0
 13 14  1  0  0  0  0
 13  4  1  0  0  0  0
 13 24  1  1  0  0  0
 14 16  1  0  0  0  0
 14  5  1  0  0  0  0
 14 25  1  6  0  0  0
 15  6  1  0  0  0  0
 15 26  1  1  0  0  0
 16 17  1  0  0  0  0
 16 27  1  6  0  0  0
M  END
$$$$
583966
 OpenBabel12061010223D

 32 32  0  0  0  0  0  0  0  0999 V2000
   -0.6995   -3.4569    1.5745 S   0  0  0  0  0  0  0  0  0  0  0  0
   -3.6212   -0.5937   -0.2077 S   0  0  0  0  0  0  0  0  0  0  0  0
    4.8023   -0.3180    3.2024 S   0  0  0  0  0  0  0  0  0  0  0  0
    0.4635    0.0936    2.7716 O   0  0  0  0  0  0  0  0  0  0  0  0
   -1.0345   -2.3687    0.3692 O   0  0  0  0  0  0  0  0  0  0  0  0
   -2.9480   -0.3846    1.2829 O   0  0  0  0  0  0  0  0  0  0  0  0
    1.2601   -0.9343   -0.6530 O   0  0  0  0  0  0  0  0  0  0  0  0
   -1.6685    0.2637    3.6715 O   0  0  0  0  0  0  0  0  0  0  0  0
    3.2122   -0.0620    3.0142 O   0  0  0  0  0  0  0  0  0  0  0  0
    0.7105   -3.4226    1.8993 O   0  0  0  0  0  0  0  0  0  0  0  0
   -1.3516   -4.7126    1.2794 O   0  0  0  0  0  0  0  0  0  0  0  0
   -1.4492   -2.8690    2.8798 O   0  0  0  0  0  0  0  0  0  0  0  0
   -3.0771    0.3974   -1.1121 O   0  0  0  0  0  0  0  0  0  0  0  0
   -3.6009   -2.0026   -0.5371 O   0  0  0  0  0  0  0  0  0  0  0  0
   -5.1751   -0.2539    0.0242 O   0  0  0  0  0  0  0  0  0  0  0  0
    5.0632   -1.7352    3.1867 O   0  0  0  0  0  0  0  0  0  0  0  0
    5.4957    0.6046    2.3277 O   0  0  0  0  0  0  0  0  0  0  0  0
    5.0456    0.2237    4.6964 O   0  0  0  0  0  0  0  0  0  0  0  0
   -0.7530   -1.0314    0.6092 C   0  0  0  0  0  0  0  0  0  0  0  0
   -1.5618   -0.2833    1.3653 C   0  0  0  0  0  0  0  0  0  0  0  0
    0.6232   -0.6890    0.5324 C   0  0  0  0  0  0  0  0  0  0  0  0
    1.2178   -0.2821    1.6569 C   0  0  0  0  0  0  0  0  0  0  0  0
   -0.9156    0.5055    2.4878 C   0  0  2  0  0  0  0  0  0  0  0  0
    2.6968   -0.4927    1.7745 C   0  0  0  0  0  0  0  0  0  0  0  0
    0.5857   -0.9076   -1.3615 H   0  0  0  0  0  0  0  0  0  0  0  0
   -1.1155    0.6117    4.3898 H   0  0  0  0  0  0  0  0  0  0  0  0
   -1.0557   -3.2877    3.6730 H   0  0  0  0  0  0  0  0  0  0  0  0
   -5.6128   -1.0971    0.2632 H   0  0  0  0  0  0  0  0  0  0  0  0
    4.8951    1.1884    4.6876 H   0  0  0  0  0  0  0  0  0  0  0  0
   -0.9247    1.5803    2.2817 H   0  0  0  0  0  0  0  0  0  0  0  0
    3.2165    0.0206    0.9576 H   0  0  0  0  0  0  0  0  0  0  0  0
    2.8840   -1.5718    1.6761 H   0  0  0  0  0  0  0  0  0  0  0  0
  1 12  1  0  0  0  0
  1 11  2  0  0  0  0
  1 10  2  0  0  0  0
  1  5  1  0  0  0  0
  2  6  1  0  0  0  0
  2 15  1  0  0  0  0
  2 14  2  0  0  0  0
  2 13  2  0  0  0  0
  3  9  1  0  0  0  0
  3 18  1  0  0  0  0
  3 17  2  0  0  0  0
  3 16  2  0  0  0  0
  4 22  1  0  0  0  0
  4 23  1  0  0  0  0
  5 19  1  0  0  0  0
  6 20  1  0  0  0  0
  7 21  1  0  0  0  0
  7 25  1  0  0  0  0
  8 26  1  0  0  0  0
  9 24  1  0  0  0  0
 12 27  1  0  0  0  0
 15 28  1  0  0  0  0
 18 29  1  0  0  0  0
 19 20  2  0  0  0  0
 19 21  1  0  0  0  0
 20 23  1  0  0  0  0
 21 22  2  0  0  0  0
 22 24  1  0  0  0  0
 23  8  1  0  0  0  0
 23 30  1  1  0  0  0
 24 31  1  0  0  0  0
 24 32  1  0  0  0  0
M  END
$$$$
583967
 OpenBabel12061010223D

 36 36  0  0  0  0  0  0  0  0999 V2000
    1.1109   -0.0601    0.1670 S   0  0  0  0  0  0  0  0  0  0  0  0
   -1.8265   -0.2306   -2.5145 S   0  0  0  0  0  0  0  0  0  0  0  0
    6.4425    1.1384   -5.5369 S   0  0  0  0  0  0  0  0  0  0  0  0
    2.2150    1.7710   -4.8875 O   0  0  0  0  0  0  0  0  0  0  0  0
    1.0353   -0.2593   -1.4511 O   0  0  0  0  0  0  0  0  0  0  0  0
   -0.9941    0.9351   -3.2777 O   0  0  0  0  0  0  0  0  0  0  0  0
    3.5246    1.1969   -1.5239 O   0  0  0  0  0  0  0  0  0  0  0  0
    0.1541    1.5689   -5.8408 O   0  0  0  0  0  0  0  0  0  0  0  0
    4.8636    1.1990   -5.1582 O   0  0  0  0  0  0  0  0  0  0  0  0
    0.4967   -1.1937    0.8145 O   0  0  0  0  0  0  0  0  0  0  0  0
    0.7748    1.3003    0.5183 O   0  0  0  0  0  0  0  0  0  0  0  0
    2.6921   -0.1936    0.4587 O   0  0  0  0  0  0  0  0  0  0  0  0
   -1.5438   -1.5051   -3.1244 O   0  0  0  0  0  0  0  0  0  0  0  0
   -1.6884    0.0015   -1.0939 O   0  0  0  0  0  0  0  0  0  0  0  0
   -3.3537    0.1573   -2.8275 O   0  0  0  0  0  0  0  0  0  0  0  0
    6.9378    2.4845   -5.7069 O   0  0  0  0  0  0  0  0  0  0  0  0
    7.0636    0.1994   -4.6306 O   0  0  0  0  0  0  0  0  0  0  0  0
    6.4265    0.4243   -6.9780 O   0  0  0  0  0  0  0  0  0  0  0  0
    1.2596    0.8558   -2.3198 C   0  0  2  0  0  0  0  0  0  0  0  0
    0.3921    0.7228   -3.5851 C   0  0  2  0  0  0  0  0  0  0  0  0
    2.7499    0.8911   -2.6834 C   0  0  1  0  0  0  0  0  0  0  0  0
    3.0167    1.9792   -3.7251 C   0  0  1  0  0  0  0  0  0  0  0  0
    0.8208    1.8002   -4.6099 C   0  0  1  0  0  0  0  0  0  0  0  0
    4.5167    2.0478   -4.0731 C   0  0  0  0  0  0  0  0  0  0  0  0
    3.5659    0.3881   -0.9718 H   0  0  0  0  0  0  0  0  0  0  0  0
    0.4591    2.2795   -6.4308 H   0  0  0  0  0  0  0  0  0  0  0  0
    2.8521    0.2330    1.3288 H   0  0  0  0  0  0  0  0  0  0  0  0
   -3.6862    0.6368   -2.0401 H   0  0  0  0  0  0  0  0  0  0  0  0
    6.1957   -0.5158   -6.8463 H   0  0  0  0  0  0  0  0  0  0  0  0
    0.9681    1.7806   -1.8076 H   0  0  0  0  0  0  0  0  0  0  0  0
    0.5110   -0.2708   -4.0360 H   0  0  0  0  0  0  0  0  0  0  0  0
    3.0653   -0.0902   -3.0591 H   0  0  0  0  0  0  0  0  0  0  0  0
    2.7581    2.9525   -3.2847 H   0  0  0  0  0  0  0  0  0  0  0  0
    0.5293    2.8002   -4.2648 H   0  0  0  0  0  0  0  0  0  0  0  0
    4.7690    3.0797   -4.3385 H   0  0  0  0  0  0  0  0  0  0  0  0
    5.1319    1.7770   -3.2068 H   0  0  0  0  0  0  0  0  0  0  0  0
  1 12  1  0  0  0  0
  1 11  2  0  0  0  0
  1 10  2  0  0  0  0
  1  5  1  0  0  0  0
  2  6  1  0  0  0  0
  2 15  1  0  0  0  0
  2 14  2  0  0  0  0
  2 13  2  0  0  0  0
  3  9  1  0  0  0  0
  3 18  1  0  0  0  0
  3 17  2  0  0  0  0
  3 16  2  0  0  0  0
  4 22  1  0  0  0  0
  4 23  1  0  0  0  0
  5 19  1  0  0  0  0
  7 25  1  0  0  0  0
  8 26  1  0  0  0  0
  9 24  1  0  0  0  0
 12 27  1  0  0  0  0
 15 28  1  0  0  0  0
 18 29  1  0  0  0  0
 19 20  1  0  0  0  0
 19 21  1  0  0  0  0
 19 30  1  6  0  0  0
 20 23  1  0  0  0  0
 20  6  1  0  0  0  0
 20 31  1  1  0  0  0
 21 22  1  0  0  0  0
 21  7  1  0  0  0  0
 21 32  1  1  0  0  0
 22 24  1  0  0  0  0
 22 33  1  6  0  0  0
 23  8  1  0  0  0  0
 23 34  1  6  0  0  0
 24 35  1  0  0  0  0
 24 36  1  0  0  0  0
M  END
$$$$
583976
 OpenBabel12061010223D

 24 24  0  0  0  0  0  0  0  0999 V2000
   46.3980   -5.4672  -30.9171 O   0  0  0  0  0  0  0  0  0  0  0  0
   48.1732   -3.4010  -34.0953 O   0  0  0  0  0  0  0  0  0  0  0  0
   48.8457   -6.1572  -33.6336 O   0  0  0  0  0  0  0  0  0  0  0  0
   47.2981   -2.8030  -31.5334 O   0  0  0  0  0  0  0  0  0  0  0  0
   44.7036   -3.9204  -30.7547 O   0  0  0  0  0  0  0  0  0  0  0  0
   48.1385   -8.4630  -31.1592 O   0  0  0  0  0  0  0  0  0  0  0  0
   47.3100   -4.3205  -33.4032 C   0  0  1  0  0  0  0  0  0  0  0  0
   48.1575   -5.3618  -32.6599 C   0  0  1  0  0  0  0  0  0  0  0  0
   46.4375   -3.5481  -32.4182 C   0  0  1  0  0  0  0  0  0  0  0  0
   47.2806   -6.2473  -31.7437 C   0  0  1  0  0  0  0  0  0  0  0  0
   45.5786   -4.5732  -31.6576 C   0  0  1  0  0  0  0  0  0  0  0  0
   48.1596   -7.0848  -30.7931 C   0  0  0  0  0  0  0  0  0  0  0  0
   48.4785   -3.8635  -34.8971 H   0  0  0  0  0  0  0  0  0  0  0  0
   49.6270   -5.6482  -33.9133 H   0  0  0  0  0  0  0  0  0  0  0  0
   47.8992   -2.3039  -32.1183 H   0  0  0  0  0  0  0  0  0  0  0  0
   44.3169   -4.6398  -30.2321 H   0  0  0  0  0  0  0  0  0  0  0  0
   48.6947   -8.9298  -30.5116 H   0  0  0  0  0  0  0  0  0  0  0  0
   46.6831   -4.8046  -34.1624 H   0  0  0  0  0  0  0  0  0  0  0  0
   48.9221   -4.8474  -32.0639 H   0  0  0  0  0  0  0  0  0  0  0  0
   45.8104   -2.8096  -32.9286 H   0  0  0  0  0  0  0  0  0  0  0  0
   46.6695   -6.9225  -32.3575 H   0  0  0  0  0  0  0  0  0  0  0  0
   44.9557   -5.1432  -32.3581 H   0  0  0  0  0  0  0  0  0  0  0  0
   49.2031   -6.7528  -30.8050 H   0  0  0  0  0  0  0  0  0  0  0  0
   47.7979   -7.0144  -29.7612 H   0  0  0  0  0  0  0  0  0  0  0  0
  1 10  1  0  0  0  0
  1 11  1  0  0  0  0
  2 13  1  0  0  0  0
  3 14  1  0  0  0  0
  4 15  1  0  0  0  0
  5 16  1  0  0  0  0
  6 12  1  0  0  0  0
  6 17  1  0  0  0  0
  7  8  1  0  0  0  0
  7  9  1  0  0  0  0
  7  2  1  0  0  0  0
  7 18  1  1  0  0  0
  8 10  1  0  0  0  0
  8  3  1  0  0  0  0
  8 19  1  6  0  0  0
  9 11  1  0  0  0  0
  9  4  1  0  0  0  0
  9 20  1  1  0  0  0
 10 12  1  0  0  0  0
 10 21  1  1  0  0  0
 11  5  1  0  0  0  0
 11 22  1  1  0  0  0
 12 23  1  0  0  0  0
 12 24  1  0  0  0  0
M  END
$$$$
583989
 OpenBabel12061010223D

 32 31  0  0  0  0  0  0  0  0999 V2000
    0.9301    0.2351    0.0754 O   0  0  0  0  0  0  0  0  0  0  0  0
    2.6008   -1.1916   -0.3523 O   0  0  0  0  0  0  0  0  0  0  0  0
    2.1336    0.0182    0.0075 C   0  0  0  0  0  0  0  0  0  0  0  0
    3.1567    1.0908    0.3195 C   0  0  0  0  0  0  0  0  0  0  0  0
    4.6284    0.7007    0.2142 C   0  0  0  0  0  0  0  0  0  0  0  0
    5.5514    1.8721    0.5585 C   0  0  0  0  0  0  0  0  0  0  0  0
    7.0193    1.4575    0.4448 C   0  0  0  0  0  0  0  0  0  0  0  0
    7.9633    2.6123    0.7805 C   0  0  0  0  0  0  0  0  0  0  0  0
    9.4249    2.1760    0.6611 C   0  0  0  0  0  0  0  0  0  0  0  0
   10.3810    3.3212    0.9956 C   0  0  0  0  0  0  0  0  0  0  0  0
   11.8390    2.8777    0.8771 C   0  0  0  0  0  0  0  0  0  0  0  0
   12.7947    4.0113    1.2123 C   0  0  0  0  0  0  0  0  0  0  0  0
    3.5670   -1.2966   -0.3873 H   0  0  0  0  0  0  0  0  0  0  0  0
    2.9525    1.4325    1.3412 H   0  0  0  0  0  0  0  0  0  0  0  0
    2.9597    1.9232   -0.3664 H   0  0  0  0  0  0  0  0  0  0  0  0
    4.8477    0.3573   -0.8043 H   0  0  0  0  0  0  0  0  0  0  0  0
    4.8386   -0.1355    0.8924 H   0  0  0  0  0  0  0  0  0  0  0  0
    5.3435    2.2197    1.5777 H   0  0  0  0  0  0  0  0  0  0  0  0
    5.3511    2.7117   -0.1182 H   0  0  0  0  0  0  0  0  0  0  0  0
    7.2215    1.1046   -0.5740 H   0  0  0  0  0  0  0  0  0  0  0  0
    7.2148    0.6168    1.1217 H   0  0  0  0  0  0  0  0  0  0  0  0
    7.7659    2.9656    1.7998 H   0  0  0  0  0  0  0  0  0  0  0  0
    7.7729    3.4534    0.1029 H   0  0  0  0  0  0  0  0  0  0  0  0
    9.6197    1.8216   -0.3586 H   0  0  0  0  0  0  0  0  0  0  0  0
    9.6121    1.3326    1.3370 H   0  0  0  0  0  0  0  0  0  0  0  0
   10.1864    3.6766    2.0148 H   0  0  0  0  0  0  0  0  0  0  0  0
   10.1967    4.1639    0.3183 H   0  0  0  0  0  0  0  0  0  0  0  0
   12.0403    2.5268   -0.1418 H   0  0  0  0  0  0  0  0  0  0  0  0
   12.0286    2.0358    1.5533 H   0  0  0  0  0  0  0  0  0  0  0  0
   12.6537    4.8571    0.5318 H   0  0  0  0  0  0  0  0  0  0  0  0
   13.8314    3.6722    1.1228 H   0  0  0  0  0  0  0  0  0  0  0  0
   12.6399    4.3646    2.2368 H   0  0  0  0  0  0  0  0  0  0  0  0
  1  3  2  0  0  0  0
  2  3  1  0  0  0  0
  2 13  1  0  0  0  0
  3  4  1  0  0  0  0
  4  5  1  0  0  0  0
  4 14  1  0  0  0  0
  4 15  1  0  0  0  0
  5  6  1  0  0  0  0
  5 16  1  0  0  0  0
  5 17  1  0  0  0  0
  6  7  1  0  0  0  0
  6 18  1  0  0  0  0
  6 19  1  0  0  0  0
  7  8  1  0  0  0  0
  7 20  1  0  0  0  0
  7 21  1  0  0  0  0
  8  9  1  0  0  0  0
  8 22  1  0  0  0  0
  8 23  1  0  0  0  0
  9 10  1  0  0  0  0
  9 24  1  0  0  0  0
  9 25  1  0  0  0  0
 10 11  1  0  0  0  0
 10 26  1  0  0  0  0
 10 27  1  0  0  0  0
 11 12  1  0  0  0  0
 11 28  1  0  0  0  0
 11 29  1  0  0  0  0
 12 30  1  0  0  0  0
 12 31  1  0  0  0  0
 12 32  1  0  0  0  0
M  END
$$$$
584000
 OpenBabel12061010223D

 30 30  0  0  0  0  0  0  0  0999 V2000
   -8.3041   11.1261  -13.9473 O   0  0  0  0  0  0  0  0  0  0  0  0
  -11.2568    8.2115  -14.5358 O   0  0  0  0  0  0  0  0  0  0  0  0
   -9.0612    7.6108  -12.9744 O   0  0  0  0  0  0  0  0  0  0  0  0
  -10.0627   11.9418  -12.6622 O   0  0  0  0  0  0  0  0  0  0  0  0
   -6.2671    8.4246  -12.5589 O   0  0  0  0  0  0  0  0  0  0  0  0
  -12.7266    9.7435  -16.2731 O   0  0  0  0  0  0  0  0  0  0  0  0
  -11.9703   11.1655  -14.6658 N   0  0  0  0  0  0  0  0  0  0  0  0
  -10.6051   10.6163  -14.6338 C   0  0  2  0  0  0  0  0  0  0  0  0
  -10.5278    9.2731  -13.8862 C   0  0  2  0  0  0  0  0  0  0  0  0
   -9.0718    8.7918  -13.7819 C   0  0  1  0  0  0  0  0  0  0  0  0
   -9.6319   11.6164  -13.9769 C   0  0  2  0  0  0  0  0  0  0  0  0
   -8.1423    9.8882  -13.2302 C   0  0  1  0  0  0  0  0  0  0  0  0
   -6.6546    9.5160  -13.3751 C   0  0  0  0  0  0  0  0  0  0  0  0
  -12.9364   10.6788  -15.5072 C   0  0  0  0  0  0  0  0  0  0  0  0
  -14.2748   11.3536  -15.3992 C   0  0  0  0  0  0  0  0  0  0  0  0
  -11.8156    8.6035  -15.2410 H   0  0  0  0  0  0  0  0  0  0  0  0
   -9.8075    7.0695  -13.3028 H   0  0  0  0  0  0  0  0  0  0  0  0
   -9.4631   12.6503  -12.3706 H   0  0  0  0  0  0  0  0  0  0  0  0
   -5.4042    8.1137  -12.8795 H   0  0  0  0  0  0  0  0  0  0  0  0
  -12.2471   11.7378  -13.8744 H   0  0  0  0  0  0  0  0  0  0  0  0
  -10.2994   10.4439  -15.6742 H   0  0  0  0  0  0  0  0  0  0  0  0
  -10.9674    9.3652  -12.8853 H   0  0  0  0  0  0  0  0  0  0  0  0
   -8.7322    8.4925  -14.7818 H   0  0  0  0  0  0  0  0  0  0  0  0
   -9.6318   12.5460  -14.5572 H   0  0  0  0  0  0  0  0  0  0  0  0
   -8.3511   10.0474  -12.1644 H   0  0  0  0  0  0  0  0  0  0  0  0
   -6.4251    9.2831  -14.4219 H   0  0  0  0  0  0  0  0  0  0  0  0
   -6.0316   10.3753  -13.1011 H   0  0  0  0  0  0  0  0  0  0  0  0
  -14.2061   12.2933  -14.8447 H   0  0  0  0  0  0  0  0  0  0  0  0
  -14.9738   10.6860  -14.8894 H   0  0  0  0  0  0  0  0  0  0  0  0
  -14.6423   11.5755  -16.4052 H   0  0  0  0  0  0  0  0  0  0  0  0
  1 11  1  0  0  0  0
  1 12  1  0  0  0  0
  2 16  1  0  0  0  0
  3 17  1  0  0  0  0
  4 18  1  0  0  0  0
  5 13  1  0  0  0  0
  5 19  1  0  0  0  0
  6 14  2  0  0  0  0
  7 14  1  0  0  0  0
  7 20  1  0  0  0  0
  8  9  1  0  0  0  0
  8 11  1  0  0  0  0
  8  7  1  0  0  0  0
  8 21  1  1  0  0  0
  9 10  1  0  0  0  0
  9  2  1  0  0  0  0
  9 22  1  6  0  0  0
 10 12  1  0  0  0  0
 10  3  1  0  0  0  0
 10 23  1  1  0  0  0
 11  4  1  0  0  0  0
 11 24  1  1  0  0  0
 12 13  1  0  0  0  0
 12 25  1  6  0  0  0
 13 26  1  0  0  0  0
 13 27  1  0  0  0  0
 14 15  1  0  0  0  0
 15 28  1  0  0  0  0
 15 29  1  0  0  0  0
 15 30  1  0  0  0  0
M  END
$$$$
584033
 OpenBabel12061010223D

 48 50  0  0  0  0  0  0  0  0999 V2000
    4.1845    4.5314    2.0992 S   0  0  0  0  0  0  0  0  0  0  0  0
   -0.3535    2.9559    3.5056 O   0  0  0  0  0  0  0  0  0  0  0  0
   -1.6394    1.6851    0.7420 O   0  0  0  0  0  0  0  0  0  0  0  0
    2.7863    3.7516    1.8345 O   0  0  0  0  0  0  0  0  0  0  0  0
    0.1596    3.6169   -0.0258 O   0  0  0  0  0  0  0  0  0  0  0  0
    5.1700    4.0762    1.1458 O   0  0  0  0  0  0  0  0  0  0  0  0
    4.4668    4.4886    3.5185 O   0  0  0  0  0  0  0  0  0  0  0  0
    3.0990    5.8560   -0.3738 O   0  0  0  0  0  0  0  0  0  0  0  0
    2.3973    9.9294   -0.8939 O   0  0  0  0  0  0  0  0  0  0  0  0
   -2.6594    3.3827    3.7474 N   0  0  0  0  0  0  0  0  0  0  0  0
   -4.5088    3.7085    4.9484 N   0  0  0  0  0  0  0  0  0  0  0  0
   -2.1575    5.6833    3.1158 N   0  0  0  0  0  0  0  0  0  0  0  0
   -3.8306    7.2223    3.9706 N   0  0  0  0  0  0  0  0  0  0  0  0
    3.8478    6.1171    1.7896 N   0  0  0  0  0  0  0  0  0  0  0  0
   -5.7404    6.5450    5.1598 N   0  0  0  0  0  0  0  0  0  0  0  0
    4.3732    8.8582    0.9386 N   0  0  0  0  0  0  0  0  0  0  0  0
   -1.6651    2.6427    2.9971 C   0  0  1  0  0  0  0  0  0  0  0  0
   -2.8762    4.7340    3.7370 C   0  0  0  0  0  0  0  0  0  0  0  0
   -1.6784    2.9159    1.4811 C   0  0  1  0  0  0  0  0  0  0  0  0
   -4.0427    4.9137    4.4645 C   0  0  0  0  0  0  0  0  0  0  0  0
    0.5127    3.1054    2.3588 C   0  0  1  0  0  0  0  0  0  0  0  0
   -0.3837    3.7023    1.2779 C   0  0  1  0  0  0  0  0  0  0  0  0
   -3.6473    2.8148    4.5116 C   0  0  0  0  0  0  0  0  0  0  0  0
   -4.5403    6.2259    4.5476 C   0  0  0  0  0  0  0  0  0  0  0  0
    1.7076    3.9806    2.7256 C   0  0  0  0  0  0  0  0  0  0  0  0
   -2.7027    6.9023    3.3032 C   0  0  0  0  0  0  0  0  0  0  0  0
    3.3854    6.5960    0.5570 C   0  0  0  0  0  0  0  0  0  0  0  0
    3.1585    8.1128    0.5173 C   0  0  2  0  0  0  0  0  0  0  0  0
    2.7141    8.5343   -0.8897 C   0  0  0  0  0  0  0  0  0  0  0  0
   -2.5089    1.2532    0.8113 H   0  0  0  0  0  0  0  0  0  0  0  0
   -0.5593    3.7645   -0.6634 H   0  0  0  0  0  0  0  0  0  0  0  0
    2.1955   10.1598   -1.8190 H   0  0  0  0  0  0  0  0  0  0  0  0
    4.1429    6.7480    2.5229 H   0  0  0  0  0  0  0  0  0  0  0  0
   -5.8489    7.5234    5.3855 H   0  0  0  0  0  0  0  0  0  0  0  0
   -6.1070    5.8456    5.7937 H   0  0  0  0  0  0  0  0  0  0  0  0
    4.4674    8.8555    1.9503 H   0  0  0  0  0  0  0  0  0  0  0  0
    4.2123    9.8391    0.6827 H   0  0  0  0  0  0  0  0  0  0  0  0
   -1.8353    1.5772    3.1952 H   0  0  0  0  0  0  0  0  0  0  0  0
   -2.5553    3.4658    1.1254 H   0  0  0  0  0  0  0  0  0  0  0  0
    0.8677    2.1109    2.0574 H   0  0  0  0  0  0  0  0  0  0  0  0
   -0.5622    4.7605    1.4866 H   0  0  0  0  0  0  0  0  0  0  0  0
   -3.7037    1.7495    4.7009 H   0  0  0  0  0  0  0  0  0  0  0  0
    1.4273    5.0403    2.7038 H   0  0  0  0  0  0  0  0  0  0  0  0
    2.0224    3.7494    3.7492 H   0  0  0  0  0  0  0  0  0  0  0  0
   -2.1728    7.7346    2.8483 H   0  0  0  0  0  0  0  0  0  0  0  0
    2.3590    8.3559    1.2279 H   0  0  0  0  0  0  0  0  0  0  0  0
    1.8156    7.9855   -1.1935 H   0  0  0  0  0  0  0  0  0  0  0  0
    3.5003    8.3497   -1.6302 H   0  0  0  0  0  0  0  0  0  0  0  0
  1 14  1  0  0  0  0
  1  7  2  0  0  0  0
  1  6  2  0  0  0  0
  1  4  1  0  0  0  0
  2 17  1  0  0  0  0
  2 21  1  0  0  0  0
  3 30  1  0  0  0  0
  4 25  1  0  0  0  0
  5 31  1  0  0  0  0
  8 27  2  0  0  0  0
  9 29  1  0  0  0  0
  9 32  1  0  0  0  0
 10 18  1  0  0  0  0
 10 23  1  0  0  0  0
 11 20  1  0  0  0  0
 11 23  2  0  0  0  0
 12 18  2  0  0  0  0
 12 26  1  0  0  0  0
 13 24  1  0  0  0  0
 13 26  2  0  0  0  0
 14 27  1  0  0  0  0
 14 33  1  0  0  0  0
 15 24  1  0  0  0  0
 15 34  1  0  0  0  0
 15 35  1  0  0  0  0
 16 36  1  0  0  0  0
 16 37  1  0  0  0  0
 17 19  1  0  0  0  0
 17 10  1  0  0  0  0
 17 38  1  6  0  0  0
 18 20  1  0  0  0  0
 19 22  1  0  0  0  0
 19  3  1  0  0  0  0
 19 39  1  1  0  0  0
 20 24  2  0  0  0  0
 21 22  1  0  0  0  0
 21 25  1  0  0  0  0
 21 40  1  1  0  0  0
 22  5  1  0  0  0  0
 22 41  1  6  0  0  0
 23 42  1  0  0  0  0
 25 43  1  0  0  0  0
 25 44  1  0  0  0  0
 26 45  1  0  0  0  0
 28 27  1  0  0  0  0
 28 29  1  0  0  0  0
 28 16  1  0  0  0  0
 28 46  1  6  0  0  0
 29 47  1  0  0  0  0
 29 48  1  0  0  0  0
M  END
$$$$
584051
 OpenBabel12061010223D

 27 26  0  0  0  0  0  0  0  0999 V2000
    1.1142    0.0384   -0.0326 O   0  0  0  0  0  0  0  0  0  0  0  0
   -1.4467   -1.9331    1.6850 O   0  0  0  0  0  0  0  0  0  0  0  0
    4.5091    1.0716   -0.9227 O   0  0  0  0  0  0  0  0  0  0  0  0
   -4.7829   -3.0539    2.6792 O   0  0  0  0  0  0  0  0  0  0  0  0
    0.5867   -0.9641    0.8378 C   0  0  0  0  0  0  0  0  0  0  0  0
   -0.9371   -0.9236    0.8124 C   0  0  0  0  0  0  0  0  0  0  0  0
    2.5425    0.0348   -0.0085 C   0  0  0  0  0  0  0  0  0  0  0  0
    3.0821    1.0949   -0.9621 C   0  0  0  0  0  0  0  0  0  0  0  0
   -2.8737   -1.9372    1.7026 C   0  0  0  0  0  0  0  0  0  0  0  0
   -3.3614   -3.0309    2.6449 C   0  0  0  0  0  0  0  0  0  0  0  0
    5.0744    2.0420   -1.7932 C   0  0  0  0  0  0  0  0  0  0  0  0
   -5.0370   -3.7649    3.2915 H   0  0  0  0  0  0  0  0  0  0  0  0
    0.9427   -0.7974    1.8617 H   0  0  0  0  0  0  0  0  0  0  0  0
    0.9349   -1.9547    0.5210 H   0  0  0  0  0  0  0  0  0  0  0  0
   -1.2975   -1.0922   -0.2094 H   0  0  0  0  0  0  0  0  0  0  0  0
   -1.2884    0.0642    1.1338 H   0  0  0  0  0  0  0  0  0  0  0  0
    2.9202   -0.9518   -0.3029 H   0  0  0  0  0  0  0  0  0  0  0  0
    2.8989    0.2384    1.0085 H   0  0  0  0  0  0  0  0  0  0  0  0
    2.7128    2.0847   -0.6684 H   0  0  0  0  0  0  0  0  0  0  0  0
    2.7301    0.8943   -1.9811 H   0  0  0  0  0  0  0  0  0  0  0  0
   -3.2625   -2.1163    0.6930 H   0  0  0  0  0  0  0  0  0  0  0  0
   -3.2490   -0.9632    2.0384 H   0  0  0  0  0  0  0  0  0  0  0  0
   -2.9822   -2.8591    3.6580 H   0  0  0  0  0  0  0  0  0  0  0  0
   -2.9960   -4.0096    2.3156 H   0  0  0  0  0  0  0  0  0  0  0  0
    6.1634    1.9739   -1.7216 H   0  0  0  0  0  0  0  0  0  0  0  0
    4.7673    3.0491   -1.4956 H   0  0  0  0  0  0  0  0  0  0  0  0
    4.7796    1.8468   -2.8286 H   0  0  0  0  0  0  0  0  0  0  0  0
  1  7  1  0  0  0  0
  1  5  1  0  0  0  0
  2  6  1  0  0  0  0
  2  9  1  0  0  0  0
  3  8  1  0  0  0  0
  3 11  1  0  0  0  0
  4 10  1  0  0  0  0
  4 12  1  0  0  0  0
  5  6  1  0  0  0  0
  5 13  1  0  0  0  0
  5 14  1  0  0  0  0
  6 15  1  0  0  0  0
  6 16  1  0  0  0  0
  7  8  1  0  0  0  0
  7 17  1  0  0  0  0
  7 18  1  0  0  0  0
  8 19  1  0  0  0  0
  8 20  1  0  0  0  0
  9 10  1  0  0  0  0
  9 21  1  0  0  0  0
  9 22  1  0  0  0  0
 10 23  1  0  0  0  0
 10 24  1  0  0  0  0
 11 25  1  0  0  0  0
 11 26  1  0  0  0  0
 11 27  1  0  0  0  0
M  END
$$$$
584055
 OpenBabel12061010223D

 27 26  0  0  0  0  0  0  0  0999 V2000
    1.1142    0.0384   -0.0326 O   0  0  0  0  0  0  0  0  0  0  0  0
   -1.4467   -1.9331    1.6850 O   0  0  0  0  0  0  0  0  0  0  0  0
    4.5091    1.0716   -0.9227 O   0  0  0  0  0  0  0  0  0  0  0  0
   -4.7829   -3.0539    2.6792 O   0  0  0  0  0  0  0  0  0  0  0  0
    0.5867   -0.9641    0.8378 C   0  0  0  0  0  0  0  0  0  0  0  0
   -0.9371   -0.9236    0.8124 C   0  0  0  0  0  0  0  0  0  0  0  0
    2.5425    0.0348   -0.0085 C   0  0  0  0  0  0  0  0  0  0  0  0
    3.0821    1.0949   -0.9621 C   0  0  0  0  0  0  0  0  0  0  0  0
   -2.8737   -1.9372    1.7026 C   0  0  0  0  0  0  0  0  0  0  0  0
   -3.3614   -3.0309    2.6449 C   0  0  0  0  0  0  0  0  0  0  0  0
    5.0744    2.0420   -1.7932 C   0  0  0  0  0  0  0  0  0  0  0  0
   -5.0370   -3.7649    3.2915 H   0  0  0  0  0  0  0  0  0  0  0  0
    0.9427   -0.7974    1.8617 H   0  0  0  0  0  0  0  0  0  0  0  0
    0.9349   -1.9547    0.5210 H   0  0  0  0  0  0  0  0  0  0  0  0
   -1.2975   -1.0922   -0.2094 H   0  0  0  0  0  0  0  0  0  0  0  0
   -1.2884    0.0642    1.1338 H   0  0  0  0  0  0  0  0  0  0  0  0
    2.9202   -0.9518   -0.3029 H   0  0  0  0  0  0  0  0  0  0  0  0
    2.8989    0.2384    1.0085 H   0  0  0  0  0  0  0  0  0  0  0  0
    2.7128    2.0847   -0.6684 H   0  0  0  0  0  0  0  0  0  0  0  0
    2.7301    0.8943   -1.9811 H   0  0  0  0  0  0  0  0  0  0  0  0
   -3.2625   -2.1163    0.6930 H   0  0  0  0  0  0  0  0  0  0  0  0
   -3.2490   -0.9632    2.0384 H   0  0  0  0  0  0  0  0  0  0  0  0
   -2.9822   -2.8591    3.6580 H   0  0  0  0  0  0  0  0  0  0  0  0
   -2.9960   -4.0096    2.3156 H   0  0  0  0  0  0  0  0  0  0  0  0
    6.1634    1.9739   -1.7216 H   0  0  0  0  0  0  0  0  0  0  0  0
    4.7673    3.0491   -1.4956 H   0  0  0  0  0  0  0  0  0  0  0  0
    4.7796    1.8468   -2.8286 H   0  0  0  0  0  0  0  0  0  0  0  0
  1  7  1  0  0  0  0
  1  5  1  0  0  0  0
  2  6  1  0  0  0  0
  2  9  1  0  0  0  0
  3  8  1  0  0  0  0
  3 11  1  0  0  0  0
  4 10  1  0  0  0  0
  4 12  1  0  0  0  0
  5  6  1  0  0  0  0
  5 13  1  0  0  0  0
  5 14  1  0  0  0  0
  6 15  1  0  0  0  0
  6 16  1  0  0  0  0
  7  8  1  0  0  0  0
  7 17  1  0  0  0  0
  7 18  1  0  0  0  0
  8 19  1  0  0  0  0
  8 20  1  0  0  0  0
  9 10  1  0  0  0  0
  9 21  1  0  0  0  0
  9 22  1  0  0  0  0
 10 23  1  0  0  0  0
 10 24  1  0  0  0  0
 11 25  1  0  0  0  0
 11 26  1  0  0  0  0
 11 27  1  0  0  0  0
M  END
$$$$
584105
 OpenBabel12061010223D

 35 36  0  0  0  0  0  0  0  0999 V2000
    0.9734    0.0911   -0.1655 S   0  0  0  0  0  0  0  0  0  0  0  0
   -2.0258   -1.4897    4.6595 F   0  0  0  0  0  0  0  0  0  0  0  0
   -0.0796   -2.1309    5.3996 F   0  0  0  0  0  0  0  0  0  0  0  0
   -0.3867   -0.0561    4.8011 F   0  0  0  0  0  0  0  0  0  0  0  0
   -0.4041   -4.4497    0.8169 O   0  0  0  0  0  0  0  0  0  0  0  0
    2.8203    1.2186   -2.1001 O   0  0  0  0  0  0  0  0  0  0  0  0
    0.2621   -0.7389    2.2410 N   0  0  0  0  0  0  0  0  0  0  0  0
    0.3196   -2.3138    0.5072 N   0  0  0  0  0  0  0  0  0  0  0  0
    4.8091    1.1317   -1.0018 N   0  0  0  0  0  0  0  0  0  0  0  0
   -0.2766   -1.7196    3.0635 C   0  0  0  0  0  0  0  0  0  0  0  0
   -0.6865   -1.3388    4.4756 C   0  0  0  0  0  0  0  0  0  0  0  0
    0.4991   -1.0694    1.0185 C   0  0  0  0  0  0  0  0  0  0  0  0
   -0.5131   -2.9750    2.6437 C   0  0  0  0  0  0  0  0  0  0  0  0
   -0.1933   -3.3234    1.2554 C   0  0  0  0  0  0  0  0  0  0  0  0
    3.4360    0.9305   -1.0705 C   0  0  0  0  0  0  0  0  0  0  0  0
    2.7700    0.1989    0.1041 C   0  0  0  0  0  0  0  0  0  0  0  0
    5.6229    1.2010    0.2057 C   0  0  0  0  0  0  0  0  0  0  0  0
    5.5710    1.1101   -2.2467 C   0  0  0  0  0  0  0  0  0  0  0  0
    6.5725    0.0102    0.2853 C   0  0  0  0  0  0  0  0  0  0  0  0
    6.4471   -0.1435   -2.2524 C   0  0  0  0  0  0  0  0  0  0  0  0
    7.3537   -0.1899   -1.0189 C   0  0  0  0  0  0  0  0  0  0  0  0
    0.4906   -2.4855   -0.4719 H   0  0  0  0  0  0  0  0  0  0  0  0
   -0.9651   -3.7410    3.2622 H   0  0  0  0  0  0  0  0  0  0  0  0
    3.1885   -0.8139    0.1295 H   0  0  0  0  0  0  0  0  0  0  0  0
    2.9611    0.7013    1.0528 H   0  0  0  0  0  0  0  0  0  0  0  0
    5.0036    1.2702    1.1019 H   0  0  0  0  0  0  0  0  0  0  0  0
    6.2015    2.1325    0.1468 H   0  0  0  0  0  0  0  0  0  0  0  0
    6.1791    2.0197   -2.3013 H   0  0  0  0  0  0  0  0  0  0  0  0
    4.9126    1.0924   -3.1209 H   0  0  0  0  0  0  0  0  0  0  0  0
    5.9946   -0.8959    0.5005 H   0  0  0  0  0  0  0  0  0  0  0  0
    7.2745    0.1522    1.1152 H   0  0  0  0  0  0  0  0  0  0  0  0
    7.0520   -0.1778   -3.1646 H   0  0  0  0  0  0  0  0  0  0  0  0
    5.8057   -1.0348   -2.2544 H   0  0  0  0  0  0  0  0  0  0  0  0
    7.8811   -1.1500   -0.9843 H   0  0  0  0  0  0  0  0  0  0  0  0
    8.1179    0.5916   -1.1082 H   0  0  0  0  0  0  0  0  0  0  0  0
  1 16  1  0  0  0  0
  1 12  1  0  0  0  0
  2 11  1  0  0  0  0
  3 11  1  0  0  0  0
  4 11  1  0  0  0  0
  5 14  2  0  0  0  0
  6 15  2  0  0  0  0
  7 10  1  0  0  0  0
  7 12  2  0  0  0  0
  8 12  1  0  0  0  0
  8 14  1  0  0  0  0
  8 22  1  0  0  0  0
  9 17  1  0  0  0  0
  9 18  1  0  0  0  0
 10 13  2  0  0  0  0
 10 11  1  0  0  0  0
 13 14  1  0  0  0  0
 13 23  1  0  0  0  0
 15 16  1  0  0  0  0
 15  9  1  0  0  0  0
 16 24  1  0  0  0  0
 16 25  1  0  0  0  0
 17 19  1  0  0  0  0
 17 26  1  0  0  0  0
 17 27  1  0  0  0  0
 18 20  1  0  0  0  0
 18 28  1  0  0  0  0
 18 29  1  0  0  0  0
 19 21  1  0  0  0  0
 19 30  1  0  0  0  0
 19 31  1  0  0  0  0
 20 21  1  0  0  0  0
 20 32  1  0  0  0  0
 20 33  1  0  0  0  0
 21 34  1  0  0  0  0
 21 35  1  0  0  0  0
M  END
$$$$
584120
 OpenBabel12061010223D

 34 36  0  0  0  0  0  0  0  0999 V2000
   -3.4838   -0.6729  -15.6104 S   0  0  0  0  0  0  0  0  0  0  0  0
   -1.2944   -1.3920  -10.6981 O   0  0  0  0  0  0  0  0  0  0  0  0
   -2.1479    0.1439  -15.1576 O   0  0  0  0  0  0  0  0  0  0  0  0
   -0.9433   -2.0959   -8.5663 O   0  0  0  0  0  0  0  0  0  0  0  0
   -4.0028   -0.0829  -16.8228 O   0  0  0  0  0  0  0  0  0  0  0  0
   -4.3412   -0.9038  -14.4702 O   0  0  0  0  0  0  0  0  0  0  0  0
   -2.9358   -2.2009  -16.0582 N   0  0  0  0  0  0  0  0  0  0  0  0
    0.5745   -1.2128  -12.2610 C   0  0  0  0  0  0  0  0  0  0  0  0
    1.4860   -1.6595  -11.1909 C   0  0  0  0  0  0  0  0  0  0  0  0
   -0.7847   -1.0912  -11.9717 C   0  0  0  0  0  0  0  0  0  0  0  0
    0.9735   -1.9915   -9.9809 C   0  0  0  0  0  0  0  0  0  0  0  0
   -0.4797   -1.8404   -9.6741 C   0  0  0  0  0  0  0  0  0  0  0  0
   -1.3075   -0.3496  -14.1967 C   0  0  0  0  0  0  0  0  0  0  0  0
   -1.7265   -0.6574  -12.9098 C   0  0  0  0  0  0  0  0  0  0  0  0
    0.9723   -0.8917  -13.5667 C   0  0  0  0  0  0  0  0  0  0  0  0
    0.0426   -0.4531  -14.5218 C   0  0  0  0  0  0  0  0  0  0  0  0
    2.9839   -1.7203  -11.4269 C   0  0  0  0  0  0  0  0  0  0  0  0
    1.8221   -2.4918   -8.8985 C   0  0  0  0  0  0  0  0  0  0  0  0
    3.5516   -3.1441  -11.4807 C   0  0  0  0  0  0  0  0  0  0  0  0
    2.7771   -3.4241   -9.0548 C   0  0  0  0  0  0  0  0  0  0  0  0
    3.0876   -4.0901  -10.3653 C   0  0  0  0  0  0  0  0  0  0  0  0
   -3.6281   -2.6142  -16.6843 H   0  0  0  0  0  0  0  0  0  0  0  0
   -2.7961   -2.7685  -15.2229 H   0  0  0  0  0  0  0  0  0  0  0  0
   -2.7630   -0.5458  -12.6046 H   0  0  0  0  0  0  0  0  0  0  0  0
    2.0076   -0.9642  -13.8853 H   0  0  0  0  0  0  0  0  0  0  0  0
    0.3837   -0.1899  -15.5212 H   0  0  0  0  0  0  0  0  0  0  0  0
    3.4882   -1.1658  -10.6217 H   0  0  0  0  0  0  0  0  0  0  0  0
    3.2981   -1.1834  -12.3255 H   0  0  0  0  0  0  0  0  0  0  0  0
    1.6143   -2.0958   -7.9047 H   0  0  0  0  0  0  0  0  0  0  0  0
    4.6464   -3.0725  -11.4499 H   0  0  0  0  0  0  0  0  0  0  0  0
    3.3059   -3.6002  -12.4482 H   0  0  0  0  0  0  0  0  0  0  0  0
    3.3372   -3.7560   -8.1832 H   0  0  0  0  0  0  0  0  0  0  0  0
    3.8568   -4.8555  -10.2057 H   0  0  0  0  0  0  0  0  0  0  0  0
    2.1966   -4.6399  -10.6967 H   0  0  0  0  0  0  0  0  0  0  0  0
  1  7  1  0  0  0  0
  1  6  2  0  0  0  0
  1  5  2  0  0  0  0
  1  3  1  0  0  0  0
  2 10  1  0  0  0  0
  2 12  1  0  0  0  0
  3 13  1  0  0  0  0
  4 12  2  0  0  0  0
  7 22  1  0  0  0  0
  7 23  1  0  0  0  0
  8  9  1  0  0  0  0
  8 10  2  0  0  0  0
  8 15  1  0  0  0  0
  9 11  2  0  0  0  0
  9 17  1  0  0  0  0
 10 14  1  0  0  0  0
 11 12  1  0  0  0  0
 11 18  1  0  0  0  0
 13 14  2  0  0  0  0
 13 16  1  0  0  0  0
 14 24  1  0  0  0  0
 15 16  2  0  0  0  0
 15 25  1  0  0  0  0
 16 26  1  0  0  0  0
 17 19  1  0  0  0  0
 17 27  1  0  0  0  0
 17 28  1  0  0  0  0
 18 20  2  0  0  0  0
 18 29  1  0  0  0  0
 19 21  1  0  0  0  0
 19 30  1  0  0  0  0
 19 31  1  0  0  0  0
 20 21  1  0  0  0  0
 20 32  1  0  0  0  0
 21 33  1  0  0  0  0
 21 34  1  0  0  0  0
M  END
$$$$
584154
 OpenBabel12061010223D

 31 32  0  0  0  0  0  0  0  0999 V2000
    1.0593    0.0606   -0.0530 P   0  0  0  0  0  0  0  0  0  0  0  0
    1.0593    2.6407    1.0990 P   0  0  0  0  0  0  0  0  0  0  0  0
    1.0593    1.7577   -0.3887 O   0  0  0  0  0  0  0  0  0  0  0  0
    1.1868   -0.6073   -1.5739 O   0  0  0  0  0  0  0  0  0  0  0  0
   -0.4850    0.0606   -0.0530 O   0  0  0  0  0  0  0  0  0  0  0  0
    2.7893    0.0606   -0.0530 O   0  0  0  0  0  0  0  0  0  0  0  0
    2.3866    3.2920    0.7285 O   0  0  0  0  0  0  0  0  0  0  0  0
   -0.1335    3.6064    0.5542 O   0  0  0  0  0  0  0  0  0  0  0  0
    1.0593    3.5236    2.5868 O   0  0  0  0  0  0  0  0  0  0  0  0
   -0.1329   -1.9838   -6.3753 O   0  0  0  0  0  0  0  0  0  0  0  0
    1.4164   -2.1515   -4.0284 N   0  0  0  0  0  0  0  0  0  0  0  0
    3.1415   -4.4233   -3.9384 N   0  0  0  0  0  0  0  0  0  0  0  0
    2.3540   -5.1700   -5.9889 N   0  0  0  0  0  0  0  0  0  0  0  0
    0.7640   -3.9171   -7.1472 N   0  0  0  0  0  0  0  0  0  0  0  0
    1.5446   -5.9166   -8.0025 N   0  0  0  0  0  0  0  0  0  0  0  0
    1.4809   -3.0833   -5.0115 C   0  0  0  0  0  0  0  0  0  0  0  0
    2.3121   -4.2001   -4.9806 C   0  0  0  0  0  0  0  0  0  0  0  0
    2.2355   -2.3846   -2.9836 C   0  0  0  0  0  0  0  0  0  0  0  0
    0.6398   -2.9248   -6.2056 C   0  0  0  0  0  0  0  0  0  0  0  0
    2.3581   -1.3606   -1.8941 C   0  0  0  0  0  0  0  0  0  0  0  0
    3.0920   -3.4934   -2.9581 C   0  0  0  0  0  0  0  0  0  0  0  0
    1.5798   -5.0018   -7.0085 C   0  0  0  0  0  0  0  0  0  0  0  0
    3.1732   -0.2503    0.7880 H   0  0  0  0  0  0  0  0  0  0  0  0
   -0.9795    3.1375    0.4277 H   0  0  0  0  0  0  0  0  0  0  0  0
    0.1467    3.6741    2.8841 H   0  0  0  0  0  0  0  0  0  0  0  0
    0.1620   -3.8260   -7.9491 H   0  0  0  0  0  0  0  0  0  0  0  0
    2.3179   -6.5742   -7.9782 H   0  0  0  0  0  0  0  0  0  0  0  0
    1.2620   -5.6294   -8.9282 H   0  0  0  0  0  0  0  0  0  0  0  0
    2.6744   -1.9135   -0.9997 H   0  0  0  0  0  0  0  0  0  0  0  0
    3.1468   -0.6651   -2.2074 H   0  0  0  0  0  0  0  0  0  0  0  0
    3.7883   -3.6594   -2.1401 H   0  0  0  0  0  0  0  0  0  0  0  0
  1  6  1  0  0  0  0
  1  5  2  0  0  0  0
  1  4  1  0  0  0  0
  1  3  1  0  0  0  0
  2  3  1  0  0  0  0
  2  9  1  0  0  0  0
  2  8  1  0  0  0  0
  2  7  2  0  0  0  0
  4 20  1  0  0  0  0
  6 23  1  0  0  0  0
  8 24  1  0  0  0  0
  9 25  1  0  0  0  0
 10 19  2  0  0  0  0
 11 16  1  0  0  0  0
 11 18  2  0  0  0  0
 12 17  1  0  0  0  0
 12 21  2  0  0  0  0
 13 17  1  0  0  0  0
 13 22  2  0  0  0  0
 14 19  1  0  0  0  0
 14 22  1  0  0  0  0
 14 26  1  0  0  0  0
 15 22  1  0  0  0  0
 15 27  1  0  0  0  0
 15 28  1  0  0  0  0
 16 17  2  0  0  0  0
 16 19  1  0  0  0  0
 18 21  1  0  0  0  0
 20 18  1  0  0  0  0
 20 29  1  0  0  0  0
 20 30  1  0  0  0  0
 21 31  1  0  0  0  0
M  END
$$$$
584177
 OpenBabel12061010223D

 31 31  0  0  0  0  0  0  0  0999 V2000
  -58.6405  352.8583   43.4093 O   0  0  0  0  0  0  0  0  0  0  0  0
  -58.4794  353.0505   47.5865 O   0  0  0  0  0  0  0  0  0  0  0  0
  -59.4889  355.1987   46.1475 O   0  0  0  0  0  0  0  0  0  0  0  0
  -57.4038  355.4910   43.2825 O   0  0  0  0  0  0  0  0  0  0  0  0
  -57.4706  350.6299   48.0032 O   0  0  0  0  0  0  0  0  0  0  0  0
  -58.8331  350.3463   46.1940 N   0  0  0  0  0  0  0  0  0  0  0  0
  -58.4481  350.5581   43.2729 N   0  0  0  0  0  0  0  0  0  0  0  0
  -58.4605  351.6133   45.5289 C   0  0  2  0  0  0  0  0  0  0  0  0
  -59.0286  352.8429   46.2729 C   0  0  2  0  0  0  0  0  0  0  0  0
  -58.7711  354.1397   45.4950 C   0  0  1  0  0  0  0  0  0  0  0  0
  -58.9870  351.6534   44.0649 C   0  0  1  0  0  0  0  0  0  0  0  0
  -59.2125  354.0183   44.0339 C   0  0  1  0  0  0  0  0  0  0  0  0
  -58.8115  355.2623   43.2235 C   0  0  0  0  0  0  0  0  0  0  0  0
  -58.2559  349.9328   47.3681 C   0  0  0  0  0  0  0  0  0  0  0  0
  -58.7091  348.5841   47.8550 C   0  0  0  0  0  0  0  0  0  0  0  0
  -57.9722  352.2469   47.8391 H   0  0  0  0  0  0  0  0  0  0  0  0
  -59.2419  355.1102   47.0922 H   0  0  0  0  0  0  0  0  0  0  0  0
  -57.2232  356.2891   42.7579 H   0  0  0  0  0  0  0  0  0  0  0  0
  -59.3059  349.6519   45.6327 H   0  0  0  0  0  0  0  0  0  0  0  0
  -58.5572  350.8245   42.2949 H   0  0  0  0  0  0  0  0  0  0  0  0
  -58.9907  349.7126   43.4078 H   0  0  0  0  0  0  0  0  0  0  0  0
  -57.3638  351.6762   45.5396 H   0  0  0  0  0  0  0  0  0  0  0  0
  -60.1077  352.7120   46.4246 H   0  0  0  0  0  0  0  0  0  0  0  0
  -57.7035  354.3826   45.5616 H   0  0  0  0  0  0  0  0  0  0  0  0
  -60.0808  351.5581   44.0570 H   0  0  0  0  0  0  0  0  0  0  0  0
  -60.3062  353.9359   43.9773 H   0  0  0  0  0  0  0  0  0  0  0  0
  -59.0765  355.1244   42.1702 H   0  0  0  0  0  0  0  0  0  0  0  0
  -59.3195  356.1544   43.6039 H   0  0  0  0  0  0  0  0  0  0  0  0
  -59.3122  348.0632   47.1066 H   0  0  0  0  0  0  0  0  0  0  0  0
  -59.3122  348.7203   48.7570 H   0  0  0  0  0  0  0  0  0  0  0  0
  -57.8336  347.9713   48.0842 H   0  0  0  0  0  0  0  0  0  0  0  0
  1 11  1  0  0  0  0
  1 12  1  0  0  0  0
  2 16  1  0  0  0  0
  3 17  1  0  0  0  0
  4 13  1  0  0  0  0
  4 18  1  0  0  0  0
  5 14  2  0  0  0  0
  6 14  1  0  0  0  0
  6 19  1  0  0  0  0
  7 20  1  0  0  0  0
  7 21  1  0  0  0  0
  8  9  1  0  0  0  0
  8 11  1  0  0  0  0
  8  6  1  0  0  0  0
  8 22  1  1  0  0  0
  9 10  1  0  0  0  0
  9  2  1  0  0  0  0
  9 23  1  6  0  0  0
 10 12  1  0  0  0  0
 10  3  1  0  0  0  0
 10 24  1  6  0  0  0
 11  7  1  0  0  0  0
 11 25  1  6  0  0  0
 12 13  1  0  0  0  0
 12 26  1  1  0  0  0
 13 27  1  0  0  0  0
 13 28  1  0  0  0  0
 14 15  1  0  0  0  0
 15 29  1  0  0  0  0
 15 30  1  0  0  0  0
 15 31  1  0  0  0  0
M  END
$$$$
584196
 OpenBabel12061010223D

 13 12  0  0  0  0  0  0  0  0999 V2000
    1.0395    0.1227    0.0325 Cl  0  0  0  0  0  0  0  0  0  0  0  0
    5.6159    0.3753    0.1896 O   0  0  0  0  0  0  0  0  0  0  0  0
    5.5307    1.5366    2.0941 O   0  0  0  0  0  0  0  0  0  0  0  0
    2.9896    0.4512    2.5263 N   0  0  0  0  0  0  0  0  0  0  0  0
    3.4135    0.8870    1.1735 C   0  0  1  0  0  0  0  0  0  0  0  0
    4.9379    0.8669    1.0772 C   0  0  0  0  0  0  0  0  0  0  0  0
    2.8241    0.0075    0.0676 C   0  0  0  0  0  0  0  0  0  0  0  0
    6.4890    1.4366    1.9163 H   0  0  0  0  0  0  0  0  0  0  0  0
    1.9758    0.5476    2.5966 H   0  0  0  0  0  0  0  0  0  0  0  0
    3.3963    1.0949    3.2081 H   0  0  0  0  0  0  0  0  0  0  0  0
    3.0993    1.9267    1.0186 H   0  0  0  0  0  0  0  0  0  0  0  0
    3.1824    0.3210   -0.9184 H   0  0  0  0  0  0  0  0  0  0  0  0
    3.0883   -1.0467    0.2033 H   0  0  0  0  0  0  0  0  0  0  0  0
  1  7  1  0  0  0  0
  2  6  2  0  0  0  0
  3  6  1  0  0  0  0
  3  8  1  0  0  0  0
  4  9  1  0  0  0  0
  4 10  1  0  0  0  0
  5  7  1  0  0  0  0
  5  6  1  0  0  0  0
  5  4  1  0  0  0  0
  5 11  1  1  0  0  0
  7 12  1  0  0  0  0
  7 13  1  0  0  0  0
M  END
$$$$
584235
 OpenBabel12061010223D

 25 25  0  0  0  0  0  0  0  0999 V2000
    1.0532    0.1360    0.1840 O   0  0  0  0  0  0  0  0  0  0  0  0
    2.8951   -1.5462    1.8668 O   0  0  0  0  0  0  0  0  0  0  0  0
    2.4198    1.6921   -1.6571 O   0  0  0  0  0  0  0  0  0  0  0  0
    6.4782   -0.2904    2.8714 O   0  0  0  0  0  0  0  0  0  0  0  0
    4.9281    3.7270   -0.0689 O   0  0  0  0  0  0  0  0  0  0  0  0
    5.1781    0.9379    0.7927 N   0  0  0  0  0  0  0  0  0  0  0  0
    5.0840   -0.2038    2.8681 N   0  0  0  0  0  0  0  0  0  0  0  0
    2.4939    0.0990    0.1298 C   0  0  2  0  0  0  0  0  0  0  0  0
    3.0535   -0.1657    1.5143 C   0  0  2  0  0  0  0  0  0  0  0  0
    3.0087    1.4445   -0.3723 C   0  0  1  0  0  0  0  0  0  0  0  0
    4.5321    0.2314    1.6706 C   0  0  0  0  0  0  0  0  0  0  0  0
    4.5317    1.3405   -0.4736 C   0  0  1  0  0  0  0  0  0  0  0  0
    5.1622    2.6486   -0.9722 C   0  0  0  0  0  0  0  0  0  0  0  0
    0.7380   -0.7633   -0.0159 H   0  0  0  0  0  0  0  0  0  0  0  0
    1.9399   -1.7309    1.8454 H   0  0  0  0  0  0  0  0  0  0  0  0
    1.4554    1.6599   -1.5008 H   0  0  0  0  0  0  0  0  0  0  0  0
    6.7401    0.5034    3.3752 H   0  0  0  0  0  0  0  0  0  0  0  0
    5.6095    4.3938   -0.2589 H   0  0  0  0  0  0  0  0  0  0  0  0
    4.6330   -1.0596    3.2045 H   0  0  0  0  0  0  0  0  0  0  0  0
    2.7562   -0.6996   -0.5746 H   0  0  0  0  0  0  0  0  0  0  0  0
    2.4918    0.4075    2.2657 H   0  0  0  0  0  0  0  0  0  0  0  0
    2.6962    2.2568    0.2941 H   0  0  0  0  0  0  0  0  0  0  0  0
    4.7826    0.5788   -1.2287 H   0  0  0  0  0  0  0  0  0  0  0  0
    6.2460    2.5216   -1.0850 H   0  0  0  0  0  0  0  0  0  0  0  0
    4.7538    2.9340   -1.9498 H   0  0  0  0  0  0  0  0  0  0  0  0
  1  8  1  0  0  0  0
  1 14  1  0  0  0  0
  2 15  1  0  0  0  0
  3 16  1  0  0  0  0
  4  7  1  0  0  0  0
  4 17  1  0  0  0  0
  5 13  1  0  0  0  0
  5 18  1  0  0  0  0
  6 11  2  0  0  0  0
  6 12  1  0  0  0  0
  7 11  1  0  0  0  0
  7 19  1  0  0  0  0
  8  9  1  0  0  0  0
  8 10  1  0  0  0  0
  8 20  1  1  0  0  0
  9 11  1  0  0  0  0
  9  2  1  0  0  0  0
  9 21  1  6  0  0  0
 10 12  1  0  0  0  0
 10  3  1  0  0  0  0
 10 22  1  6  0  0  0
 12 13  1  0  0  0  0
 12 23  1  1  0  0  0
 13 24  1  0  0  0  0
 13 25  1  0  0  0  0
M  END
$$$$
584240
 OpenBabel12061010223D

 30 29  0  0  0  0  0  0  0  0999 V2000
    1.0556    0.0203   -0.0044 S   0  0  0  0  0  0  0  0  0  0  0  0
    0.5685   -0.6018    1.2026 O   0  0  0  0  0  0  0  0  0  0  0  0
    0.6544    1.3409   -0.4278 O   0  0  0  0  0  0  0  0  0  0  0  0
    0.7957   -0.9682   -1.2496 O   0  0  0  0  0  0  0  0  0  0  0  0
    5.5490    1.7262    2.1813 N   0  3  0  0  0  0  0  0  0  0  0  0
    2.8394   -0.0559   -0.0001 C   0  0  0  0  0  0  0  0  0  0  0  0
    4.9209    0.7846    1.1331 C   0  0  0  0  0  0  0  0  0  0  0  0
    3.3987    0.8482    1.0957 C   0  0  0  0  0  0  0  0  0  0  0  0
    5.1676    3.2113    2.0022 C   0  0  0  0  0  0  0  0  0  0  0  0
    5.1265    1.3029    3.5977 C   0  0  0  0  0  0  0  0  0  0  0  0
    7.0752    1.5680    2.1071 C   0  0  0  0  0  0  0  0  0  0  0  0
    5.5197    3.7714    0.6337 C   0  0  0  0  0  0  0  0  0  0  0  0
    0.1768   -0.5323   -1.8763 H   0  0  0  0  0  0  0  0  0  0  0  0
    3.1849    0.2650   -0.9877 H   0  0  0  0  0  0  0  0  0  0  0  0
    3.1239   -1.0995    0.1659 H   0  0  0  0  0  0  0  0  0  0  0  0
    5.3505    1.0472    0.1604 H   0  0  0  0  0  0  0  0  0  0  0  0
    5.2543   -0.2307    1.3814 H   0  0  0  0  0  0  0  0  0  0  0  0
    2.9791    0.5379    2.0585 H   0  0  0  0  0  0  0  0  0  0  0  0
    3.0542    1.8708    0.9130 H   0  0  0  0  0  0  0  0  0  0  0  0
    5.6921    3.7727    2.7844 H   0  0  0  0  0  0  0  0  0  0  0  0
    4.0930    3.3016    2.1910 H   0  0  0  0  0  0  0  0  0  0  0  0
    5.3470    0.2388    3.7213 H   0  0  0  0  0  0  0  0  0  0  0  0
    4.0581    1.4959    3.7211 H   0  0  0  0  0  0  0  0  0  0  0  0
    5.6956    1.8983    4.3182 H   0  0  0  0  0  0  0  0  0  0  0  0
    7.3261    0.5353    2.3684 H   0  0  0  0  0  0  0  0  0  0  0  0
    7.5320    2.2637    2.8169 H   0  0  0  0  0  0  0  0  0  0  0  0
    7.4037    1.7822    1.0871 H   0  0  0  0  0  0  0  0  0  0  0  0
    6.5990    3.7726    0.4581 H   0  0  0  0  0  0  0  0  0  0  0  0
    5.1832    4.8118    0.5693 H   0  0  0  0  0  0  0  0  0  0  0  0
    5.0330    3.2256   -0.1786 H   0  0  0  0  0  0  0  0  0  0  0  0
  1  6  1  0  0  0  0
  1  4  1  0  0  0  0
  1  3  2  0  0  0  0
  1  2  2  0  0  0  0
  4 13  1  0  0  0  0
  5  7  1  0  0  0  0
  5 11  1  0  0  0  0
  5 10  1  0  0  0  0
  5  9  1  0  0  0  0
  6  8  1  0  0  0  0
  6 14  1  0  0  0  0
  6 15  1  0  0  0  0
  7  8  1  0  0  0  0
  7 16  1  0  0  0  0
  7 17  1  0  0  0  0
  8 18  1  0  0  0  0
  8 19  1  0  0  0  0
  9 12  1  0  0  0  0
  9 20  1  0  0  0  0
  9 21  1  0  0  0  0
 10 22  1  0  0  0  0
 10 23  1  0  0  0  0
 10 24  1  0  0  0  0
 11 25  1  0  0  0  0
 11 26  1  0  0  0  0
 11 27  1  0  0  0  0
 12 28  1  0  0  0  0
 12 29  1  0  0  0  0
 12 30  1  0  0  0  0
M  CHG  1   5   1
M  END
$$$$
584269
 OpenBabel12061010223D

 50 51  0  0  0  0  0  0  0  0999 V2000
    8.3921   -2.4668   -4.2286 S   0  0  0  0  0  0  0  0  0  0  0  0
    1.9359    5.6839   -4.5382 S   0  0  0  0  0  0  0  0  0  0  0  0
    5.0145    1.1317   -4.1786 O   0  0  0  0  0  0  0  0  0  0  0  0
    5.0617   -1.2105   -3.7742 O   0  0  0  0  0  0  0  0  0  0  0  0
    1.5551    0.7312   -5.7366 O   0  0  0  0  0  0  0  0  0  0  0  0
    7.8947   -1.0180   -4.7506 O   0  0  0  0  0  0  0  0  0  0  0  0
    3.5951    3.4359   -3.4595 O   0  0  0  0  0  0  0  0  0  0  0  0
    2.2402    2.1946   -7.3797 O   0  0  0  0  0  0  0  0  0  0  0  0
    7.2469    1.2195   -1.8773 O   0  0  0  0  0  0  0  0  0  0  0  0
    8.9006   -3.2029   -5.3613 O   0  0  0  0  0  0  0  0  0  0  0  0
    7.4296   -3.0626   -3.3372 O   0  0  0  0  0  0  0  0  0  0  0  0
    9.6577   -2.0907   -3.3107 O   0  0  0  0  0  0  0  0  0  0  0  0
    1.1185    5.4938   -3.3652 O   0  0  0  0  0  0  0  0  0  0  0  0
    3.3453    5.9757   -4.5165 O   0  0  0  0  0  0  0  0  0  0  0  0
    1.2857    6.8864   -5.3801 O   0  0  0  0  0  0  0  0  0  0  0  0
    1.8741   -1.8757   -6.0300 O   0  0  0  0  0  0  0  0  0  0  0  0
    4.3182   -2.7260   -0.6063 O   0  0  0  0  0  0  0  0  0  0  0  0
    3.4077   -2.8710   -2.6453 O   0  0  0  0  0  0  0  0  0  0  0  0
    1.6375    4.4242   -5.5887 N   0  0  0  0  0  0  0  0  0  0  0  0
    3.5784    1.1985   -4.3923 C   0  0  1  0  0  0  0  0  0  0  0  0
    5.6935   -0.1023   -4.3888 C   0  0  2  0  0  0  0  0  0  0  0  0
    3.3030    2.7159   -4.6696 C   0  0  1  0  0  0  0  0  0  0  0  0
    7.1791   -0.0414   -3.9808 C   0  0  1  0  0  0  0  0  0  0  0  0
    1.8552    3.0203   -5.0886 C   0  0  2  0  0  0  0  0  0  0  0  0
    2.9075    0.3055   -5.4892 C   0  0  1  0  0  0  0  0  0  0  0  0
    1.4518    2.0479   -6.2093 C   0  0  2  0  0  0  0  0  0  0  0  0
    7.3241   -0.0886   -2.4388 C   0  0  2  0  0  0  0  0  0  0  0  0
    5.2387   -1.4190   -2.4352 C   0  0  0  0  0  0  0  0  0  0  0  0
    6.2618   -0.8854   -1.7558 C   0  0  0  0  0  0  0  0  0  0  0  0
    2.7307   -1.1777   -5.1206 C   0  0  0  0  0  0  0  0  0  0  0  0
    4.3107   -2.3770   -1.7719 C   0  0  0  0  0  0  0  0  0  0  0  0
    4.5563    3.6000   -3.4571 H   0  0  0  0  0  0  0  0  0  0  0  0
    1.8656    1.5477   -8.0040 H   0  0  0  0  0  0  0  0  0  0  0  0
    8.0046    1.7345   -2.2032 H   0  0  0  0  0  0  0  0  0  0  0  0
    9.7491   -2.7923   -2.6331 H   0  0  0  0  0  0  0  0  0  0  0  0
    2.0346    7.3618   -5.7972 H   0  0  0  0  0  0  0  0  0  0  0  0
    1.8904   -2.8032   -5.7321 H   0  0  0  0  0  0  0  0  0  0  0  0
    2.8576   -3.4793   -2.1126 H   0  0  0  0  0  0  0  0  0  0  0  0
    0.6831    4.5434   -5.9301 H   0  0  0  0  0  0  0  0  0  0  0  0
    3.1197    0.9637   -3.4220 H   0  0  0  0  0  0  0  0  0  0  0  0
    5.6605   -0.2777   -5.4705 H   0  0  0  0  0  0  0  0  0  0  0  0
    3.9971    3.0850   -5.4370 H   0  0  0  0  0  0  0  0  0  0  0  0
    7.5824    0.9199   -4.3232 H   0  0  0  0  0  0  0  0  0  0  0  0
    1.1892    2.8590   -4.2306 H   0  0  0  0  0  0  0  0  0  0  0  0
    3.4832    0.3499   -6.4207 H   0  0  0  0  0  0  0  0  0  0  0  0
    0.4076    2.2246   -6.4895 H   0  0  0  0  0  0  0  0  0  0  0  0
    8.2985   -0.4875   -2.1501 H   0  0  0  0  0  0  0  0  0  0  0  0
    6.3846   -1.0962   -0.6973 H   0  0  0  0  0  0  0  0  0  0  0  0
    3.6631   -1.7225   -5.2010 H   0  0  0  0  0  0  0  0  0  0  0  0
    2.2917   -1.2607   -4.1223 H   0  0  0  0  0  0  0  0  0  0  0  0
  1 12  1  0  0  0  0
  1 11  2  0  0  0  0
  1 10  2  0  0  0  0
  1  6  1  0  0  0  0
  2 19  1  0  0  0  0
  2 15  1  0  0  0  0
  2 14  2  0  0  0  0
  2 13  2  0  0  0  0
  4 21  1  0  0  0  0
  4 28  1  0  0  0  0
  5 25  1  0  0  0  0
  5 26  1  0  0  0  0
  7 32  1  0  0  0  0
  8 33  1  0  0  0  0
  9 34  1  0  0  0  0
 12 35  1  0  0  0  0
 15 36  1  0  0  0  0
 16 30  1  0  0  0  0
 16 37  1  0  0  0  0
 17 31  2  0  0  0  0
 18 31  1  0  0  0  0
 18 38  1  0  0  0  0
 19 39  1  0  0  0  0
 20 22  1  0  0  0  0
 20 25  1  0  0  0  0
 20  3  1  0  0  0  0
 20 40  1  6  0  0  0
 21 23  1  0  0  0  0
 21  3  1  0  0  0  0
 21 41  1  1  0  0  0
 22 24  1  0  0  0  0
 22  7  1  0  0  0  0
 22 42  1  1  0  0  0
 23 27  1  0  0  0  0
 23  6  1  0  0  0  0
 23 43  1  1  0  0  0
 24 26  1  0  0  0  0
 24 19  1  0  0  0  0
 24 44  1  6  0  0  0
 25 30  1  0  0  0  0
 25 45  1  1  0  0  0
 26  8  1  0  0  0  0
 26 46  1  1  0  0  0
 27 29  1  0  0  0  0
 27  9  1  0  0  0  0
 27 47  1  6  0  0  0
 28 29  2  0  0  0  0
 28 31  1  0  0  0  0
 29 48  1  0  0  0  0
 30 49  1  0  0  0  0
 30 50  1  0  0  0  0
M  END
$$$$
584277
 OpenBabel12061010223D

 17 16  0  0  0  0  0  0  0  0999 V2000
    1.0607   -0.0775   -0.0176 P   0  0  0  0  0  0  0  0  0  0  0  0
    1.1213   -1.3899   -2.3926 P   0  0  0  0  0  0  0  0  0  0  0  0
    2.6915   -0.5892    2.2324 P   0  0  0  0  0  0  0  0  0  0  0  0
    1.1868   -1.5043   -0.7920 O   0  0  0  0  0  0  0  0  0  0  0  0
    1.0607   -0.4611    1.6693 O   0  0  0  0  0  0  0  0  0  0  0  0
   -0.4835   -0.0775   -0.0176 O   0  0  0  0  0  0  0  0  0  0  0  0
    2.7907   -0.0775   -0.0176 O   0  0  0  0  0  0  0  0  0  0  0  0
    2.2350   -1.9834   -3.1720 O   0  0  0  0  0  0  0  0  0  0  0  0
   -0.3369   -1.9140   -2.7842 O   0  0  0  0  0  0  0  0  0  0  0  0
    0.9448    0.1683   -2.7377 O   0  0  0  0  0  0  0  0  0  0  0  0
    2.8721    0.9416    2.2099 O   0  0  0  0  0  0  0  0  0  0  0  0
    4.3223   -0.7172    2.7955 O   0  0  0  0  0  0  0  0  0  0  0  0
    3.0281   -1.4125    1.1399 H   0  0  0  0  0  0  0  0  0  0  0  0
    3.1100    0.8155    0.2695 H   0  0  0  0  0  0  0  0  0  0  0  0
   -1.0405   -1.4284   -2.3139 H   0  0  0  0  0  0  0  0  0  0  0  0
    1.0798    0.3075   -3.6978 H   0  0  0  0  0  0  0  0  0  0  0  0
    4.4434   -0.0369    3.4871 H   0  0  0  0  0  0  0  0  0  0  0  0
  1  7  1  0  0  0  0
  1  6  2  0  0  0  0
  1  5  1  0  0  0  0
  1  4  1  0  0  0  0
  2  4  1  0  0  0  0
  2 10  1  0  0  0  0
  2  9  1  0  0  0  0
  2  8  2  0  0  0  0
  3  5  1  0  0  0  0
  3 12  1  0  0  0  0
  3 11  2  0  0  0  0
  3 13  1  0  0  0  0
  7 14  1  0  0  0  0
  9 15  1  0  0  0  0
 10 16  1  0  0  0  0
 12 17  1  0  0  0  0
M  END
$$$$
584293
 OpenBabel12061010223D

 16 15  0  0  0  0  0  0  0  0999 V2000
    2.8840   -1.2944   -0.5264 O   0  0  0  0  0  0  0  0  0  0  0  0
    4.3014    0.0789    1.2260 O   0  0  0  0  0  0  0  0  0  0  0  0
    0.0214    0.5622    0.5185 O   0  0  0  0  0  0  0  0  0  0  0  0
    2.4629    2.7379    0.6749 O   0  0  0  0  0  0  0  0  0  0  0  0
    0.4528   -1.5361   -0.2150 O   0  0  0  0  0  0  0  0  0  0  0  0
    2.7275    2.1488    2.8157 O   0  0  0  0  0  0  0  0  0  0  0  0
    2.3009   -0.0337   -0.1046 C   0  0  2  0  0  0  0  0  0  0  0  0
    2.8970    0.3791    1.2389 C   0  0  2  0  0  0  0  0  0  0  0  0
    0.8097   -0.2638    0.0889 C   0  0  0  0  0  0  0  0  0  0  0  0
    2.6480    1.8573    1.4997 C   0  0  0  0  0  0  0  0  0  0  0  0
    3.8246   -1.2261   -0.2457 H   0  0  0  0  0  0  0  0  0  0  0  0
    4.6477    0.3669    2.0941 H   0  0  0  0  0  0  0  0  0  0  0  0
    1.2711   -2.0028   -0.5156 H   0  0  0  0  0  0  0  0  0  0  0  0
    2.5082    3.1049    2.8636 H   0  0  0  0  0  0  0  0  0  0  0  0
    2.4671    0.6817   -0.9137 H   0  0  0  0  0  0  0  0  0  0  0  0
    2.4481   -0.2111    2.0462 H   0  0  0  0  0  0  0  0  0  0  0  0
  1 11  1  0  0  0  0
  2 12  1  0  0  0  0
  3  9  2  0  0  0  0
  4 10  2  0  0  0  0
  5  9  1  0  0  0  0
  5 13  1  0  0  0  0
  6 10  1  0  0  0  0
  6 14  1  0  0  0  0
  7  8  1  0  0  0  0
  7  9  1  0  0  0  0
  7  1  1  0  0  0  0
  7 15  1  1  0  0  0
  8 10  1  0  0  0  0
  8  2  1  0  0  0  0
  8 16  1  6  0  0  0
M  END
$$$$
584325
 OpenBabel12061010223D

 43 45  0  0  0  0  0  0  0  0999 V2000
    0.6330   -4.4556   -0.5399 P   0  0  0  0  0  0  0  0  0  0  0  0
   -1.0983   -4.2557    1.6842 P   0  0  0  0  0  0  0  0  0  0  0  0
    2.2646   -1.7872   -4.1461 O   0  0  0  0  0  0  0  0  0  0  0  0
    0.7457   -2.9399   -1.1885 O   0  0  0  0  0  0  0  0  0  0  0  0
    0.5457   -4.4648    1.1879 O   0  0  0  0  0  0  0  0  0  0  0  0
   -0.1217   -1.4036   -6.8475 O   0  0  0  0  0  0  0  0  0  0  0  0
   -0.4258   -0.1866   -4.5766 O   0  0  0  0  0  0  0  0  0  0  0  0
    5.6810   -5.7798   -7.9905 O   0  0  0  0  0  0  0  0  0  0  0  0
    2.1622   -4.6565   -0.4638 O   0  0  0  0  0  0  0  0  0  0  0  0
   -1.0802   -4.2306   -0.6252 O   0  0  0  0  0  0  0  0  0  0  0  0
   -1.2714   -2.8459    1.1456 O   0  0  0  0  0  0  0  0  0  0  0  0
   -1.6383   -5.6208    0.9404 O   0  0  0  0  0  0  0  0  0  0  0  0
   -2.7423   -4.0466    2.1805 O   0  0  0  0  0  0  0  0  0  0  0  0
    2.8680   -2.5809   -6.3435 N   0  0  0  0  0  0  0  0  0  0  0  0
    3.6751   -3.5005   -8.2276 N   0  0  0  0  0  0  0  0  0  0  0  0
    4.1101   -3.8894   -4.6935 N   0  0  0  0  0  0  0  0  0  0  0  0
    5.5719   -5.4358   -5.7340 N   0  0  0  0  0  0  0  0  0  0  0  0
    5.5621   -5.1551   -3.4300 N   0  0  0  0  0  0  0  0  0  0  0  0
    1.9965   -1.7029   -5.5573 C   0  0  1  0  0  0  0  0  0  0  0  0
    3.7421   -3.5616   -5.9544 C   0  0  0  0  0  0  0  0  0  0  0  0
    0.5205   -2.0612   -5.7456 C   0  0  1  0  0  0  0  0  0  0  0  0
    4.2153   -4.1107   -7.1280 C   0  0  0  0  0  0  0  0  0  0  0  0
    1.0138   -1.7576   -3.3977 C   0  0  1  0  0  0  0  0  0  0  0  0
   -0.0948   -1.5757   -4.4411 C   0  0  1  0  0  0  0  0  0  0  0  0
    2.9141   -2.5529   -7.7247 C   0  0  0  0  0  0  0  0  0  0  0  0
    5.2023   -5.1695   -7.0449 C   0  0  0  0  0  0  0  0  0  0  0  0
    0.8803   -3.0779   -2.6284 C   0  0  0  0  0  0  0  0  0  0  0  0
    5.0479   -4.7956   -4.6301 C   0  0  0  0  0  0  0  0  0  0  0  0
    0.2249   -1.7730   -7.6790 H   0  0  0  0  0  0  0  0  0  0  0  0
   -0.8591   -0.1096   -5.4519 H   0  0  0  0  0  0  0  0  0  0  0  0
   -1.5450   -5.0875   -0.4722 H   0  0  0  0  0  0  0  0  0  0  0  0
   -1.8029   -6.3011    1.6284 H   0  0  0  0  0  0  0  0  0  0  0  0
   -3.0597   -3.3897    1.5214 H   0  0  0  0  0  0  0  0  0  0  0  0
    6.3001   -6.1206   -5.6274 H   0  0  0  0  0  0  0  0  0  0  0  0
    5.0368   -4.8060   -2.6320 H   0  0  0  0  0  0  0  0  0  0  0  0
    5.9733   -6.0678   -3.3055 H   0  0  0  0  0  0  0  0  0  0  0  0
    2.2180   -0.6806   -5.8871 H   0  0  0  0  0  0  0  0  0  0  0  0
    0.3800   -3.1435   -5.8531 H   0  0  0  0  0  0  0  0  0  0  0  0
    1.0639   -0.9108   -2.7072 H   0  0  0  0  0  0  0  0  0  0  0  0
   -1.0274   -2.0969   -4.2031 H   0  0  0  0  0  0  0  0  0  0  0  0
    2.3709   -1.8256   -8.3137 H   0  0  0  0  0  0  0  0  0  0  0  0
    0.0009   -3.6333   -2.9770 H   0  0  0  0  0  0  0  0  0  0  0  0
    1.7534   -3.7113   -2.8256 H   0  0  0  0  0  0  0  0  0  0  0  0
  1 10  1  0  0  0  0
  1  9  2  0  0  0  0
  1  5  1  0  0  0  0
  1  4  1  0  0  0  0
  2  5  1  0  0  0  0
  2 13  1  0  0  0  0
  2 12  1  0  0  0  0
  2 11  2  0  0  0  0
  3 19  1  0  0  0  0
  3 23  1  0  0  0  0
  4 27  1  0  0  0  0
  6 29  1  0  0  0  0
  7 30  1  0  0  0  0
  8 26  2  0  0  0  0
 10 31  1  0  0  0  0
 12 32  1  0  0  0  0
 13 33  1  0  0  0  0
 14 20  1  0  0  0  0
 14 25  1  0  0  0  0
 15 22  1  0  0  0  0
 15 25  2  0  0  0  0
 16 20  1  0  0  0  0
 16 28  2  0  0  0  0
 17 26  1  0  0  0  0
 17 28  1  0  0  0  0
 17 34  1  0  0  0  0
 18 28  1  0  0  0  0
 18 35  1  0  0  0  0
 18 36  1  0  0  0  0
 19 21  1  0  0  0  0
 19 14  1  0  0  0  0
 19 37  1  1  0  0  0
 20 22  2  0  0  0  0
 21 24  1  0  0  0  0
 21  6  1  0  0  0  0
 21 38  1  1  0  0  0
 22 26  1  0  0  0  0
 23 24  1  0  0  0  0
 23 27  1  0  0  0  0
 23 39  1  6  0  0  0
 24  7  1  0  0  0  0
 24 40  1  6  0  0  0
 25 41  1  0  0  0  0
 27 42  1  0  0  0  0
 27 43  1  0  0  0  0
M  END
$$$$
584342
 OpenBabel12061010223D

 17 16  0  0  0  0  0  0  0  0999 V2000
    0.9768   -0.2312   -0.0576 O   0  0  0  0  0  0  0  0  0  0  0  0
    2.6898    1.1755    0.2595 O   0  0  0  0  0  0  0  0  0  0  0  0
    2.1863   -0.0431   -0.0127 C   0  0  0  0  0  0  0  0  0  0  0  0
    3.1775   -1.1617   -0.2566 C   0  0  0  0  0  0  0  0  0  0  0  0
    4.6611   -0.8088   -0.1860 C   0  0  0  0  0  0  0  0  0  0  0  0
    5.5414   -2.0304   -0.4527 C   0  0  0  0  0  0  0  0  0  0  0  0
    7.0179   -1.6744   -0.3771 C   0  0  0  0  0  0  0  0  0  0  0  0
    3.6576    1.2549    0.2804 H   0  0  0  0  0  0  0  0  0  0  0  0
    2.9563   -1.5662   -1.2517 H   0  0  0  0  0  0  0  0  0  0  0  0
    2.9620   -1.9402    0.4850 H   0  0  0  0  0  0  0  0  0  0  0  0
    4.8986   -0.4025    0.8048 H   0  0  0  0  0  0  0  0  0  0  0  0
    4.8920   -0.0290   -0.9220 H   0  0  0  0  0  0  0  0  0  0  0  0
    5.3202   -2.4411   -1.4447 H   0  0  0  0  0  0  0  0  0  0  0  0
    5.3226   -2.8155    0.2804 H   0  0  0  0  0  0  0  0  0  0  0  0
    7.2764   -0.9150   -1.1221 H   0  0  0  0  0  0  0  0  0  0  0  0
    7.6327   -2.5597   -0.5666 H   0  0  0  0  0  0  0  0  0  0  0  0
    7.2772   -1.2860    0.6131 H   0  0  0  0  0  0  0  0  0  0  0  0
  1  3  2  0  0  0  0
  2  3  1  0  0  0  0
  2  8  1  0  0  0  0
  3  4  1  0  0  0  0
  4  5  1  0  0  0  0
  4  9  1  0  0  0  0
  4 10  1  0  0  0  0
  5  6  1  0  0  0  0
  5 11  1  0  0  0  0
  5 12  1  0  0  0  0
  6  7  1  0  0  0  0
  6 13  1  0  0  0  0
  6 14  1  0  0  0  0
  7 15  1  0  0  0  0
  7 16  1  0  0  0  0
  7 17  1  0  0  0  0
M  END
$$$$
584344
 OpenBabel12061010223D

 17 16  0  0  0  0  0  0  0  0999 V2000
    5.0424    0.3605   -0.3186 O   0  0  0  0  0  0  0  0  0  0  0  0
    5.4754   -1.8353   -0.0671 O   0  0  0  0  0  0  0  0  0  0  0  0
    3.1714   -1.2004   -0.2738 C   0  0  2  0  0  0  0  0  0  0  0  0
    4.6344   -0.7862   -0.2214 C   0  0  0  0  0  0  0  0  0  0  0  0
    2.8637   -1.7798   -1.6618 C   0  0  0  0  0  0  0  0  0  0  0  0
    2.2815   -0.0094    0.0840 C   0  0  0  0  0  0  0  0  0  0  0  0
    1.4409   -2.2995   -1.8054 C   0  0  0  0  0  0  0  0  0  0  0  0
    5.0261   -2.6999   -0.0101 H   0  0  0  0  0  0  0  0  0  0  0  0
    3.0156   -1.9655    0.4976 H   0  0  0  0  0  0  0  0  0  0  0  0
    3.5534   -2.6070   -1.8718 H   0  0  0  0  0  0  0  0  0  0  0  0
    3.0519   -1.0243   -2.4349 H   0  0  0  0  0  0  0  0  0  0  0  0
    2.3326    0.7714   -0.6828 H   0  0  0  0  0  0  0  0  0  0  0  0
    2.5946    0.4389    1.0336 H   0  0  0  0  0  0  0  0  0  0  0  0
    1.2358   -0.3128    0.1940 H   0  0  0  0  0  0  0  0  0  0  0  0
    1.2063   -3.0274   -1.0225 H   0  0  0  0  0  0  0  0  0  0  0  0
    1.3185   -2.7931   -2.7750 H   0  0  0  0  0  0  0  0  0  0  0  0
    0.7104   -1.4867   -1.7559 H   0  0  0  0  0  0  0  0  0  0  0  0
  1  4  2  0  0  0  0
  2  4  1  0  0  0  0
  2  8  1  0  0  0  0
  3  5  1  0  0  0  0
  3  6  1  0  0  0  0
  3  4  1  0  0  0  0
  3  9  1  6  0  0  0
  5  7  1  0  0  0  0
  5 10  1  0  0  0  0
  5 11  1  0  0  0  0
  6 12  1  0  0  0  0
  6 13  1  0  0  0  0
  6 14  1  0  0  0  0
  7 15  1  0  0  0  0
  7 16  1  0  0  0  0
  7 17  1  0  0  0  0
M  END
$$$$
584357
 OpenBabel12061010223D

 19 19  0  0  0  0  0  0  0  0999 V2000
    2.9414   -0.3059    1.3909 O   0  0  0  0  0  0  0  0  0  0  0  0
    3.1187    1.2088   -0.4971 C   0  0  0  0  0  0  0  0  0  0  0  0
    2.4736   -0.0400    0.0683 C   0  0  2  0  0  0  0  0  0  0  0  0
    3.2988    1.3276   -1.8862 C   0  0  0  0  0  0  0  0  0  0  0  0
    3.5704    2.2498    0.3263 C   0  0  0  0  0  0  0  0  0  0  0  0
    3.9725    2.4266   -2.4235 C   0  0  0  0  0  0  0  0  0  0  0  0
    4.2532    3.3432   -0.2111 C   0  0  0  0  0  0  0  0  0  0  0  0
    4.4661    3.4224   -1.5878 C   0  0  0  0  0  0  0  0  0  0  0  0
    0.9546    0.0225    0.0922 C   0  0  0  0  0  0  0  0  0  0  0  0
    3.9064   -0.1841    1.3721 H   0  0  0  0  0  0  0  0  0  0  0  0
    2.7854   -0.8993   -0.5371 H   0  0  0  0  0  0  0  0  0  0  0  0
    2.9280    0.5558   -2.5553 H   0  0  0  0  0  0  0  0  0  0  0  0
    3.4083    2.2095    1.4034 H   0  0  0  0  0  0  0  0  0  0  0  0
    4.1218    2.4973   -3.4994 H   0  0  0  0  0  0  0  0  0  0  0  0
    4.6257    4.1266    0.4415 H   0  0  0  0  0  0  0  0  0  0  0  0
    5.0135    4.2640   -2.0042 H   0  0  0  0  0  0  0  0  0  0  0  0
    0.5975    0.8557    0.7069 H   0  0  0  0  0  0  0  0  0  0  0  0
    0.5467   -0.8937    0.5348 H   0  0  0  0  0  0  0  0  0  0  0  0
    0.5407    0.1329   -0.9152 H   0  0  0  0  0  0  0  0  0  0  0  0
  1 10  1  0  0  0  0
  2  4  2  0  0  0  0
  2  5  1  0  0  0  0
  3  2  1  0  0  0  0
  3  9  1  0  0  0  0
  3  1  1  0  0  0  0
  3 11  1  1  0  0  0
  4  6  1  0  0  0  0
  4 12  1  0  0  0  0
  5  7  2  0  0  0  0
  5 13  1  0  0  0  0
  6  8  2  0  0  0  0
  6 14  1  0  0  0  0
  7  8  1  0  0  0  0
  7 15  1  0  0  0  0
  8 16  1  0  0  0  0
  9 17  1  0  0  0  0
  9 18  1  0  0  0  0
  9 19  1  0  0  0  0
M  END
$$$$
584484
 OpenBabel12061010223D

 32 34  0  0  0  0  0  0  0  0999 V2000
   31.9909   31.2482   60.9155 O   0  0  0  0  0  0  0  0  0  0  0  0
   30.6978   28.8112   58.6309 O   0  0  0  0  0  0  0  0  0  0  0  0
   33.2365   29.3139   58.1767 O   0  0  0  0  0  0  0  0  0  0  0  0
   34.8025   31.9034   61.4556 O   0  0  0  0  0  0  0  0  0  0  0  0
   29.6453   31.0474   60.9085 N   0  0  0  0  0  0  0  0  0  0  0  0
   27.9234   32.4593   60.8025 N   0  0  0  0  0  0  0  0  0  0  0  0
   28.8302   29.5205   62.6260 N   0  0  0  0  0  0  0  0  0  0  0  0
   26.6199   30.1644   63.4091 N   0  0  0  0  0  0  0  0  0  0  0  0
   25.3863   31.9590   62.5193 N   0  0  0  0  0  0  0  0  0  0  0  0
   30.8886   30.3958   60.5551 C   0  0  1  0  0  0  0  0  0  0  0  0
   28.7326   30.5905   61.8227 C   0  0  0  0  0  0  0  0  0  0  0  0
   31.0649   30.1260   59.0490 C   0  0  1  0  0  0  0  0  0  0  0  0
   27.6629   31.4699   61.7279 C   0  0  0  0  0  0  0  0  0  0  0  0
   32.5585   30.3877   58.8117 C   0  0  1  0  0  0  0  0  0  0  0  0
   33.1139   30.6864   60.2020 C   0  0  1  0  0  0  0  0  0  0  0  0
   29.1358   32.1950   60.3598 C   0  0  0  0  0  0  0  0  0  0  0  0
   26.5524   31.2041   62.5479 C   0  0  0  0  0  0  0  0  0  0  0  0
   34.3019   31.6457   60.1468 C   0  0  0  0  0  0  0  0  0  0  0  0
   27.7338   29.3993   63.4043 C   0  0  0  0  0  0  0  0  0  0  0  0
   29.7408   28.7031   58.7911 H   0  0  0  0  0  0  0  0  0  0  0  0
   32.5448   28.7775   57.7374 H   0  0  0  0  0  0  0  0  0  0  0  0
   35.5108   32.5637   61.3642 H   0  0  0  0  0  0  0  0  0  0  0  0
   24.8509   31.8748   63.3732 H   0  0  0  0  0  0  0  0  0  0  0  0
   25.5088   32.8842   62.1248 H   0  0  0  0  0  0  0  0  0  0  0  0
   30.9619   29.4617   61.1261 H   0  0  0  0  0  0  0  0  0  0  0  0
   30.4918   30.8296   58.4353 H   0  0  0  0  0  0  0  0  0  0  0  0
   32.6585   31.2703   58.1691 H   0  0  0  0  0  0  0  0  0  0  0  0
   33.4187   29.7698   60.7256 H   0  0  0  0  0  0  0  0  0  0  0  0
   29.6763   32.7878   59.6337 H   0  0  0  0  0  0  0  0  0  0  0  0
   35.1143   31.2098   59.5561 H   0  0  0  0  0  0  0  0  0  0  0  0
   34.0080   32.6036   59.7063 H   0  0  0  0  0  0  0  0  0  0  0  0
   27.7440   28.5796   64.1169 H   0  0  0  0  0  0  0  0  0  0  0  0
  1 10  1  0  0  0  0
  1 15  1  0  0  0  0
  2 20  1  0  0  0  0
  3 21  1  0  0  0  0
  4 18  1  0  0  0  0
  4 22  1  0  0  0  0
  5 11  1  0  0  0  0
  5 16  1  0  0  0  0
  6 13  1  0  0  0  0
  6 16  2  0  0  0  0
  7 11  2  0  0  0  0
  7 19  1  0  0  0  0
  8 17  1  0  0  0  0
  8 19  2  0  0  0  0
  9 17  1  0  0  0  0
  9 23  1  0  0  0  0
  9 24  1  0  0  0  0
 10 12  1  0  0  0  0
 10  5  1  0  0  0  0
 10 25  1  6  0  0  0
 11 13  1  0  0  0  0
 12 14  1  0  0  0  0
 12  2  1  0  0  0  0
 12 26  1  1  0  0  0
 13 17  2  0  0  0  0
 14 15  1  0  0  0  0
 14  3  1  0  0  0  0
 14 27  1  1  0  0  0
 15 18  1  0  0  0  0
 15 28  1  6  0  0  0
 16 29  1  0  0  0  0
 18 30  1  0  0  0  0
 18 31  1  0  0  0  0
 19 32  1  0  0  0  0
M  END
$$$$
584491
 OpenBabel12061010223D

 34 35  0  0  0  0  0  0  0  0999 V2000
   -2.0702    1.8356   -5.6877 P   0  0  0  0  0  0  0  0  0  0  0  0
    0.7325   -0.9886   -4.1198 O   0  0  0  0  0  0  0  0  0  0  0  0
   -0.9454    0.7616   -5.1889 O   0  0  0  0  0  0  0  0  0  0  0  0
    3.8400   -0.7527   -5.8753 O   0  0  0  0  0  0  0  0  0  0  0  0
    3.4257   -0.0751   -3.3167 O   0  0  0  0  0  0  0  0  0  0  0  0
    2.1976   -1.4721   -7.9911 O   0  0  0  0  0  0  0  0  0  0  0  0
   -3.2365    1.0588   -6.2869 O   0  0  0  0  0  0  0  0  0  0  0  0
   -1.3264    1.9145   -7.2476 O   0  0  0  0  0  0  0  0  0  0  0  0
   -2.8140    1.7566   -4.1277 O   0  0  0  0  0  0  0  0  0  0  0  0
   -1.7849   -3.1582   -9.2482 O   0  0  0  0  0  0  0  0  0  0  0  0
    0.6273   -1.8405   -6.3290 N   0  0  0  0  0  0  0  0  0  0  0  0
    0.1181   -2.0956   -8.5944 N   0  0  0  0  0  0  0  0  0  0  0  0
    1.5311   -1.4394   -5.2360 C   0  0  1  0  0  0  0  0  0  0  0  0
    2.5246   -0.2964   -5.5527 C   0  0  1  0  0  0  0  0  0  0  0  0
    1.0869    0.3764   -3.8241 C   0  0  1  0  0  0  0  0  0  0  0  0
    2.5368    0.5146   -4.2695 C   0  0  1  0  0  0  0  0  0  0  0  0
    1.0563   -1.7784   -7.6473 C   0  0  0  0  0  0  0  0  0  0  0  0
    0.1807    1.3740   -4.5695 C   0  0  0  0  0  0  0  0  0  0  0  0
   -0.5822   -2.4415   -6.0108 C   0  0  0  0  0  0  0  0  0  0  0  0
   -1.0676   -2.7259   -8.3544 C   0  0  0  0  0  0  0  0  0  0  0  0
   -1.4256   -2.8920   -6.9408 C   0  0  0  0  0  0  0  0  0  0  0  0
    3.7434   -1.2003   -6.7449 H   0  0  0  0  0  0  0  0  0  0  0  0
    4.2097   -0.3508   -3.8360 H   0  0  0  0  0  0  0  0  0  0  0  0
   -1.9451    1.3995   -7.8079 H   0  0  0  0  0  0  0  0  0  0  0  0
   -3.5815    1.1658   -4.2776 H   0  0  0  0  0  0  0  0  0  0  0  0
    0.4043   -2.0299   -9.5581 H   0  0  0  0  0  0  0  0  0  0  0  0
    2.0674   -2.3439   -4.9238 H   0  0  0  0  0  0  0  0  0  0  0  0
    2.1674    0.3438   -6.3673 H   0  0  0  0  0  0  0  0  0  0  0  0
    0.9839    0.5167   -2.7428 H   0  0  0  0  0  0  0  0  0  0  0  0
    2.8606    1.5493   -4.4195 H   0  0  0  0  0  0  0  0  0  0  0  0
   -0.1602    2.1331   -3.8548 H   0  0  0  0  0  0  0  0  0  0  0  0
    0.7312    1.9203   -5.3438 H   0  0  0  0  0  0  0  0  0  0  0  0
   -0.8250   -2.5464   -4.9558 H   0  0  0  0  0  0  0  0  0  0  0  0
   -2.3632   -3.3772   -6.7059 H   0  0  0  0  0  0  0  0  0  0  0  0
  1  9  1  0  0  0  0
  1  8  1  0  0  0  0
  1  7  2  0  0  0  0
  1  3  1  0  0  0  0
  2 13  1  0  0  0  0
  2 15  1  0  0  0  0
  3 18  1  0  0  0  0
  4 22  1  0  0  0  0
  5 23  1  0  0  0  0
  6 17  2  0  0  0  0
  8 24  1  0  0  0  0
  9 25  1  0  0  0  0
 10 20  2  0  0  0  0
 11 17  1  0  0  0  0
 11 19  1  0  0  0  0
 12 17  1  0  0  0  0
 12 20  1  0  0  0  0
 12 26  1  0  0  0  0
 13 14  1  0  0  0  0
 13 11  1  0  0  0  0
 13 27  1  6  0  0  0
 14 16  1  0  0  0  0
 14  4  1  0  0  0  0
 14 28  1  1  0  0  0
 15 16  1  0  0  0  0
 15 18  1  0  0  0  0
 15 29  1  6  0  0  0
 16  5  1  0  0  0  0
 16 30  1  1  0  0  0
 18 31  1  0  0  0  0
 18 32  1  0  0  0  0
 19 21  2  0  0  0  0
 19 33  1  0  0  0  0
 20 21  1  0  0  0  0
 21 34  1  0  0  0  0
M  END
$$$$
584494
 OpenBabel12061010223D

 42 44  0  0  0  0  0  0  0  0999 V2000
   -0.5911   -2.7623   -5.6275 P   0  0  0  0  0  0  0  0  0  0  0  0
    0.6724   -4.2880   -7.8521 P   0  0  0  0  0  0  0  0  0  0  0  0
    2.0538    1.1087   -4.5728 O   0  0  0  0  0  0  0  0  0  0  0  0
    0.2860   -1.3993   -5.6783 O   0  0  0  0  0  0  0  0  0  0  0  0
   -0.6182   -3.4281   -7.0854 O   0  0  0  0  0  0  0  0  0  0  0  0
   -0.4661    3.1546   -6.1437 O   0  0  0  0  0  0  0  0  0  0  0  0
   -0.7505    2.2373   -3.7212 O   0  0  0  0  0  0  0  0  0  0  0  0
   -1.9272   -2.5955   -4.9909 O   0  0  0  0  0  0  0  0  0  0  0  0
    0.3581   -3.7386   -4.7654 O   0  0  0  0  0  0  0  0  0  0  0  0
    1.5930   -3.0778   -7.7846 O   0  0  0  0  0  0  0  0  0  0  0  0
    1.0099   -5.1575   -6.5198 O   0  0  0  0  0  0  0  0  0  0  0  0
    1.9630   -5.1479   -8.6188 O   0  0  0  0  0  0  0  0  0  0  0  0
    2.6319    2.1715   -6.6153 N   0  0  0  0  0  0  0  0  0  0  0  0
    3.4578    2.8392   -8.5821 N   0  0  0  0  0  0  0  0  0  0  0  0
    4.1348    0.2914   -6.1668 N   0  0  0  0  0  0  0  0  0  0  0  0
    5.7062   -0.0512   -7.9812 N   0  0  0  0  0  0  0  0  0  0  0  0
    5.7296    1.2300   -9.9494 N   0  0  0  0  0  0  0  0  0  0  0  0
    1.7157    2.1637   -5.4812 C   0  0  1  0  0  0  0  0  0  0  0  0
    3.6640    1.3137   -6.8994 C   0  0  0  0  0  0  0  0  0  0  0  0
    0.2558    1.9400   -5.8941 C   0  0  1  0  0  0  0  0  0  0  0  0
    0.8483    0.4749   -4.1013 C   0  0  1  0  0  0  0  0  0  0  0  0
   -0.3277    1.2468   -4.6732 C   0  0  1  0  0  0  0  0  0  0  0  0
    4.1360    1.7215   -8.1390 C   0  0  0  0  0  0  0  0  0  0  0  0
    2.5921    3.1020   -7.6275 C   0  0  0  0  0  0  0  0  0  0  0  0
    0.8771   -1.0222   -4.4285 C   0  0  0  0  0  0  0  0  0  0  0  0
    5.1844    0.9682   -8.6982 C   0  0  0  0  0  0  0  0  0  0  0  0
    5.1601   -0.3260   -6.7784 C   0  0  0  0  0  0  0  0  0  0  0  0
   -0.4118    3.3489   -7.0964 H   0  0  0  0  0  0  0  0  0  0  0  0
   -1.2090    2.9229   -4.2492 H   0  0  0  0  0  0  0  0  0  0  0  0
   -0.0535   -4.6228   -4.6833 H   0  0  0  0  0  0  0  0  0  0  0  0
    1.6343   -4.6138   -5.9827 H   0  0  0  0  0  0  0  0  0  0  0  0
    2.7780   -4.9423   -8.1271 H   0  0  0  0  0  0  0  0  0  0  0  0
    6.6655    0.8579  -10.0391 H   0  0  0  0  0  0  0  0  0  0  0  0
    5.5587    2.1742  -10.2743 H   0  0  0  0  0  0  0  0  0  0  0  0
    1.8554    3.1225   -4.9656 H   0  0  0  0  0  0  0  0  0  0  0  0
    0.1788    1.2880   -6.7715 H   0  0  0  0  0  0  0  0  0  0  0  0
    0.8890    0.5738   -3.0097 H   0  0  0  0  0  0  0  0  0  0  0  0
   -1.2027    0.6323   -4.9012 H   0  0  0  0  0  0  0  0  0  0  0  0
    1.9076    3.9407   -7.6237 H   0  0  0  0  0  0  0  0  0  0  0  0
    1.9089   -1.3914   -4.4295 H   0  0  0  0  0  0  0  0  0  0  0  0
    0.3387   -1.5272   -3.6182 H   0  0  0  0  0  0  0  0  0  0  0  0
    5.6087   -1.1504   -6.2325 H   0  0  0  0  0  0  0  0  0  0  0  0
  1  9  1  0  0  0  0
  1  8  2  0  0  0  0
  1  5  1  0  0  0  0
  1  4  1  0  0  0  0
  2  5  1  0  0  0  0
  2 12  1  0  0  0  0
  2 11  1  0  0  0  0
  2 10  2  0  0  0  0
  3 18  1  0  0  0  0
  3 21  1  0  0  0  0
  4 25  1  0  0  0  0
  6 28  1  0  0  0  0
  7 29  1  0  0  0  0
  9 30  1  0  0  0  0
 11 31  1  0  0  0  0
 12 32  1  0  0  0  0
 13 19  1  0  0  0  0
 13 24  1  0  0  0  0
 14 23  1  0  0  0  0
 14 24  2  0  0  0  0
 15 19  1  0  0  0  0
 15 27  2  0  0  0  0
 16 26  2  0  0  0  0
 16 27  1  0  0  0  0
 17 26  1  0  0  0  0
 17 33  1  0  0  0  0
 17 34  1  0  0  0  0
 18 20  1  0  0  0  0
 18 13  1  0  0  0  0
 18 35  1  6  0  0  0
 19 23  2  0  0  0  0
 20 22  1  0  0  0  0
 20  6  1  0  0  0  0
 20 36  1  1  0  0  0
 21 22  1  0  0  0  0
 21 25  1  0  0  0  0
 21 37  1  6  0  0  0
 22  7  1  0  0  0  0
 22 38  1  1  0  0  0
 23 26  1  0  0  0  0
 24 39  1  0  0  0  0
 25 40  1  0  0  0  0
 25 41  1  0  0  0  0
 27 42  1  0  0  0  0
M  END
$$$$
584504
 OpenBabel12061010223D

 12 11  0  0  0  0  0  0  0  0999 V2000
    1.0234   -0.1043   -0.1152 O   0  0  0  0  0  0  0  0  0  0  0  0
    2.2473    1.5471    1.7497 O   0  0  0  0  0  0  0  0  0  0  0  0
    4.5896   -0.7376   -0.8392 O   0  0  0  0  0  0  0  0  0  0  0  0
    2.4080   -0.0312   -0.0317 C   0  0  0  0  0  0  0  0  0  0  0  0
    2.9697    0.7747    0.8781 C   0  0  0  0  0  0  0  0  0  0  0  0
    3.1855   -0.8889   -0.9993 C   0  0  0  0  0  0  0  0  0  0  0  0
    0.7757   -0.7233   -0.8191 H   0  0  0  0  0  0  0  0  0  0  0  0
    2.8750    2.0373    2.3056 H   0  0  0  0  0  0  0  0  0  0  0  0
    5.0098   -1.3187   -1.4941 H   0  0  0  0  0  0  0  0  0  0  0  0
    4.0403    0.8799    0.9975 H   0  0  0  0  0  0  0  0  0  0  0  0
    2.9260   -0.6130   -2.0265 H   0  0  0  0  0  0  0  0  0  0  0  0
    2.9340   -1.9427   -0.8411 H   0  0  0  0  0  0  0  0  0  0  0  0
  1  4  1  0  0  0  0
  1  7  1  0  0  0  0
  2  5  1  0  0  0  0
  2  8  1  0  0  0  0
  3  6  1  0  0  0  0
  3  9  1  0  0  0  0
  4  6  1  0  0  0  0
  4  5  2  3  0  0  0
  5 10  1  0  0  0  0
  6 11  1  0  0  0  0
  6 12  1  0  0  0  0
M  END
$$$$
584513
 OpenBabel12061010223D

 42 44  0  0  0  0  0  0  0  0999 V2000
   -2.6083    1.0111   -5.0621 P   0  0  0  0  0  0  0  0  0  0  0  0
   -4.8535    0.2494   -3.5250 P   0  0  0  0  0  0  0  0  0  0  0  0
    1.0162   -1.1751   -4.1507 O   0  0  0  0  0  0  0  0  0  0  0  0
   -1.3635    0.1976   -4.3647 O   0  0  0  0  0  0  0  0  0  0  0  0
   -4.0494    0.0541   -5.0442 O   0  0  0  0  0  0  0  0  0  0  0  0
    4.1516   -0.6651   -3.9034 O   0  0  0  0  0  0  0  0  0  0  0  0
    3.0546    1.7303   -3.8755 O   0  0  0  0  0  0  0  0  0  0  0  0
   -2.3024    0.5236   -6.4951 O   0  0  0  0  0  0  0  0  0  0  0  0
   -2.9510    1.5572   -3.4567 O   0  0  0  0  0  0  0  0  0  0  0  0
   -3.7753   -0.4618   -2.7261 O   0  0  0  0  0  0  0  0  0  0  0  0
   -5.0885    1.8543   -3.6189 O   0  0  0  0  0  0  0  0  0  0  0  0
   -5.6577    0.4447   -2.0057 O   0  0  0  0  0  0  0  0  0  0  0  0
    1.5929   -2.0765   -6.2090 N   0  0  0  0  0  0  0  0  0  0  0  0
    0.7085   -3.5931   -7.5885 N   0  0  0  0  0  0  0  0  0  0  0  0
    2.4999   -0.5095   -7.8403 N   0  0  0  0  0  0  0  0  0  0  0  0
    2.2427   -1.3468  -10.1056 N   0  0  0  0  0  0  0  0  0  0  0  0
    1.2324   -3.4036  -10.6331 N   0  0  0  0  0  0  0  0  0  0  0  0
    2.1219   -1.6064   -4.9461 C   0  0  1  0  0  0  0  0  0  0  0  0
    1.8497   -1.6212   -7.4722 C   0  0  0  0  0  0  0  0  0  0  0  0
    3.1714   -0.4871   -4.9442 C   0  0  1  0  0  0  0  0  0  0  0  0
    1.0888    0.2435   -3.9596 C   0  0  1  0  0  0  0  0  0  0  0  0
    2.3555    0.7627   -4.6560 C   0  0  1  0  0  0  0  0  0  0  0  0
    1.3468   -2.6104   -8.3102 C   0  0  0  0  0  0  0  0  0  0  0  0
    0.8372   -3.2197   -6.3312 C   0  0  0  0  0  0  0  0  0  0  0  0
   -0.1371    0.9053   -4.5826 C   0  0  0  0  0  0  0  0  0  0  0  0
    1.5964   -2.4556   -9.6841 C   0  0  0  0  0  0  0  0  0  0  0  0
    2.6426   -0.4492   -9.1812 C   0  0  0  0  0  0  0  0  0  0  0  0
    4.7137   -1.4169   -4.1711 H   0  0  0  0  0  0  0  0  0  0  0  0
    3.9565    1.3712   -3.7449 H   0  0  0  0  0  0  0  0  0  0  0  0
   -2.6629    2.4907   -3.4129 H   0  0  0  0  0  0  0  0  0  0  0  0
   -4.5000    2.1462   -2.8918 H   0  0  0  0  0  0  0  0  0  0  0  0
   -6.6027    0.2421   -2.1118 H   0  0  0  0  0  0  0  0  0  0  0  0
    1.1711   -3.0092  -11.5619 H   0  0  0  0  0  0  0  0  0  0  0  0
    0.4810   -4.0099  -10.3243 H   0  0  0  0  0  0  0  0  0  0  0  0
    2.5357   -2.4939   -4.4527 H   0  0  0  0  0  0  0  0  0  0  0  0
    3.7549   -0.3928   -5.8598 H   0  0  0  0  0  0  0  0  0  0  0  0
    1.0975    0.4310   -2.8797 H   0  0  0  0  0  0  0  0  0  0  0  0
    2.1117    1.2551   -5.6029 H   0  0  0  0  0  0  0  0  0  0  0  0
    0.4400   -3.7442   -5.4715 H   0  0  0  0  0  0  0  0  0  0  0  0
   -0.2355    1.9266   -4.1910 H   0  0  0  0  0  0  0  0  0  0  0  0
   -0.0015    0.9864   -5.6669 H   0  0  0  0  0  0  0  0  0  0  0  0
    3.1599    0.4240   -9.5650 H   0  0  0  0  0  0  0  0  0  0  0  0
  1  9  1  0  0  0  0
  1  8  2  0  0  0  0
  1  5  1  0  0  0  0
  1  4  1  0  0  0  0
  2  5  1  0  0  0  0
  2 12  1  0  0  0  0
  2 11  1  0  0  0  0
  2 10  2  0  0  0  0
  3 18  1  0  0  0  0
  3 21  1  0  0  0  0
  4 25  1  0  0  0  0
  6 28  1  0  0  0  0
  7 29  1  0  0  0  0
  9 30  1  0  0  0  0
 11 31  1  0  0  0  0
 12 32  1  0  0  0  0
 13 19  1  0  0  0  0
 13 24  1  0  0  0  0
 14 23  1  0  0  0  0
 14 24  2  0  0  0  0
 15 19  1  0  0  0  0
 15 27  2  0  0  0  0
 16 26  2  0  0  0  0
 16 27  1  0  0  0  0
 17 26  1  0  0  0  0
 17 33  1  0  0  0  0
 17 34  1  0  0  0  0
 18 20  1  0  0  0  0
 18 13  1  0  0  0  0
 18 35  1  6  0  0  0
 19 23  2  0  0  0  0
 20 22  1  0  0  0  0
 20  6  1  0  0  0  0
 20 36  1  1  0  0  0
 21 22  1  0  0  0  0
 21 25  1  0  0  0  0
 21 37  1  6  0  0  0
 22  7  1  0  0  0  0
 22 38  1  1  0  0  0
 23 26  1  0  0  0  0
 24 39  1  0  0  0  0
 25 40  1  0  0  0  0
 25 41  1  0  0  0  0
 27 42  1  0  0  0  0
M  END
$$$$
584546
 OpenBabel12061010223D

 21 20  0  0  0  0  0  0  0  0999 V2000
    1.1053   -0.3100   -0.2186 O   0  0  0  0  0  0  0  0  0  0  0  0
    3.4536    2.1156    0.4265 O   0  0  0  0  0  0  0  0  0  0  0  0
    2.5674    1.7527   -1.5819 O   0  0  0  0  0  0  0  0  0  0  0  0
    1.1910    0.9203    2.2402 O   0  0  0  0  0  0  0  0  0  0  0  0
    5.3894   -0.2115   -0.5816 O   0  0  0  0  0  0  0  0  0  0  0  0
    2.9151    0.3707    3.5560 O   0  0  0  0  0  0  0  0  0  0  0  0
    5.1684   -1.8326   -2.0921 O   0  0  0  0  0  0  0  0  0  0  0  0
    2.5294   -0.1293   -0.0648 C   0  0  0  0  0  0  0  0  0  0  0  0
    2.9217    1.3365   -0.3480 C   0  0  0  0  0  0  0  0  0  0  0  0
    2.9226   -0.5423    1.3644 C   0  0  0  0  0  0  0  0  0  0  0  0
    3.1626   -1.0572   -1.1147 C   0  0  0  0  0  0  0  0  0  0  0  0
    2.2528    0.3339    2.3865 C   0  0  0  0  0  0  0  0  0  0  0  0
    4.6570   -0.9583   -1.2043 C   0  0  0  0  0  0  0  0  0  0  0  0
    0.6651    0.2894    0.4190 H   0  0  0  0  0  0  0  0  0  0  0  0
    2.8282    2.6975   -1.5997 H   0  0  0  0  0  0  0  0  0  0  0  0
    2.3991    0.9863    4.1175 H   0  0  0  0  0  0  0  0  0  0  0  0
    6.1360   -1.6757   -2.0670 H   0  0  0  0  0  0  0  0  0  0  0  0
    4.0047   -0.4678    1.5120 H   0  0  0  0  0  0  0  0  0  0  0  0
    2.6055   -1.5710    1.5706 H   0  0  0  0  0  0  0  0  0  0  0  0
    2.7551   -0.8285   -2.1081 H   0  0  0  0  0  0  0  0  0  0  0  0
    2.8945   -2.0980   -0.8941 H   0  0  0  0  0  0  0  0  0  0  0  0
  1  8  1  0  0  0  0
  1 14  1  0  0  0  0
  2  9  2  0  0  0  0
  3  9  1  0  0  0  0
  3 15  1  0  0  0  0
  4 12  2  0  0  0  0
  5 13  2  0  0  0  0
  6 12  1  0  0  0  0
  6 16  1  0  0  0  0
  7 13  1  0  0  0  0
  7 17  1  0  0  0  0
  8 11  1  0  0  0  0
  8 10  1  0  0  0  0
  8  9  1  0  0  0  0
 10 12  1  0  0  0  0
 10 18  1  0  0  0  0
 10 19  1  0  0  0  0
 11 13  1  0  0  0  0
 11 20  1  0  0  0  0
 11 21  1  0  0  0  0
M  END
$$$$
584579
 OpenBabel12061010223D

 31 31  0  0  0  0  0  0  0  0999 V2000
   69.8110   49.4194   34.5814 O   0  0  0  0  0  0  0  0  0  0  0  0
   67.1039   51.9386   36.5469 O   0  0  0  0  0  0  0  0  0  0  0  0
   69.8077   52.2876   36.9172 O   0  0  0  0  0  0  0  0  0  0  0  0
   71.3298   48.9880   36.9429 O   0  0  0  0  0  0  0  0  0  0  0  0
   64.8567   51.0108   35.5192 O   0  0  0  0  0  0  0  0  0  0  0  0
   66.3564   50.6976   33.8265 N   0  0  0  0  0  0  0  0  0  0  0  0
   68.2681   48.5460   33.1043 N   0  0  0  0  0  0  0  0  0  0  0  0
   67.4922   50.2960   34.6889 C   0  0  2  0  0  0  0  0  0  0  0  0
   68.0186   51.4751   35.5378 C   0  0  2  0  0  0  0  0  0  0  0  0
   69.3081   51.1020   36.2802 C   0  0  1  0  0  0  0  0  0  0  0  0
   68.6657   49.7482   33.8218 C   0  0  1  0  0  0  0  0  0  0  0  0
   70.3467   50.5308   35.3149 C   0  0  1  0  0  0  0  0  0  0  0  0
   71.6127   50.0674   36.0532 C   0  0  0  0  0  0  0  0  0  0  0  0
   65.1058   50.9724   34.3181 C   0  0  0  0  0  0  0  0  0  0  0  0
   64.0729   51.2931   33.2730 C   0  0  0  0  0  0  0  0  0  0  0  0
   66.2050   51.6094   36.3227 H   0  0  0  0  0  0  0  0  0  0  0  0
   69.0263   52.6573   37.3806 H   0  0  0  0  0  0  0  0  0  0  0  0
   72.1846   48.6230   37.2262 H   0  0  0  0  0  0  0  0  0  0  0  0
   66.4341   50.4911   32.8406 H   0  0  0  0  0  0  0  0  0  0  0  0
   69.1273   48.0748   32.8233 H   0  0  0  0  0  0  0  0  0  0  0  0
   67.7631   48.7749   32.2565 H   0  0  0  0  0  0  0  0  0  0  0  0
   67.1233   49.5170   35.3697 H   0  0  0  0  0  0  0  0  0  0  0  0
   68.2037   52.3403   34.8881 H   0  0  0  0  0  0  0  0  0  0  0  0
   69.0706   50.3804   37.0717 H   0  0  0  0  0  0  0  0  0  0  0  0
   68.9580   50.4984   33.0754 H   0  0  0  0  0  0  0  0  0  0  0  0
   70.6557   51.3069   34.6016 H   0  0  0  0  0  0  0  0  0  0  0  0
   72.3510   49.7109   35.3272 H   0  0  0  0  0  0  0  0  0  0  0  0
   72.0560   50.8832   36.6331 H   0  0  0  0  0  0  0  0  0  0  0  0
   64.4336   51.0752   32.2642 H   0  0  0  0  0  0  0  0  0  0  0  0
   63.8281   52.3572   33.3349 H   0  0  0  0  0  0  0  0  0  0  0  0
   63.1763   50.6960   33.4578 H   0  0  0  0  0  0  0  0  0  0  0  0
  1 11  1  0  0  0  0
  1 12  1  0  0  0  0
  2 16  1  0  0  0  0
  3 17  1  0  0  0  0
  4 13  1  0  0  0  0
  4 18  1  0  0  0  0
  5 14  2  0  0  0  0
  6 14  1  0  0  0  0
  6 19  1  0  0  0  0
  7 20  1  0  0  0  0
  7 21  1  0  0  0  0
  8  9  1  0  0  0  0
  8 11  1  0  0  0  0
  8  6  1  0  0  0  0
  8 22  1  6  0  0  0
  9 10  1  0  0  0  0
  9  2  1  0  0  0  0
  9 23  1  1  0  0  0
 10 12  1  0  0  0  0
 10  3  1  0  0  0  0
 10 24  1  6  0  0  0
 11  7  1  0  0  0  0
 11 25  1  1  0  0  0
 12 13  1  0  0  0  0
 12 26  1  1  0  0  0
 13 27  1  0  0  0  0
 13 28  1  0  0  0  0
 14 15  1  0  0  0  0
 15 29  1  0  0  0  0
 15 30  1  0  0  0  0
 15 31  1  0  0  0  0
M  END
$$$$
584602
 OpenBabel12061010223D

 43 44  0  0  0  0  0  0  0  0999 V2000
   70.8241    8.5850   28.1624 S   0  0  0  0  0  0  0  0  0  0  0  0
   72.2026   12.3333   30.0805 O   0  0  0  0  0  0  0  0  0  0  0  0
   74.2610   12.3342   26.2146 O   0  0  0  0  0  0  0  0  0  0  0  0
   75.0301   11.5393   28.1424 O   0  0  0  0  0  0  0  0  0  0  0  0
   68.4061    9.6970   32.1266 O   0  0  0  0  0  0  0  0  0  0  0  0
   72.0699    6.8055   37.5633 O   0  0  0  0  0  0  0  0  0  0  0  0
   70.2314    6.2150   38.6830 O   0  0  0  0  0  0  0  0  0  0  0  0
   72.8242   10.4032   28.8768 N   0  0  0  0  0  0  0  0  0  0  0  0
   70.2531    9.9503   30.8803 N   0  0  0  0  0  0  0  0  0  0  0  0
   68.8341    6.2948   36.2732 N   0  0  0  0  0  0  0  0  0  0  0  0
   72.1385    9.1664   29.2617 C   0  0  1  0  0  0  0  0  0  0  0  0
   71.7049    9.8774   30.5734 C   0  0  1  0  0  0  0  0  0  0  0  0
   72.2909   11.1379   29.9033 C   0  0  0  0  0  0  0  0  0  0  0  0
   72.8223   10.9016   27.5911 C   0  0  0  0  0  0  0  0  0  0  0  0
   71.7317   10.7865   26.7986 C   0  0  0  0  0  0  0  0  0  0  0  0
   74.0594   11.6691   27.2128 C   0  0  0  0  0  0  0  0  0  0  0  0
   70.4787   10.1207   27.3012 C   0  0  0  0  0  0  0  0  0  0  0  0
   69.6189    9.5395   32.0189 C   0  0  0  0  0  0  0  0  0  0  0  0
   71.5590   11.3601   25.4162 C   0  0  0  0  0  0  0  0  0  0  0  0
   70.4825    8.9095   33.0880 C   0  0  0  0  0  0  0  0  0  0  0  0
   69.6722    8.4373   34.2890 C   0  0  0  0  0  0  0  0  0  0  0  0
   70.5874    7.7668   35.3156 C   0  0  0  0  0  0  0  0  0  0  0  0
   69.8540    7.3170   36.5833 C   0  0  2  0  0  0  0  0  0  0  0  0
   70.8511    6.7585   37.6081 C   0  0  0  0  0  0  0  0  0  0  0  0
   75.7521   12.1078   27.8002 H   0  0  0  0  0  0  0  0  0  0  0  0
   70.9757    5.9017   39.2384 H   0  0  0  0  0  0  0  0  0  0  0  0
   69.6129   10.3800   30.2204 H   0  0  0  0  0  0  0  0  0  0  0  0
   68.0706    6.7241   35.7524 H   0  0  0  0  0  0  0  0  0  0  0  0
   68.4309    5.9799   37.1589 H   0  0  0  0  0  0  0  0  0  0  0  0
   72.8675    8.3701   29.4601 H   0  0  0  0  0  0  0  0  0  0  0  0
   72.3122    9.5825   31.4363 H   0  0  0  0  0  0  0  0  0  0  0  0
   69.9191   10.8073   27.9452 H   0  0  0  0  0  0  0  0  0  0  0  0
   69.8165    9.8617   26.4680 H   0  0  0  0  0  0  0  0  0  0  0  0
   72.4201   11.8969   25.0256 H   0  0  0  0  0  0  0  0  0  0  0  0
   70.7165   12.0613   25.4133 H   0  0  0  0  0  0  0  0  0  0  0  0
   71.3368   10.5568   24.7057 H   0  0  0  0  0  0  0  0  0  0  0  0
   71.2187    9.6518   33.4169 H   0  0  0  0  0  0  0  0  0  0  0  0
   71.0095    8.0563   32.6454 H   0  0  0  0  0  0  0  0  0  0  0  0
   68.8983    7.7399   33.9489 H   0  0  0  0  0  0  0  0  0  0  0  0
   69.1566    9.2896   34.7484 H   0  0  0  0  0  0  0  0  0  0  0  0
   71.3805    8.4739   35.5945 H   0  0  0  0  0  0  0  0  0  0  0  0
   71.0952    6.9103   34.8519 H   0  0  0  0  0  0  0  0  0  0  0  0
   69.3700    8.1828   37.0511 H   0  0  0  0  0  0  0  0  0  0  0  0
  1 17  1  0  0  0  0
  2 13  2  0  0  0  0
  3 16  2  0  0  0  0
  4 16  1  0  0  0  0
  4 25  1  0  0  0  0
  5 18  2  0  0  0  0
  6 24  2  0  0  0  0
  7 24  1  0  0  0  0
  7 26  1  0  0  0  0
  8 13  1  0  0  0  0
  8 14  1  0  0  0  0
  9 18  1  0  0  0  0
  9 27  1  0  0  0  0
 10 28  1  0  0  0  0
 10 29  1  0  0  0  0
 11  8  1  0  0  0  0
 11  1  1  0  0  0  0
 11 12  1  0  0  0  0
 11 30  1  6  0  0  0
 12 13  1  0  0  0  0
 12  9  1  0  0  0  0
 12 31  1  6  0  0  0
 14 15  2  0  0  0  0
 14 16  1  0  0  0  0
 15 17  1  0  0  0  0
 15 19  1  0  0  0  0
 17 32  1  0  0  0  0
 17 33  1  0  0  0  0
 18 20  1  0  0  0  0
 19 34  1  0  0  0  0
 19 35  1  0  0  0  0
 19 36  1  0  0  0  0
 20 21  1  0  0  0  0
 20 37  1  0  0  0  0
 20 38  1  0  0  0  0
 21 22  1  0  0  0  0
 21 39  1  0  0  0  0
 21 40  1  0  0  0  0
 22 41  1  0  0  0  0
 22 42  1  0  0  0  0
 23 22  1  0  0  0  0
 23 24  1  0  0  0  0
 23 10  1  0  0  0  0
 23 43  1  6  0  0  0
M  END
$$$$
584621
 OpenBabel12061010223D

 23 22  0  0  0  0  0  0  0  0999 V2000
    2.6691   -3.6912    1.1400 O   0  0  0  0  0  0  0  0  0  0  0  0
    4.4807   -1.9052    0.1958 O   0  0  0  0  0  0  0  0  0  0  0  0
   -2.0665   -1.8268    2.1122 O   0  0  0  0  0  0  0  0  0  0  0  0
   -1.6802    0.3794    2.2646 O   0  0  0  0  0  0  0  0  0  0  0  0
    1.9805    0.6683    0.3297 O   0  0  0  0  0  0  0  0  0  0  0  0
    2.3340   -2.2798    1.2420 C   0  0  1  0  0  0  0  0  0  0  0  0
    3.0634   -1.6018    0.0426 C   0  0  1  0  0  0  0  0  0  0  0  0
    0.7909   -2.2690    1.3554 C   0  0  0  0  0  0  0  0  0  0  0  0
    0.1631   -0.9188    1.6433 C   0  0  0  0  0  0  0  0  0  0  0  0
   -1.2837   -0.8957    2.0437 C   0  0  0  0  0  0  0  0  0  0  0  0
    3.0363   -0.0806   -0.2141 C   0  0  0  0  0  0  0  0  0  0  0  0
    2.3987   -4.1295    1.9632 H   0  0  0  0  0  0  0  0  0  0  0  0
    4.9265   -1.6615   -0.6333 H   0  0  0  0  0  0  0  0  0  0  0  0
   -2.6515    0.3449    2.3761 H   0  0  0  0  0  0  0  0  0  0  0  0
    2.1744    0.8086    1.2722 H   0  0  0  0  0  0  0  0  0  0  0  0
    2.7873   -1.9301    2.1771 H   0  0  0  0  0  0  0  0  0  0  0  0
    2.7568   -2.1220   -0.8738 H   0  0  0  0  0  0  0  0  0  0  0  0
    0.5075   -2.9634    2.1607 H   0  0  0  0  0  0  0  0  0  0  0  0
    0.3500   -2.7077    0.4514 H   0  0  0  0  0  0  0  0  0  0  0  0
    0.1606   -0.3506    0.7160 H   0  0  0  0  0  0  0  0  0  0  0  0
    0.7264   -0.4156    2.4369 H   0  0  0  0  0  0  0  0  0  0  0  0
    3.9663    0.3933    0.1203 H   0  0  0  0  0  0  0  0  0  0  0  0
    3.0103    0.0747   -1.2999 H   0  0  0  0  0  0  0  0  0  0  0  0
  1 12  1  0  0  0  0
  2 13  1  0  0  0  0
  3 10  2  0  0  0  0
  4 10  1  0  0  0  0
  4 14  1  0  0  0  0
  5 11  1  0  0  0  0
  5 15  1  0  0  0  0
  6  1  1  0  0  0  0
  6  8  1  0  0  0  0
  6 16  1  6  0  0  0
  7  2  1  0  0  0  0
  7 11  1  0  0  0  0
  7  6  1  0  0  0  0
  7 17  1  1  0  0  0
  8  9  1  0  0  0  0
  8 18  1  0  0  0  0
  8 19  1  0  0  0  0
  9 10  1  0  0  0  0
  9 20  1  0  0  0  0
  9 21  1  0  0  0  0
 11 22  1  0  0  0  0
 11 23  1  0  0  0  0
M  END
$$$$
584633
 OpenBabel12061010223D

 31 31  0  0  0  0  0  0  0  0999 V2000
  -18.8328   82.8156   51.2948 O   0  0  0  0  0  0  0  0  0  0  0  0
  -20.2963   86.6934   50.8329 O   0  0  0  0  0  0  0  0  0  0  0  0
  -18.9048   86.0406   53.0967 O   0  0  0  0  0  0  0  0  0  0  0  0
  -17.3736   82.2347   53.8084 O   0  0  0  0  0  0  0  0  0  0  0  0
  -21.4278   86.4008   48.4936 O   0  0  0  0  0  0  0  0  0  0  0  0
  -19.6460   84.9715   48.3377 N   0  0  0  0  0  0  0  0  0  0  0  0
  -19.0590   82.2008   49.0728 N   0  0  0  0  0  0  0  0  0  0  0  0
  -19.7167   84.5041   49.7387 C   0  0  2  0  0  0  0  0  0  0  0  0
  -19.3653   85.6004   50.7717 C   0  0  2  0  0  0  0  0  0  0  0  0
  -19.3306   85.0158   52.1922 C   0  0  1  0  0  0  0  0  0  0  0  0
  -18.7470   83.3067   49.9685 C   0  0  1  0  0  0  0  0  0  0  0  0
  -18.4114   83.7950   52.2632 C   0  0  1  0  0  0  0  0  0  0  0  0
  -18.4537   83.1604   53.6607 C   0  0  0  0  0  0  0  0  0  0  0  0
  -20.5763   85.8236   47.8037 C   0  0  0  0  0  0  0  0  0  0  0  0
  -20.4634   86.0541   46.3260 C   0  0  0  0  0  0  0  0  0  0  0  0
  -20.8131   86.7037   49.9955 H   0  0  0  0  0  0  0  0  0  0  0  0
  -19.4130   86.8346   52.8236 H   0  0  0  0  0  0  0  0  0  0  0  0
  -17.4284   81.8890   54.7161 H   0  0  0  0  0  0  0  0  0  0  0  0
  -19.2332   84.3132   47.6902 H   0  0  0  0  0  0  0  0  0  0  0  0
  -18.8001   81.3559   49.5857 H   0  0  0  0  0  0  0  0  0  0  0  0
  -18.4357   82.2226   48.2684 H   0  0  0  0  0  0  0  0  0  0  0  0
  -20.7538   84.1871   49.9143 H   0  0  0  0  0  0  0  0  0  0  0  0
  -18.3931   86.0467   50.5263 H   0  0  0  0  0  0  0  0  0  0  0  0
  -20.3510   84.7351   52.4845 H   0  0  0  0  0  0  0  0  0  0  0  0
  -17.7104   83.6108   49.7738 H   0  0  0  0  0  0  0  0  0  0  0  0
  -17.3721   84.0771   52.0485 H   0  0  0  0  0  0  0  0  0  0  0  0
  -18.3496   83.9133   54.4478 H   0  0  0  0  0  0  0  0  0  0  0  0
  -19.3870   82.6068   53.8087 H   0  0  0  0  0  0  0  0  0  0  0  0
  -19.7327   85.3833   45.8663 H   0  0  0  0  0  0  0  0  0  0  0  0
  -20.1499   87.0872   46.1509 H   0  0  0  0  0  0  0  0  0  0  0  0
  -21.4369   85.8802   45.8590 H   0  0  0  0  0  0  0  0  0  0  0  0
  1 11  1  0  0  0  0
  1 12  1  0  0  0  0
  2 16  1  0  0  0  0
  3 17  1  0  0  0  0
  4 13  1  0  0  0  0
  4 18  1  0  0  0  0
  5 14  2  0  0  0  0
  6 14  1  0  0  0  0
  6 19  1  0  0  0  0
  7 20  1  0  0  0  0
  7 21  1  0  0  0  0
  8  9  1  0  0  0  0
  8 11  1  0  0  0  0
  8  6  1  0  0  0  0
  8 22  1  6  0  0  0
  9 10  1  0  0  0  0
  9  2  1  0  0  0  0
  9 23  1  1  0  0  0
 10 12  1  0  0  0  0
 10  3  1  0  0  0  0
 10 24  1  6  0  0  0
 11  7  1  0  0  0  0
 11 25  1  1  0  0  0
 12 13  1  0  0  0  0
 12 26  1  1  0  0  0
 13 27  1  0  0  0  0
 13 28  1  0  0  0  0
 14 15  1  0  0  0  0
 15 29  1  0  0  0  0
 15 30  1  0  0  0  0
 15 31  1  0  0  0  0
M  END
$$$$
584662
 OpenBabel12061010223D

 31 31  0  0  0  0  0  0  0  0999 V2000
   87.6627   47.9153   -8.6248 O   0  0  0  0  0  0  0  0  0  0  0  0
   87.2176   45.2520  -11.8359 O   0  0  0  0  0  0  0  0  0  0  0  0
   89.1190   44.7645   -9.9142 O   0  0  0  0  0  0  0  0  0  0  0  0
   90.5159   47.9320   -8.9438 O   0  0  0  0  0  0  0  0  0  0  0  0
   85.2850   46.5280  -13.0993 O   0  0  0  0  0  0  0  0  0  0  0  0
   84.8331   46.9476  -10.9009 N   0  0  0  0  0  0  0  0  0  0  0  0
   85.6590   49.0141   -8.9686 N   0  0  0  0  0  0  0  0  0  0  0  0
   86.2424   47.1420  -10.4962 C   0  0  2  0  0  0  0  0  0  0  0  0
   87.0527   45.8266  -10.5282 C   0  0  2  0  0  0  0  0  0  0  0  0
   88.4695   46.0426   -9.9801 C   0  0  1  0  0  0  0  0  0  0  0  0
   86.3286   47.7237   -9.0539 C   0  0  1  0  0  0  0  0  0  0  0  0
   88.4278   46.6994   -8.5987 C   0  0  1  0  0  0  0  0  0  0  0  0
   89.8403   47.0167   -8.0820 C   0  0  0  0  0  0  0  0  0  0  0  0
   84.4686   46.7258  -12.2056 C   0  0  0  0  0  0  0  0  0  0  0  0
   82.9851   46.6809  -12.4496 C   0  0  0  0  0  0  0  0  0  0  0  0
   86.5900   45.6959  -12.4487 H   0  0  0  0  0  0  0  0  0  0  0  0
   88.9532   44.3670  -10.7956 H   0  0  0  0  0  0  0  0  0  0  0  0
   91.3540   48.1637   -8.5097 H   0  0  0  0  0  0  0  0  0  0  0  0
   84.1337   47.3571  -10.2955 H   0  0  0  0  0  0  0  0  0  0  0  0
   86.0893   49.5064   -8.1853 H   0  0  0  0  0  0  0  0  0  0  0  0
   84.6807   48.8965   -8.7295 H   0  0  0  0  0  0  0  0  0  0  0  0
   86.6905   47.8419  -11.2147 H   0  0  0  0  0  0  0  0  0  0  0  0
   86.5373   45.0619   -9.9328 H   0  0  0  0  0  0  0  0  0  0  0  0
   89.0344   46.6598  -10.6898 H   0  0  0  0  0  0  0  0  0  0  0  0
   85.8352   47.0465   -8.3445 H   0  0  0  0  0  0  0  0  0  0  0  0
   87.9668   46.0138   -7.8750 H   0  0  0  0  0  0  0  0  0  0  0  0
   89.7765   47.4829   -7.0933 H   0  0  0  0  0  0  0  0  0  0  0  0
   90.4451   46.1074   -8.0050 H   0  0  0  0  0  0  0  0  0  0  0  0
   82.4187   47.0160  -11.5767 H   0  0  0  0  0  0  0  0  0  0  0  0
   82.6971   45.6518  -12.6813 H   0  0  0  0  0  0  0  0  0  0  0  0
   82.7406   47.3319  -13.2930 H   0  0  0  0  0  0  0  0  0  0  0  0
  1 11  1  0  0  0  0
  1 12  1  0  0  0  0
  2 16  1  0  0  0  0
  3 17  1  0  0  0  0
  4 13  1  0  0  0  0
  4 18  1  0  0  0  0
  5 14  2  0  0  0  0
  6 14  1  0  0  0  0
  6 19  1  0  0  0  0
  7 20  1  0  0  0  0
  7 21  1  0  0  0  0
  8  9  1  0  0  0  0
  8 11  1  0  0  0  0
  8  6  1  0  0  0  0
  8 22  1  1  0  0  0
  9 10  1  0  0  0  0
  9  2  1  0  0  0  0
  9 23  1  6  0  0  0
 10 12  1  0  0  0  0
 10  3  1  0  0  0  0
 10 24  1  1  0  0  0
 11  7  1  0  0  0  0
 11 25  1  6  0  0  0
 12 13  1  0  0  0  0
 12 26  1  6  0  0  0
 13 27  1  0  0  0  0
 13 28  1  0  0  0  0
 14 15  1  0  0  0  0
 15 29  1  0  0  0  0
 15 30  1  0  0  0  0
 15 31  1  0  0  0  0
M  END
$$$$
584667
 OpenBabel12061010223D

 23 23  0  0  0  0  0  0  0  0999 V2000
    0.9951   -0.0526    0.3245 O   0  0  0  0  0  0  0  0  0  0  0  0
    2.7605    1.0772   -0.4646 O   0  0  0  0  0  0  0  0  0  0  0  0
    2.7688   -2.3382   -0.3794 N   0  0  0  0  0  0  0  0  0  0  0  0
    3.1354   -1.1834    0.4717 C   0  0  1  0  0  0  0  0  0  0  0  0
    5.5128   -2.0042    0.9067 C   0  0  0  0  0  0  0  0  0  0  0  0
    4.6418   -0.8845    0.3822 C   0  0  0  0  0  0  0  0  0  0  0  0
    2.2043   -0.0045    0.1175 C   0  0  0  0  0  0  0  0  0  0  0  0
    6.1524   -2.8782    0.0156 C   0  0  0  0  0  0  0  0  0  0  0  0
    5.6674   -2.2045    2.2846 C   0  0  0  0  0  0  0  0  0  0  0  0
    6.9302   -3.9327    0.4939 C   0  0  0  0  0  0  0  0  0  0  0  0
    6.4453   -3.2613    2.7604 C   0  0  0  0  0  0  0  0  0  0  0  0
    7.0754   -4.1249    1.8659 C   0  0  0  0  0  0  0  0  0  0  0  0
    3.6981    1.0055   -0.7113 H   0  0  0  0  0  0  0  0  0  0  0  0
    1.7616   -2.4951   -0.2750 H   0  0  0  0  0  0  0  0  0  0  0  0
    3.2149   -3.1747    0.0030 H   0  0  0  0  0  0  0  0  0  0  0  0
    2.8961   -1.4317    1.5144 H   0  0  0  0  0  0  0  0  0  0  0  0
    4.8777    0.0275    0.9467 H   0  0  0  0  0  0  0  0  0  0  0  0
    4.9265   -0.6695   -0.6567 H   0  0  0  0  0  0  0  0  0  0  0  0
    6.0388   -2.7500   -1.0593 H   0  0  0  0  0  0  0  0  0  0  0  0
    5.1817   -1.5431    2.9984 H   0  0  0  0  0  0  0  0  0  0  0  0
    7.4192   -4.6069   -0.2048 H   0  0  0  0  0  0  0  0  0  0  0  0
    6.5587   -3.4135    3.8307 H   0  0  0  0  0  0  0  0  0  0  0  0
    7.6787   -4.9489    2.2381 H   0  0  0  0  0  0  0  0  0  0  0  0
  1  7  2  0  0  0  0
  2  7  1  0  0  0  0
  2 13  1  0  0  0  0
  3 14  1  0  0  0  0
  3 15  1  0  0  0  0
  4  7  1  0  0  0  0
  4  6  1  0  0  0  0
  4  3  1  0  0  0  0
  4 16  1  6  0  0  0
  5  8  2  0  0  0  0
  5  9  1  0  0  0  0
  6  5  1  0  0  0  0
  6 17  1  0  0  0  0
  6 18  1  0  0  0  0
  8 10  1  0  0  0  0
  8 19  1  0  0  0  0
  9 11  2  0  0  0  0
  9 20  1  0  0  0  0
 10 12  2  0  0  0  0
 10 21  1  0  0  0  0
 11 12  1  0  0  0  0
 11 22  1  0  0  0  0
 12 23  1  0  0  0  0
M  END
$$$$
584671
 OpenBabel12061010223D

 17 17  0  0  0  0  0  0  0  0999 V2000
    1.0813    0.0242   -0.0724 N   0  0  0  0  0  0  0  0  0  0  0  0
    3.0301    1.0301   -0.5748 N   0  0  0  0  0  0  0  0  0  0  0  0
    3.1350   -1.2229    0.4715 C   0  0  0  0  0  0  0  0  0  0  0  0
    2.3741   -0.0514   -0.0608 C   0  0  0  0  0  0  0  0  0  0  0  0
    4.4717   -1.4083    0.0918 C   0  0  0  0  0  0  0  0  0  0  0  0
    2.5399   -2.1406    1.3472 C   0  0  0  0  0  0  0  0  0  0  0  0
    5.2007   -2.4966    0.5774 C   0  0  0  0  0  0  0  0  0  0  0  0
    3.2699   -3.2344    1.8224 C   0  0  0  0  0  0  0  0  0  0  0  0
    4.5979   -3.4110    1.4385 C   0  0  0  0  0  0  0  0  0  0  0  0
    0.6447   -0.8274    0.2835 H   0  0  0  0  0  0  0  0  0  0  0  0
    2.3847    1.8005   -0.7175 H   0  0  0  0  0  0  0  0  0  0  0  0
    3.8705    1.3139   -0.0880 H   0  0  0  0  0  0  0  0  0  0  0  0
    4.9528   -0.7217   -0.5997 H   0  0  0  0  0  0  0  0  0  0  0  0
    1.5166   -2.0181    1.6860 H   0  0  0  0  0  0  0  0  0  0  0  0
    6.2363   -2.6344    0.2762 H   0  0  0  0  0  0  0  0  0  0  0  0
    2.8007   -3.9481    2.4956 H   0  0  0  0  0  0  0  0  0  0  0  0
    5.1629   -4.2628    1.8099 H   0  0  0  0  0  0  0  0  0  0  0  0
  1  4  2  0  0  0  0
  1 10  1  0  0  0  0
  2  4  1  0  0  0  0
  2 11  1  0  0  0  0
  2 12  1  0  0  0  0
  3  5  2  0  0  0  0
  3  6  1  0  0  0  0
  4  3  1  0  0  0  0
  5  7  1  0  0  0  0
  5 13  1  0  0  0  0
  6  8  2  0  0  0  0
  6 14  1  0  0  0  0
  7  9  2  0  0  0  0
  7 15  1  0  0  0  0
  8  9  1  0  0  0  0
  8 16  1  0  0  0  0
  9 17  1  0  0  0  0
M  END
$$$$
584680
 OpenBabel12061010223D

 43 44  0  0  0  0  0  0  0  0999 V2000
    0.3310    1.2538   -1.6142 O   0  0  0  0  0  0  0  0  0  0  0  0
    1.5255   -0.7275   -1.8780 O   0  0  0  0  0  0  0  0  0  0  0  0
   -0.3636    1.5610    2.0450 O   0  0  0  0  0  0  0  0  0  0  0  0
    2.7725    2.1660   -0.6528 O   0  0  0  0  0  0  0  0  0  0  0  0
   -1.2389    0.5842   -3.9726 O   0  0  0  0  0  0  0  0  0  0  0  0
    0.0038   -1.3113   -5.7101 O   0  0  0  0  0  0  0  0  0  0  0  0
    2.8392    3.3639    1.8792 O   0  0  0  0  0  0  0  0  0  0  0  0
    2.4958   -1.4364   -4.5465 O   0  0  0  0  0  0  0  0  0  0  0  0
    0.7374    2.6149    3.6839 O   0  0  0  0  0  0  0  0  0  0  0  0
   -2.4453    0.7325   -0.8357 O   0  0  0  0  0  0  0  0  0  0  0  0
    3.1383   -3.9540   -2.4407 O   0  0  0  0  0  0  0  0  0  0  0  0
    0.5585    1.2453   -0.1968 C   0  0  1  0  0  0  0  0  0  0  0  0
    0.2946   -0.0763   -2.1592 C   0  0  2  0  0  0  0  0  0  0  0  0
    1.5730    2.3439    0.1223 C   0  0  1  0  0  0  0  0  0  0  0  0
    0.0481    0.0157   -3.6757 C   0  0  1  0  0  0  0  0  0  0  0  0
   -0.6847    1.5620    0.6360 C   0  0  1  0  0  0  0  0  0  0  0  0
    0.1032   -1.3925   -4.2797 C   0  0  2  0  0  0  0  0  0  0  0  0
    1.9467    2.2862    1.5977 C   0  0  2  0  0  0  0  0  0  0  0  0
    1.4052   -2.1066   -3.8978 C   0  0  2  0  0  0  0  0  0  0  0  0
    1.5727   -2.0763   -2.3693 C   0  0  1  0  0  0  0  0  0  0  0  0
    0.7228    2.2270    2.5210 C   0  0  0  0  0  0  0  0  0  0  0  0
   -1.8326    0.5652    0.4370 C   0  0  0  0  0  0  0  0  0  0  0  0
    2.8946   -2.6724   -1.8819 C   0  0  0  0  0  0  0  0  0  0  0  0
    2.4776    1.9347   -1.5572 H   0  0  0  0  0  0  0  0  0  0  0  0
   -1.3298    1.3601   -3.3825 H   0  0  0  0  0  0  0  0  0  0  0  0
   -0.7612   -0.7235   -5.8777 H   0  0  0  0  0  0  0  0  0  0  0  0
    3.5094    3.3412    1.1676 H   0  0  0  0  0  0  0  0  0  0  0  0
    2.2321   -1.3889   -5.4883 H   0  0  0  0  0  0  0  0  0  0  0  0
   -3.2782    0.2265   -0.8240 H   0  0  0  0  0  0  0  0  0  0  0  0
    4.1031   -4.0862   -2.4051 H   0  0  0  0  0  0  0  0  0  0  0  0
    0.9867    0.2887    0.1299 H   0  0  0  0  0  0  0  0  0  0  0  0
   -0.5258   -0.6259   -1.6868 H   0  0  0  0  0  0  0  0  0  0  0  0
    1.1854    3.3340   -0.1485 H   0  0  0  0  0  0  0  0  0  0  0  0
    0.7915    0.6663   -4.1519 H   0  0  0  0  0  0  0  0  0  0  0  0
   -1.0649    2.5582    0.3743 H   0  0  0  0  0  0  0  0  0  0  0  0
   -0.7597   -1.9774   -3.9366 H   0  0  0  0  0  0  0  0  0  0  0  0
    2.5165    1.3679    1.7922 H   0  0  0  0  0  0  0  0  0  0  0  0
    1.3930   -3.1357   -4.2736 H   0  0  0  0  0  0  0  0  0  0  0  0
    0.7503   -2.6454   -1.9143 H   0  0  0  0  0  0  0  0  0  0  0  0
   -1.4744   -0.4665    0.5276 H   0  0  0  0  0  0  0  0  0  0  0  0
   -2.5955    0.7111    1.2095 H   0  0  0  0  0  0  0  0  0  0  0  0
    3.7325   -2.0015   -2.1027 H   0  0  0  0  0  0  0  0  0  0  0  0
    2.8595   -2.7821   -0.7911 H   0  0  0  0  0  0  0  0  0  0  0  0
  1 13  1  0  0  0  0
  2 13  1  0  0  0  0
  2 20  1  0  0  0  0
  3 16  1  0  0  0  0
  3 21  1  0  0  0  0
  4 24  1  0  0  0  0
  5 25  1  0  0  0  0
  6 26  1  0  0  0  0
  7 27  1  0  0  0  0
  8 28  1  0  0  0  0
  9 21  2  0  0  0  0
 10 22  1  0  0  0  0
 10 29  1  0  0  0  0
 11 23  1  0  0  0  0
 11 30  1  0  0  0  0
 12 14  1  0  0  0  0
 12 16  1  0  0  0  0
 12  1  1  0  0  0  0
 12 31  1  6  0  0  0
 13 15  1  0  0  0  0
 13 32  1  6  0  0  0
 14 18  1  0  0  0  0
 14  4  1  0  0  0  0
 14 33  1  1  0  0  0
 15 17  1  0  0  0  0
 15  5  1  0  0  0  0
 15 34  1  1  0  0  0
 16 22  1  0  0  0  0
 16 35  1  1  0  0  0
 17 19  1  0  0  0  0
 17  6  1  0  0  0  0
 17 36  1  6  0  0  0
 18 21  1  0  0  0  0
 18  7  1  0  0  0  0
 18 37  1  6  0  0  0
 19 20  1  0  0  0  0
 19  8  1  0  0  0  0
 19 38  1  1  0  0  0
 20 23  1  0  0  0  0
 20 39  1  6  0  0  0
 22 40  1  0  0  0  0
 22 41  1  0  0  0  0
 23 42  1  0  0  0  0
 23 43  1  0  0  0  0
M  END
$$$$
584697
 OpenBabel12061010223D

 21 20  0  0  0  0  0  0  0  0999 V2000
    1.1470    0.3647    0.2392 O   0  0  0  0  0  0  0  0  0  0  0  0
    3.3965   -2.1626   -0.4092 O   0  0  0  0  0  0  0  0  0  0  0  0
    2.5194   -1.7441    1.5929 O   0  0  0  0  0  0  0  0  0  0  0  0
    1.1321   -0.9223   -2.1920 O   0  0  0  0  0  0  0  0  0  0  0  0
    5.4307    0.0951    0.5052 O   0  0  0  0  0  0  0  0  0  0  0  0
    2.8105   -0.4074   -3.5785 O   0  0  0  0  0  0  0  0  0  0  0  0
    5.3128    1.7632    1.9752 O   0  0  0  0  0  0  0  0  0  0  0  0
    2.5575    0.1207    0.0566 C   0  0  0  0  0  0  0  0  0  0  0  0
    2.8931   -1.3559    0.3557 C   0  0  0  0  0  0  0  0  0  0  0  0
    2.9357    0.4950   -1.3870 C   0  0  0  0  0  0  0  0  0  0  0  0
    3.2522    1.0352    1.0790 C   0  0  0  0  0  0  0  0  0  0  0  0
    2.2006   -0.3610   -2.3810 C   0  0  0  0  0  0  0  0  0  0  0  0
    4.7446    0.8853    1.1270 C   0  0  0  0  0  0  0  0  0  0  0  0
    0.6672   -0.2421   -0.3663 H   0  0  0  0  0  0  0  0  0  0  0  0
    2.7415   -2.6988    1.6222 H   0  0  0  0  0  0  0  0  0  0  0  0
    2.2527   -1.0033   -4.1212 H   0  0  0  0  0  0  0  0  0  0  0  0
    6.2735    1.5695    1.9263 H   0  0  0  0  0  0  0  0  0  0  0  0
    4.0088    0.3662   -1.5596 H   0  0  0  0  0  0  0  0  0  0  0  0
    2.6627    1.5351   -1.5995 H   0  0  0  0  0  0  0  0  0  0  0  0
    2.8661    0.8304    2.0858 H   0  0  0  0  0  0  0  0  0  0  0  0
    3.0141    2.0825    0.8550 H   0  0  0  0  0  0  0  0  0  0  0  0
  1  8  1  0  0  0  0
  1 14  1  0  0  0  0
  2  9  2  0  0  0  0
  3  9  1  0  0  0  0
  3 15  1  0  0  0  0
  4 12  2  0  0  0  0
  5 13  2  0  0  0  0
  6 12  1  0  0  0  0
  6 16  1  0  0  0  0
  7 13  1  0  0  0  0
  7 17  1  0  0  0  0
  8 11  1  0  0  0  0
  8 10  1  0  0  0  0
  8  9  1  0  0  0  0
 10 12  1  0  0  0  0
 10 18  1  0  0  0  0
 10 19  1  0  0  0  0
 11 13  1  0  0  0  0
 11 20  1  0  0  0  0
 11 21  1  0  0  0  0
M  END
$$$$
584728
 OpenBabel12061010223D

 24 24  0  0  0  0  0  0  0  0999 V2000
   22.8917  -38.1126   71.2639 O   0  0  0  0  0  0  0  0  0  0  0  0
   26.3339  -38.8442   73.5539 O   0  0  0  0  0  0  0  0  0  0  0  0
   24.6365  -41.0339   72.7627 O   0  0  0  0  0  0  0  0  0  0  0  0
   26.1746  -36.5202   71.9474 O   0  0  0  0  0  0  0  0  0  0  0  0
   24.6258  -37.7326   69.7908 O   0  0  0  0  0  0  0  0  0  0  0  0
   20.8551  -39.4853   72.2698 O   0  0  0  0  0  0  0  0  0  0  0  0
   25.4557  -38.7899   72.4128 C   0  0  1  0  0  0  0  0  0  0  0  0
   24.2214  -39.6640   72.6583 C   0  0  1  0  0  0  0  0  0  0  0  0
   25.0240  -37.3441   72.1780 C   0  0  2  0  0  0  0  0  0  0  0  0
   23.2094  -39.4922   71.5115 C   0  0  1  0  0  0  0  0  0  0  0  0
   24.0281  -37.2990   71.0045 C   0  0  2  0  0  0  0  0  0  0  0  0
   21.9179  -40.2975   71.7789 C   0  0  0  0  0  0  0  0  0  0  0  0
   26.8443  -39.6698   73.4625 H   0  0  0  0  0  0  0  0  0  0  0  0
   25.0678  -41.1268   73.6310 H   0  0  0  0  0  0  0  0  0  0  0  0
   26.8198  -36.7853   72.6320 H   0  0  0  0  0  0  0  0  0  0  0  0
   24.0581  -37.3620   69.0910 H   0  0  0  0  0  0  0  0  0  0  0  0
   20.0273  -39.9807   72.1144 H   0  0  0  0  0  0  0  0  0  0  0  0
   26.0450  -39.1597   71.5640 H   0  0  0  0  0  0  0  0  0  0  0  0
   23.7585  -39.3887   73.6143 H   0  0  0  0  0  0  0  0  0  0  0  0
   24.5413  -36.9610   73.0859 H   0  0  0  0  0  0  0  0  0  0  0  0
   23.6537  -39.9224   70.6034 H   0  0  0  0  0  0  0  0  0  0  0  0
   23.6957  -36.2648   70.8619 H   0  0  0  0  0  0  0  0  0  0  0  0
   21.5848  -40.7621   70.8445 H   0  0  0  0  0  0  0  0  0  0  0  0
   22.0807  -41.1017   72.5036 H   0  0  0  0  0  0  0  0  0  0  0  0
  1 10  1  0  0  0  0
  1 11  1  0  0  0  0
  2 13  1  0  0  0  0
  3 14  1  0  0  0  0
  4 15  1  0  0  0  0
  5 16  1  0  0  0  0
  6 12  1  0  0  0  0
  6 17  1  0  0  0  0
  7  8  1  0  0  0  0
  7  9  1  0  0  0  0
  7  2  1  0  0  0  0
  7 18  1  1  0  0  0
  8 10  1  0  0  0  0
  8  3  1  0  0  0  0
  8 19  1  6  0  0  0
  9 11  1  0  0  0  0
  9  4  1  0  0  0  0
  9 20  1  6  0  0  0
 10 12  1  0  0  0  0
 10 21  1  1  0  0  0
 11  5  1  0  0  0  0
 11 22  1  1  0  0  0
 12 23  1  0  0  0  0
 12 24  1  0  0  0  0
M  END
$$$$
584735
 OpenBabel12061010223D

 28 29  0  0  0  0  0  0  0  0999 V2000
    1.0206    0.1049   -0.2112 O   0  0  0  0  0  0  0  0  0  0  0  0
    2.6713   -3.7815    4.2144 O   0  0  0  0  0  0  0  0  0  0  0  0
    0.2173   -3.9456    1.4393 O   0  0  0  0  0  0  0  0  0  0  0  0
    2.2007   -1.9177    1.3460 N   0  0  0  0  0  0  0  0  0  0  0  0
    5.0699   -0.0687   -0.1403 N   0  0  0  0  0  0  0  0  0  0  0  0
    5.0469   -1.9010    1.2951 N   0  0  0  0  0  0  0  0  0  0  0  0
    3.0600    0.9017   -0.8153 N   0  0  0  0  0  0  0  0  0  0  0  0
    5.0841    1.7382   -1.5569 N   0  0  0  0  0  0  0  0  0  0  0  0
    2.9356   -1.0105    0.6451 C   0  0  0  0  0  0  0  0  0  0  0  0
    4.3237   -0.9931    0.6054 C   0  0  0  0  0  0  0  0  0  0  0  0
    2.9302   -2.8232    2.0491 C   0  0  0  0  0  0  0  0  0  0  0  0
    2.2401    0.0233   -0.1416 C   0  0  0  0  0  0  0  0  0  0  0  0
    4.4228    0.8198   -0.8106 C   0  0  0  0  0  0  0  0  0  0  0  0
    2.2193   -3.8930    2.8604 C   0  0  2  0  0  0  0  0  0  0  0  0
    4.3269   -2.8009    2.0127 C   0  0  0  0  0  0  0  0  0  0  0  0
    0.6751   -3.7817    2.7873 C   0  0  2  0  0  0  0  0  0  0  0  0
   -0.0194   -4.8522    3.6216 C   0  0  0  0  0  0  0  0  0  0  0  0
    2.9768   -4.6613    4.4936 H   0  0  0  0  0  0  0  0  0  0  0  0
    0.4999   -3.1310    0.9707 H   0  0  0  0  0  0  0  0  0  0  0  0
    2.5928    1.5830   -1.3906 H   0  0  0  0  0  0  0  0  0  0  0  0
    6.0803    1.7501   -1.3550 H   0  0  0  0  0  0  0  0  0  0  0  0
    4.6827    2.6630   -1.6232 H   0  0  0  0  0  0  0  0  0  0  0  0
    2.5298   -4.8675    2.4609 H   0  0  0  0  0  0  0  0  0  0  0  0
    4.9178   -3.5212    2.5705 H   0  0  0  0  0  0  0  0  0  0  0  0
    0.3384   -2.8016    3.1476 H   0  0  0  0  0  0  0  0  0  0  0  0
    0.2549   -5.8555    3.2775 H   0  0  0  0  0  0  0  0  0  0  0  0
   -1.1070   -4.7719    3.5099 H   0  0  0  0  0  0  0  0  0  0  0  0
    0.2254   -4.7626    4.6835 H   0  0  0  0  0  0  0  0  0  0  0  0
  1 12  2  0  0  0  0
  2 18  1  0  0  0  0
  3 19  1  0  0  0  0
  4  9  1  0  0  0  0
  4 11  2  0  0  0  0
  5 10  1  0  0  0  0
  5 13  2  0  0  0  0
  6 10  1  0  0  0  0
  6 15  2  0  0  0  0
  7 12  1  0  0  0  0
  7 13  1  0  0  0  0
  7 20  1  0  0  0  0
  8 13  1  0  0  0  0
  8 21  1  0  0  0  0
  8 22  1  0  0  0  0
  9 10  2  0  0  0  0
  9 12  1  0  0  0  0
 11 15  1  0  0  0  0
 14 11  1  0  0  0  0
 14 16  1  0  0  0  0
 14  2  1  0  0  0  0
 14 23  1  1  0  0  0
 15 24  1  0  0  0  0
 16 17  1  0  0  0  0
 16  3  1  0  0  0  0
 16 25  1  6  0  0  0
 17 26  1  0  0  0  0
 17 27  1  0  0  0  0
 17 28  1  0  0  0  0
M  END
$$$$
584748
 OpenBabel12061010223D

 25 25  0  0  0  0  0  0  0  0999 V2000
    0.8499   -0.3347   -0.0758 S   0  0  0  0  0  0  0  0  0  0  0  0
    0.3282   -0.4808   -1.4148 O   0  0  0  0  0  0  0  0  0  0  0  0
    0.5283   -1.2295    1.0087 O   0  0  0  0  0  0  0  0  0  0  0  0
    0.4847    1.1511    0.4521 O   0  0  0  0  0  0  0  0  0  0  0  0
    5.8683    1.3326   -1.6983 O   0  0  0  0  0  0  0  0  0  0  0  0
    4.8644   -1.1835   -0.5580 N   0  0  0  0  0  0  0  0  0  0  0  0
    2.5966   -0.0788   -0.1456 C   0  0  0  0  0  0  0  0  0  0  0  0
    3.3889   -1.3179   -0.5235 C   0  0  0  0  0  0  0  0  0  0  0  0
    5.4571   -0.1141    0.2725 C   0  0  0  0  0  0  0  0  0  0  0  0
    5.4146   -1.0610   -1.9219 C   0  0  0  0  0  0  0  0  0  0  0  0
    5.4031    1.3025   -0.3450 C   0  0  0  0  0  0  0  0  0  0  0  0
    5.2315    0.3411   -2.5147 C   0  0  0  0  0  0  0  0  0  0  0  0
    0.3846    1.1258    1.4279 H   0  0  0  0  0  0  0  0  0  0  0  0
    2.8779    0.2737    0.8513 H   0  0  0  0  0  0  0  0  0  0  0  0
    2.7325    0.7118   -0.8849 H   0  0  0  0  0  0  0  0  0  0  0  0
    3.0213   -1.7163   -1.4788 H   0  0  0  0  0  0  0  0  0  0  0  0
    3.1657   -2.1090    0.2040 H   0  0  0  0  0  0  0  0  0  0  0  0
    6.5176   -0.3662    0.4042 H   0  0  0  0  0  0  0  0  0  0  0  0
    5.0339   -0.1183    1.2835 H   0  0  0  0  0  0  0  0  0  0  0  0
    4.9983   -1.8274   -2.5849 H   0  0  0  0  0  0  0  0  0  0  0  0
    6.4919   -1.2694   -1.8605 H   0  0  0  0  0  0  0  0  0  0  0  0
    4.4044    1.7435   -0.3088 H   0  0  0  0  0  0  0  0  0  0  0  0
    6.0416    1.9753    0.2361 H   0  0  0  0  0  0  0  0  0  0  0  0
    5.7018    0.3844   -3.5020 H   0  0  0  0  0  0  0  0  0  0  0  0
    4.1730    0.5896   -2.6482 H   0  0  0  0  0  0  0  0  0  0  0  0
  1  7  1  0  0  0  0
  1  4  1  0  0  0  0
  1  3  2  0  0  0  0
  1  2  2  0  0  0  0
  4 13  1  0  0  0  0
  5 11  1  0  0  0  0
  5 12  1  0  0  0  0
  6  9  1  0  0  0  0
  6 10  1  0  0  0  0
  7  8  1  0  0  0  0
  7 14  1  0  0  0  0
  7 15  1  0  0  0  0
  8  6  1  0  0  0  0
  8 16  1  0  0  0  0
  8 17  1  0  0  0  0
  9 11  1  0  0  0  0
  9 18  1  0  0  0  0
  9 19  1  0  0  0  0
 10 12  1  0  0  0  0
 10 20  1  0  0  0  0
 10 21  1  0  0  0  0
 11 22  1  0  0  0  0
 11 23  1  0  0  0  0
 12 24  1  0  0  0  0
 12 25  1  0  0  0  0
M  END
$$$$
584770
 OpenBabel12061010223D

 30 32  0  0  0  0  0  0  0  0999 V2000
    1.0467   -0.1922   -0.1094 F   0  0  0  0  0  0  0  0  0  0  0  0
    6.5242   -0.2004   -0.0919 O   0  0  0  0  0  0  0  0  0  0  0  0
    4.8325    3.6850    0.7586 O   0  0  0  0  0  0  0  0  0  0  0  0
    3.7009    2.3533    4.9246 O   0  0  0  0  0  0  0  0  0  0  0  0
    9.4432    0.8941    1.3193 O   0  0  0  0  0  0  0  0  0  0  0  0
    4.7990    1.2433    3.2372 N   0  0  0  0  0  0  0  0  0  0  0  0
    4.2603    3.3753    2.9514 N   0  0  0  0  0  0  0  0  0  0  0  0
    9.1258   -1.1365    0.3905 N   0  0  0  0  0  0  0  0  0  0  0  0
    5.2028    1.4966    1.8678 C   0  0  1  0  0  0  0  0  0  0  0  0
    4.4555    0.6160    0.8940 C   0  0  0  0  0  0  0  0  0  0  0  0
    4.7636    2.9762    1.7521 C   0  0  0  0  0  0  0  0  0  0  0  0
    5.1582   -0.1332   -0.0573 C   0  0  0  0  0  0  0  0  0  0  0  0
    6.7214    1.4333    1.7062 C   0  0  0  0  0  0  0  0  0  0  0  0
    7.1426    0.0729    1.1714 C   0  0  2  0  0  0  0  0  0  0  0  0
    4.2127    2.3415    3.8205 C   0  0  0  0  0  0  0  0  0  0  0  0
    3.0495    0.5644    0.8775 C   0  0  0  0  0  0  0  0  0  0  0  0
    4.4829   -0.8404   -1.0558 C   0  0  0  0  0  0  0  0  0  0  0  0
    2.3854   -0.1672   -0.1018 C   0  0  0  0  0  0  0  0  0  0  0  0
    8.6616    0.0198    0.9588 C   0  0  0  0  0  0  0  0  0  0  0  0
    3.0895   -0.8557   -1.0793 C   0  0  0  0  0  0  0  0  0  0  0  0
    4.7743    0.3427    3.6975 H   0  0  0  0  0  0  0  0  0  0  0  0
    3.8583    4.2806    3.1254 H   0  0  0  0  0  0  0  0  0  0  0  0
    8.4987   -1.7242   -0.1462 H   0  0  0  0  0  0  0  0  0  0  0  0
   10.1120   -1.1587    0.1612 H   0  0  0  0  0  0  0  0  0  0  0  0
    7.2316    1.6508    2.6540 H   0  0  0  0  0  0  0  0  0  0  0  0
    7.0532    2.2026    0.9952 H   0  0  0  0  0  0  0  0  0  0  0  0
    6.8905   -0.7275    1.8817 H   0  0  0  0  0  0  0  0  0  0  0  0
    2.4517    1.1055    1.6063 H   0  0  0  0  0  0  0  0  0  0  0  0
    5.0423   -1.3803   -1.8154 H   0  0  0  0  0  0  0  0  0  0  0  0
    2.5509   -1.3983   -1.8494 H   0  0  0  0  0  0  0  0  0  0  0  0
  1 18  1  0  0  0  0
  2 12  1  0  0  0  0
  2 14  1  0  0  0  0
  3 11  2  0  0  0  0
  4 15  2  0  0  0  0
  5 19  2  0  0  0  0
  6 15  1  0  0  0  0
  6 21  1  0  0  0  0
  7 11  1  0  0  0  0
  7 15  1  0  0  0  0
  7 22  1  0  0  0  0
  8 19  1  0  0  0  0
  8 23  1  0  0  0  0
  8 24  1  0  0  0  0
  9  6  1  1  0  0  0
  9 10  1  0  0  0  0
  9 11  1  0  0  0  0
  9 13  1  0  0  0  0
 10 12  1  0  0  0  0
 10 16  2  0  0  0  0
 12 17  2  0  0  0  0
 13 14  1  0  0  0  0
 13 25  1  0  0  0  0
 13 26  1  0  0  0  0
 14 19  1  0  0  0  0
 14 27  1  6  0  0  0
 16 18  1  0  0  0  0
 16 28  1  0  0  0  0
 17 20  1  0  0  0  0
 17 29  1  0  0  0  0
 18 20  2  0  0  0  0
 20 30  1  0  0  0  0
M  END
$$$$
584786
 OpenBabel12061010223D

 56 58  0  0  0  0  0  0  0  0999 V2000
    9.0995  -10.1331    0.9580 O   0  0  0  0  0  0  0  0  0  0  0  0
    9.0874   -8.3259    2.3301 O   0  0  0  0  0  0  0  0  0  0  0  0
    9.3083   -2.2395   -0.2700 C   0  0  0  0  0  0  0  0  0  0  0  0
    9.1628   -0.8748   -0.5568 C   0  0  0  0  0  0  0  0  0  0  0  0
   10.2424   -2.7768    0.8187 C   0  0  0  0  0  0  0  0  0  0  0  0
   10.0005    0.1959    0.1483 C   0  0  0  0  0  0  0  0  0  0  0  0
    8.5797   -3.1585   -1.0459 C   0  0  0  0  0  0  0  0  0  0  0  0
    7.6154   -2.7999   -1.9947 C   0  0  0  0  0  0  0  0  0  0  0  0
   10.6272   -1.6528    1.8006 C   0  0  0  0  0  0  0  0  0  0  0  0
   11.0916   -0.4025    1.0734 C   0  0  0  0  0  0  0  0  0  0  0  0
    8.2038   -0.4970   -1.5251 C   0  0  0  0  0  0  0  0  0  0  0  0
    7.4272   -1.4375   -2.2128 C   0  0  0  0  0  0  0  0  0  0  0  0
    6.8226   -3.8276   -2.7968 C   0  0  1  0  0  0  0  0  0  0  0  0
    9.5696   -3.8834    1.6716 C   0  0  0  0  0  0  0  0  0  0  0  0
   11.4935   -3.3897    0.1533 C   0  0  0  0  0  0  0  0  0  0  0  0
   10.7418    1.0645   -0.8933 C   0  0  0  0  0  0  0  0  0  0  0  0
    9.0631    1.0932    0.9833 C   0  0  0  0  0  0  0  0  0  0  0  0
    7.5690   -5.1696   -3.0758 C   0  0  0  0  0  0  0  0  0  0  0  0
    7.8537   -6.1772   -1.9711 C   0  0  0  0  0  0  0  0  0  0  0  0
    5.3731   -4.0043   -2.3098 C   0  0  0  0  0  0  0  0  0  0  0  0
    8.5446   -8.0047    0.0608 C   0  0  0  0  0  0  0  0  0  0  0  0
    7.2711   -6.1145   -0.6984 C   0  0  0  0  0  0  0  0  0  0  0  0
    8.7837   -7.2034   -2.2127 C   0  0  0  0  0  0  0  0  0  0  0  0
    7.5974   -7.0176    0.3070 C   0  0  0  0  0  0  0  0  0  0  0  0
    9.1289   -8.1123   -1.2036 C   0  0  0  0  0  0  0  0  0  0  0  0
    8.9246   -8.9405    1.1377 C   0  0  0  0  0  0  0  0  0  0  0  0
    9.0663   -7.3504    2.2921 H   0  0  0  0  0  0  0  0  0  0  0  0
    8.8211   -4.1982   -0.8950 H   0  0  0  0  0  0  0  0  0  0  0  0
   11.4232   -1.9987    2.4728 H   0  0  0  0  0  0  0  0  0  0  0  0
    9.7735   -1.3996    2.4430 H   0  0  0  0  0  0  0  0  0  0  0  0
   11.4126    0.3435    1.8117 H   0  0  0  0  0  0  0  0  0  0  0  0
   11.9924   -0.6471    0.4972 H   0  0  0  0  0  0  0  0  0  0  0  0
    8.0470    0.5538   -1.7611 H   0  0  0  0  0  0  0  0  0  0  0  0
    6.7031   -1.0886   -2.9459 H   0  0  0  0  0  0  0  0  0  0  0  0
    6.7195   -3.3816   -3.7987 H   0  0  0  0  0  0  0  0  0  0  0  0
    8.6186   -3.5400    2.0955 H   0  0  0  0  0  0  0  0  0  0  0  0
   10.2176   -4.1890    2.5014 H   0  0  0  0  0  0  0  0  0  0  0  0
    9.3658   -4.7895    1.0948 H   0  0  0  0  0  0  0  0  0  0  0  0
   12.0204   -2.6686   -0.4798 H   0  0  0  0  0  0  0  0  0  0  0  0
   11.2315   -4.2404   -0.4882 H   0  0  0  0  0  0  0  0  0  0  0  0
   12.1988   -3.7595    0.9060 H   0  0  0  0  0  0  0  0  0  0  0  0
   11.3938    0.4465   -1.5238 H   0  0  0  0  0  0  0  0  0  0  0  0
   11.3699    1.8161   -0.4016 H   0  0  0  0  0  0  0  0  0  0  0  0
   10.0581    1.5988   -1.5604 H   0  0  0  0  0  0  0  0  0  0  0  0
    8.5084    0.5111    1.7279 H   0  0  0  0  0  0  0  0  0  0  0  0
    8.3235    1.6058    0.3575 H   0  0  0  0  0  0  0  0  0  0  0  0
    9.6262    1.8691    1.5137 H   0  0  0  0  0  0  0  0  0  0  0  0
    7.0159   -5.7050   -3.8590 H   0  0  0  0  0  0  0  0  0  0  0  0
    8.5388   -4.8972   -3.5211 H   0  0  0  0  0  0  0  0  0  0  0  0
    5.2790   -4.2772   -1.2588 H   0  0  0  0  0  0  0  0  0  0  0  0
    4.8562   -4.7694   -2.8999 H   0  0  0  0  0  0  0  0  0  0  0  0
    4.8101   -3.0702   -2.4075 H   0  0  0  0  0  0  0  0  0  0  0  0
    6.6103   -5.3107   -0.4099 H   0  0  0  0  0  0  0  0  0  0  0  0
    9.2686   -7.2862   -3.1851 H   0  0  0  0  0  0  0  0  0  0  0  0
    7.1096   -6.9212    1.2734 H   0  0  0  0  0  0  0  0  0  0  0  0
    9.8621   -8.8916   -1.4018 H   0  0  0  0  0  0  0  0  0  0  0  0
  1 26  2  0  0  0  0
  2 26  1  0  0  0  0
  2 27  1  0  0  0  0
  3  4  1  0  0  0  0
  3  5  1  0  0  0  0
  3  7  2  0  0  0  0
  4  6  1  0  0  0  0
  4 11  2  0  0  0  0
  5  9  1  0  0  0  0
  5 15  1  0  0  0  0
  5 14  1  0  0  0  0
  6 10  1  0  0  0  0
  6 17  1  0  0  0  0
  6 16  1  0  0  0  0
  7  8  1  0  0  0  0
  7 28  1  0  0  0  0
  8 12  2  0  0  0  0
  9 10  1  0  0  0  0
  9 29  1  0  0  0  0
  9 30  1  0  0  0  0
 10 31  1  0  0  0  0
 10 32  1  0  0  0  0
 11 12  1  0  0  0  0
 11 33  1  0  0  0  0
 12 34  1  0  0  0  0
 13  8  1  0  0  0  0
 13 20  1  0  0  0  0
 13 18  1  0  0  0  0
 13 35  1  1  0  0  0
 14 36  1  0  0  0  0
 14 37  1  0  0  0  0
 14 38  1  0  0  0  0
 15 39  1  0  0  0  0
 15 40  1  0  0  0  0
 15 41  1  0  0  0  0
 16 42  1  0  0  0  0
 16 43  1  0  0  0  0
 16 44  1  0  0  0  0
 17 45  1  0  0  0  0
 17 46  1  0  0  0  0
 17 47  1  0  0  0  0
 18 19  1  0  0  0  0
 18 48  1  0  0  0  0
 18 49  1  0  0  0  0
 19 22  2  0  0  0  0
 19 23  1  0  0  0  0
 20 50  1  0  0  0  0
 20 51  1  0  0  0  0
 20 52  1  0  0  0  0
 21 24  2  0  0  0  0
 21 25  1  0  0  0  0
 22 24  1  0  0  0  0
 22 53  1  0  0  0  0
 23 25  2  0  0  0  0
 23 54  1  0  0  0  0
 24 55  1  0  0  0  0
 25 56  1  0  0  0  0
 26 21  1  0  0  0  0
M  END
$$$$
584810
 OpenBabel12061010223D

 31 31  0  0  0  0  0  0  0  0999 V2000
  -12.1882   31.8131   46.8583 O   0  0  0  0  0  0  0  0  0  0  0  0
   -8.8971   33.0047   44.6173 O   0  0  0  0  0  0  0  0  0  0  0  0
  -10.9722   34.7711   45.0178 O   0  0  0  0  0  0  0  0  0  0  0  0
  -14.4148   33.6637   47.1728 O   0  0  0  0  0  0  0  0  0  0  0  0
   -7.4434   30.8166   44.8731 O   0  0  0  0  0  0  0  0  0  0  0  0
   -8.5438   30.9208   46.8716 N   0  0  0  0  0  0  0  0  0  0  0  0
  -11.1786   29.9786   47.8402 N   0  0  0  0  0  0  0  0  0  0  0  0
   -9.8249   31.4002   46.3094 C   0  0  2  0  0  0  0  0  0  0  0  0
   -9.7299   32.8514   45.7802 C   0  0  2  0  0  0  0  0  0  0  0  0
  -11.1089   33.3910   45.3729 C   0  0  1  0  0  0  0  0  0  0  0  0
  -10.9583   31.3406   47.3763 C   0  0  1  0  0  0  0  0  0  0  0  0
  -12.1268   33.2046   46.4985 C   0  0  1  0  0  0  0  0  0  0  0  0
  -13.5228   33.6623   46.0550 C   0  0  0  0  0  0  0  0  0  0  0  0
   -7.4687   30.5986   46.0825 C   0  0  0  0  0  0  0  0  0  0  0  0
   -6.2946   30.0131   46.8160 C   0  0  0  0  0  0  0  0  0  0  0  0
   -8.2994   32.2257   44.5625 H   0  0  0  0  0  0  0  0  0  0  0  0
  -10.1743   34.8001   44.4478 H   0  0  0  0  0  0  0  0  0  0  0  0
  -15.2990   33.8636   46.8208 H   0  0  0  0  0  0  0  0  0  0  0  0
   -8.5805   30.5062   47.7922 H   0  0  0  0  0  0  0  0  0  0  0  0
  -12.1233   29.9634   48.2276 H   0  0  0  0  0  0  0  0  0  0  0  0
  -10.5564   29.7603   48.6112 H   0  0  0  0  0  0  0  0  0  0  0  0
  -10.0706   30.7430   45.4640 H   0  0  0  0  0  0  0  0  0  0  0  0
   -9.2903   33.4982   46.5500 H   0  0  0  0  0  0  0  0  0  0  0  0
  -11.4446   32.8609   44.4720 H   0  0  0  0  0  0  0  0  0  0  0  0
  -10.6891   31.9491   48.2497 H   0  0  0  0  0  0  0  0  0  0  0  0
  -11.8442   33.7873   47.3855 H   0  0  0  0  0  0  0  0  0  0  0  0
  -13.5014   34.6786   45.6502 H   0  0  0  0  0  0  0  0  0  0  0  0
  -13.9326   32.9800   45.3028 H   0  0  0  0  0  0  0  0  0  0  0  0
   -6.5384   29.7837   47.8566 H   0  0  0  0  0  0  0  0  0  0  0  0
   -5.4730   30.7346   46.7993 H   0  0  0  0  0  0  0  0  0  0  0  0
   -5.9853   29.0894   46.3197 H   0  0  0  0  0  0  0  0  0  0  0  0
  1 11  1  0  0  0  0
  1 12  1  0  0  0  0
  2 16  1  0  0  0  0
  3 17  1  0  0  0  0
  4 13  1  0  0  0  0
  4 18  1  0  0  0  0
  5 14  2  0  0  0  0
  6 14  1  0  0  0  0
  6 19  1  0  0  0  0
  7 20  1  0  0  0  0
  7 21  1  0  0  0  0
  8  9  1  0  0  0  0
  8 11  1  0  0  0  0
  8  6  1  0  0  0  0
  8 22  1  1  0  0  0
  9 10  1  0  0  0  0
  9  2  1  0  0  0  0
  9 23  1  6  0  0  0
 10 12  1  0  0  0  0
 10  3  1  0  0  0  0
 10 24  1  1  0  0  0
 11  7  1  0  0  0  0
 11 25  1  6  0  0  0
 12 13  1  0  0  0  0
 12 26  1  6  0  0  0
 13 27  1  0  0  0  0
 13 28  1  0  0  0  0
 14 15  1  0  0  0  0
 15 29  1  0  0  0  0
 15 30  1  0  0  0  0
 15 31  1  0  0  0  0
M  END
$$$$
584811
 OpenBabel12061010223D

 43 45  0  0  0  0  0  0  0  0999 V2000
    2.9286   -7.0824    1.4609 P   0  0  0  0  0  0  0  0  0  0  0  0
    2.2378   -9.5807    2.7916 P   0  0  0  0  0  0  0  0  0  0  0  0
   -0.2748   -3.7381    2.2158 O   0  0  0  0  0  0  0  0  0  0  0  0
    1.9412   -5.9586    2.1669 O   0  0  0  0  0  0  0  0  0  0  0  0
    3.1388   -8.2622    2.6104 O   0  0  0  0  0  0  0  0  0  0  0  0
    1.3145   -2.9151    5.3535 O   0  0  0  0  0  0  0  0  0  0  0  0
    1.9493   -1.7657    3.0820 O   0  0  0  0  0  0  0  0  0  0  0  0
   -3.8396   -8.2529    5.1727 O   0  0  0  0  0  0  0  0  0  0  0  0
    4.2289   -6.3030    1.7552 O   0  0  0  0  0  0  0  0  0  0  0  0
    1.4719   -7.9555    1.1313 O   0  0  0  0  0  0  0  0  0  0  0  0
    0.9984   -9.5506    3.6175 O   0  0  0  0  0  0  0  0  0  0  0  0
    2.0540  -10.2179    1.3106 O   0  0  0  0  0  0  0  0  0  0  0  0
    3.1915  -10.7576    3.3113 O   0  0  0  0  0  0  0  0  0  0  0  0
   -1.2345   -4.6388    4.2063 N   0  0  0  0  0  0  0  0  0  0  0  0
   -2.3829   -5.6625    5.8361 N   0  0  0  0  0  0  0  0  0  0  0  0
   -1.7241   -6.1495    2.3405 N   0  0  0  0  0  0  0  0  0  0  0  0
   -3.0757   -7.9636    3.0402 N   0  0  0  0  0  0  0  0  0  0  0  0
   -2.3557   -7.7859    0.8405 N   0  0  0  0  0  0  0  0  0  0  0  0
   -0.3461   -3.6299    3.6440 C   0  0  1  0  0  0  0  0  0  0  0  0
   -1.8073   -5.7426    3.6323 C   0  0  0  0  0  0  0  0  0  0  0  0
    1.0828   -3.7274    4.1933 C   0  0  1  0  0  0  0  0  0  0  0  0
   -2.4861   -6.3611    4.6609 C   0  0  0  0  0  0  0  0  0  0  0  0
    1.1056   -3.6376    1.8151 C   0  0  1  0  0  0  0  0  0  0  0  0
    1.9059   -3.2021    3.0310 C   0  0  1  0  0  0  0  0  0  0  0  0
   -1.6436   -4.6212    5.5234 C   0  0  0  0  0  0  0  0  0  0  0  0
   -3.1924   -7.5927    4.3728 C   0  0  0  0  0  0  0  0  0  0  0  0
    1.5607   -4.9610    1.2098 C   0  0  0  0  0  0  0  0  0  0  0  0
   -2.3591   -7.2628    2.0938 C   0  0  0  0  0  0  0  0  0  0  0  0
    1.0006   -3.4156    6.1282 H   0  0  0  0  0  0  0  0  0  0  0  0
    2.1367   -1.5524    4.0193 H   0  0  0  0  0  0  0  0  0  0  0  0
    1.5827   -8.7033    0.5046 H   0  0  0  0  0  0  0  0  0  0  0  0
    2.7884  -10.8285    1.1122 H   0  0  0  0  0  0  0  0  0  0  0  0
    2.6107  -11.4630    3.6685 H   0  0  0  0  0  0  0  0  0  0  0  0
   -3.5223   -8.8310    2.8028 H   0  0  0  0  0  0  0  0  0  0  0  0
   -2.0628   -7.1139    0.1401 H   0  0  0  0  0  0  0  0  0  0  0  0
   -3.1276   -8.3740    0.5633 H   0  0  0  0  0  0  0  0  0  0  0  0
   -0.8007   -2.6591    3.8783 H   0  0  0  0  0  0  0  0  0  0  0  0
    1.3619   -4.7611    4.4251 H   0  0  0  0  0  0  0  0  0  0  0  0
    1.1317   -2.8761    1.0269 H   0  0  0  0  0  0  0  0  0  0  0  0
    2.9424   -3.5517    3.0367 H   0  0  0  0  0  0  0  0  0  0  0  0
   -1.3660   -3.8294    6.2070 H   0  0  0  0  0  0  0  0  0  0  0  0
    0.7735   -5.3833    0.5767 H   0  0  0  0  0  0  0  0  0  0  0  0
    2.4294   -4.7480    0.5745 H   0  0  0  0  0  0  0  0  0  0  0  0
  1 10  1  0  0  0  0
  1  9  2  0  0  0  0
  1  5  1  0  0  0  0
  1  4  1  0  0  0  0
  2  5  1  0  0  0  0
  2 13  1  0  0  0  0
  2 12  1  0  0  0  0
  2 11  2  0  0  0  0
  3 19  1  0  0  0  0
  3 23  1  0  0  0  0
  4 27  1  0  0  0  0
  6 29  1  0  0  0  0
  7 30  1  0  0  0  0
  8 26  2  0  0  0  0
 10 31  1  0  0  0  0
 12 32  1  0  0  0  0
 13 33  1  0  0  0  0
 14 20  1  0  0  0  0
 14 25  1  0  0  0  0
 15 22  1  0  0  0  0
 15 25  2  0  0  0  0
 16 20  1  0  0  0  0
 16 28  2  0  0  0  0
 17 26  1  0  0  0  0
 17 28  1  0  0  0  0
 17 34  1  0  0  0  0
 18 28  1  0  0  0  0
 18 35  1  0  0  0  0
 18 36  1  0  0  0  0
 19 21  1  0  0  0  0
 19 14  1  0  0  0  0
 19 37  1  6  0  0  0
 20 22  2  0  0  0  0
 21 24  1  0  0  0  0
 21  6  1  0  0  0  0
 21 38  1  6  0  0  0
 22 26  1  0  0  0  0
 23 24  1  0  0  0  0
 23 27  1  0  0  0  0
 23 39  1  1  0  0  0
 24  7  1  0  0  0  0
 24 40  1  1  0  0  0
 25 41  1  0  0  0  0
 27 42  1  0  0  0  0
 27 43  1  0  0  0  0
M  END
$$$$
584840
 OpenBabel12061010223D

 29 29  0  0  0  0  0  0  0  0999 V2000
   46.3233   51.0282   31.5830 O   0  0  0  0  0  0  0  0  0  0  0  0
   49.9422   49.1290   30.7241 O   0  0  0  0  0  0  0  0  0  0  0  0
   49.7478   50.6889   32.9765 O   0  0  0  0  0  0  0  0  0  0  0  0
   47.8768   52.5352   34.5019 O   0  0  0  0  0  0  0  0  0  0  0  0
   48.6515   48.4484   27.8292 O   0  0  0  0  0  0  0  0  0  0  0  0
   47.3485   47.9923   29.6662 N   0  0  0  0  0  0  0  0  0  0  0  0
   48.6513   49.3552   31.3106 C   0  0  1  0  0  0  0  0  0  0  0  0
   48.7060   50.7274   31.9992 C   0  0  1  0  0  0  0  0  0  0  0  0
   47.4988   49.3130   30.2869 C   0  0  2  0  0  0  0  0  0  0  0  0
   47.3369   51.0846   32.6040 C   0  0  1  0  0  0  0  0  0  0  0  0
   46.2035   49.7333   30.9975 C   0  0  0  0  0  0  0  0  0  0  0  0
   47.3255   52.5043   33.1916 C   0  0  0  0  0  0  0  0  0  0  0  0
   47.9327   47.6781   28.4617 C   0  0  0  0  0  0  0  0  0  0  0  0
   47.6528   46.2798   27.9858 C   0  0  0  0  0  0  0  0  0  0  0  0
   49.9765   48.1967   30.4465 H   0  0  0  0  0  0  0  0  0  0  0  0
   50.5365   50.3780   32.4883 H   0  0  0  0  0  0  0  0  0  0  0  0
   47.9871   53.4703   34.7428 H   0  0  0  0  0  0  0  0  0  0  0  0
   46.8139   47.2806   30.1500 H   0  0  0  0  0  0  0  0  0  0  0  0
   48.5211   48.5683   32.0644 H   0  0  0  0  0  0  0  0  0  0  0  0
   48.9925   51.4838   31.2568 H   0  0  0  0  0  0  0  0  0  0  0  0
   47.7184   50.0376   29.4917 H   0  0  0  0  0  0  0  0  0  0  0  0
   47.0847   50.3755   33.4038 H   0  0  0  0  0  0  0  0  0  0  0  0
   45.3754   49.7699   30.2809 H   0  0  0  0  0  0  0  0  0  0  0  0
   45.9191   49.0092   31.7720 H   0  0  0  0  0  0  0  0  0  0  0  0
   47.8855   53.1945   32.5503 H   0  0  0  0  0  0  0  0  0  0  0  0
   46.2990   52.8807   33.2547 H   0  0  0  0  0  0  0  0  0  0  0  0
   46.7075   45.9052   28.3882 H   0  0  0  0  0  0  0  0  0  0  0  0
   48.4682   45.6241   28.3016 H   0  0  0  0  0  0  0  0  0  0  0  0
   47.5818   46.2774   26.8941 H   0  0  0  0  0  0  0  0  0  0  0  0
  1 10  1  0  0  0  0
  1 11  1  0  0  0  0
  2 15  1  0  0  0  0
  3 16  1  0  0  0  0
  4 12  1  0  0  0  0
  4 17  1  0  0  0  0
  5 13  2  0  0  0  0
  6 13  1  0  0  0  0
  6 18  1  0  0  0  0
  7  8  1  0  0  0  0
  7  9  1  0  0  0  0
  7  2  1  0  0  0  0
  7 19  1  6  0  0  0
  8 10  1  0  0  0  0
  8  3  1  0  0  0  0
  8 20  1  1  0  0  0
  9 11  1  0  0  0  0
  9  6  1  0  0  0  0
  9 21  1  1  0  0  0
 10 12  1  0  0  0  0
 10 22  1  6  0  0  0
 11 23  1  0  0  0  0
 11 24  1  0  0  0  0
 12 25  1  0  0  0  0
 12 26  1  0  0  0  0
 13 14  1  0  0  0  0
 14 27  1  0  0  0  0
 14 28  1  0  0  0  0
 14 29  1  0  0  0  0
M  END
$$$$
584850
 OpenBabel12061010223D

 59 66  0  0  0  0  0  0  0  0999 V2000
   56.0852    5.3590    2.8750 O   0  0  0  0  0  0  0  0  0  0  0  0
   53.7801    6.9726    4.8608 O   0  0  0  0  0  0  0  0  0  0  0  0
   59.2459   12.1885    3.4363 O   0  0  0  0  0  0  0  0  0  0  0  0
   54.8077    7.2679    2.3633 N   0  0  0  0  0  0  0  0  0  0  0  0
   57.3426    6.9708    4.0037 N   0  0  0  0  0  0  0  0  0  0  0  0
   57.3591   12.6860    2.2028 N   0  0  0  0  0  0  0  0  0  0  0  0
   53.8655    4.7051    6.3689 N   0  0  0  0  0  0  0  0  0  0  0  0
   55.7451    8.2302    2.6239 C   0  0  0  0  0  0  0  0  0  0  0  0
   56.9101    8.0943    3.3785 C   0  0  0  0  0  0  0  0  0  0  0  0
   55.5551    9.5219    2.1129 C   0  0  0  0  0  0  0  0  0  0  0  0
   57.6988    9.2572    3.4709 C   0  0  0  0  0  0  0  0  0  0  0  0
   54.7493    5.8819    2.8252 C   0  0  2  0  0  0  0  0  0  0  0  0
   57.5134   10.5534    2.9469 C   0  0  0  0  0  0  0  0  0  0  0  0
   56.3297   10.6884    2.2136 C   0  0  0  0  0  0  0  0  0  0  0  0
   53.8613    8.0338    1.6226 C   0  0  0  0  0  0  0  0  0  0  0  0
   54.3188    9.4009    1.4463 C   0  0  0  0  0  0  0  0  0  0  0  0
   58.7967    8.8072    4.2452 C   0  0  0  0  0  0  0  0  0  0  0  0
   58.5631    7.4160    4.5557 C   0  0  0  0  0  0  0  0  0  0  0  0
   56.8183    5.6276    4.0491 C   0  0  1  0  0  0  0  0  0  0  0  0
   53.9533    5.7120    4.1632 C   0  0  1  0  0  0  0  0  0  0  0  0
   58.1850   11.8230    2.9410 C   0  0  0  0  0  0  0  0  0  0  0  0
   54.6834    4.7503    5.1388 C   0  0  1  0  0  0  0  0  0  0  0  0
   56.1167    5.2400    5.3598 C   0  0  0  0  0  0  0  0  0  0  0  0
   56.3157   12.0316    1.7992 C   0  0  0  0  0  0  0  0  0  0  0  0
   52.6091    7.6678    1.0806 C   0  0  0  0  0  0  0  0  0  0  0  0
   53.5003   10.2953    0.7118 C   0  0  0  0  0  0  0  0  0  0  0  0
   54.1489    4.9186    1.7750 C   0  0  0  0  0  0  0  0  0  0  0  0
   59.9903    9.3897    4.7330 C   0  0  0  0  0  0  0  0  0  0  0  0
   59.5014    6.6827    5.3113 C   0  0  0  0  0  0  0  0  0  0  0  0
   51.8483    8.5867    0.3502 C   0  0  0  0  0  0  0  0  0  0  0  0
   52.2857    9.8839    0.1650 C   0  0  0  0  0  0  0  0  0  0  0  0
   60.9054    8.6434    5.4822 C   0  0  0  0  0  0  0  0  0  0  0  0
   60.6631    7.3090    5.7646 C   0  0  0  0  0  0  0  0  0  0  0  0
   52.4158    7.2251    5.1985 C   0  0  0  0  0  0  0  0  0  0  0  0
   54.3187    3.9114    7.4884 C   0  0  0  0  0  0  0  0  0  0  0  0
   53.7640    5.6718    6.6927 H   0  0  0  0  0  0  0  0  0  0  0  0
   57.7036    4.9856    3.9550 H   0  0  0  0  0  0  0  0  0  0  0  0
   52.9599    5.3015    3.9348 H   0  0  0  0  0  0  0  0  0  0  0  0
   54.7095    3.7471    4.6932 H   0  0  0  0  0  0  0  0  0  0  0  0
   56.1515    6.0721    6.0735 H   0  0  0  0  0  0  0  0  0  0  0  0
   56.6939    4.4322    5.8324 H   0  0  0  0  0  0  0  0  0  0  0  0
   55.4969   12.4502    1.2027 H   0  0  0  0  0  0  0  0  0  0  0  0
   52.1932    6.6780    1.2058 H   0  0  0  0  0  0  0  0  0  0  0  0
   53.7980   11.3260    0.5558 H   0  0  0  0  0  0  0  0  0  0  0  0
   54.5919    5.0820    0.7851 H   0  0  0  0  0  0  0  0  0  0  0  0
   53.0647    4.9871    1.6891 H   0  0  0  0  0  0  0  0  0  0  0  0
   54.3642    3.8760    2.0428 H   0  0  0  0  0  0  0  0  0  0  0  0
   60.2295   10.4290    4.5332 H   0  0  0  0  0  0  0  0  0  0  0  0
   59.3408    5.6345    5.5446 H   0  0  0  0  0  0  0  0  0  0  0  0
   50.8971    8.2754   -0.0765 H   0  0  0  0  0  0  0  0  0  0  0  0
   51.6802   10.5880   -0.4006 H   0  0  0  0  0  0  0  0  0  0  0  0
   61.8151    9.1195    5.8409 H   0  0  0  0  0  0  0  0  0  0  0  0
   61.3881    6.7428    6.3446 H   0  0  0  0  0  0  0  0  0  0  0  0
   52.3751    8.1403    5.7934 H   0  0  0  0  0  0  0  0  0  0  0  0
   51.9911    6.4141    5.7994 H   0  0  0  0  0  0  0  0  0  0  0  0
   51.8166    7.3524    4.2941 H   0  0  0  0  0  0  0  0  0  0  0  0
   54.7239    2.9418    7.1938 H   0  0  0  0  0  0  0  0  0  0  0  0
   53.4489    3.7240    8.1307 H   0  0  0  0  0  0  0  0  0  0  0  0
   55.0486    4.4577    8.0930 H   0  0  0  0  0  0  0  0  0  0  0  0
  1 12  1  0  0  0  0
  2 34  1  0  0  0  0
  3 21  2  0  0  0  0
  4  8  1  0  0  0  0
  4 12  1  0  0  0  0
  4 15  1  0  0  0  0
  5  9  1  0  0  0  0
  5 18  1  0  0  0  0
  6 21  1  0  0  0  0
  6 24  2  0  0  0  0
  7 35  1  0  0  0  0
  7 36  1  0  0  0  0
  8  9  2  0  0  0  0
  8 10  1  0  0  0  0
  9 11  1  0  0  0  0
 10 14  2  0  0  0  0
 10 16  1  0  0  0  0
 11 13  2  0  0  0  0
 11 17  1  0  0  0  0
 12 20  1  0  0  0  0
 12 27  1  6  0  0  0
 13 14  1  0  0  0  0
 13 21  1  0  0  0  0
 14 24  1  0  0  0  0
 15 16  2  0  0  0  0
 15 25  1  0  0  0  0
 16 26  1  0  0  0  0
 17 18  2  0  0  0  0
 17 28  1  0  0  0  0
 18 29  1  0  0  0  0
 19  5  1  0  0  0  0
 19  1  1  0  0  0  0
 19 23  1  0  0  0  0
 19 37  1  1  0  0  0
 20 22  1  0  0  0  0
 20  2  1  0  0  0  0
 20 38  1  1  0  0  0
 22 23  1  0  0  0  0
 22  7  1  0  0  0  0
 22 39  1  1  0  0  0
 23 40  1  0  0  0  0
 23 41  1  0  0  0  0
 24 42  1  0  0  0  0
 25 30  2  0  0  0  0
 25 43  1  0  0  0  0
 26 31  2  0  0  0  0
 26 44  1  0  0  0  0
 27 45  1  0  0  0  0
 27 46  1  0  0  0  0
 27 47  1  0  0  0  0
 28 32  2  0  0  0  0
 28 48  1  0  0  0  0
 29 33  2  0  0  0  0
 29 49  1  0  0  0  0
 30 31  1  0  0  0  0
 30 50  1  0  0  0  0
 31 51  1  0  0  0  0
 32 33  1  0  0  0  0
 32 52  1  0  0  0  0
 33 53  1  0  0  0  0
 34 54  1  0  0  0  0
 34 55  1  0  0  0  0
 34 56  1  0  0  0  0
 35 57  1  0  0  0  0
 35 58  1  0  0  0  0
 35 59  1  0  0  0  0
M  END
$$$$
584856
 OpenBabel12061010223D

 31 31  0  0  0  0  0  0  0  0999 V2000
  -12.3969   31.5925   46.7914 O   0  0  0  0  0  0  0  0  0  0  0  0
   -9.1348   32.6996   44.4226 O   0  0  0  0  0  0  0  0  0  0  0  0
  -11.4268   34.1897   44.3428 O   0  0  0  0  0  0  0  0  0  0  0  0
  -14.8371   33.2671   46.5377 O   0  0  0  0  0  0  0  0  0  0  0  0
   -7.6327   30.6096   44.9866 O   0  0  0  0  0  0  0  0  0  0  0  0
   -8.6887   31.0437   46.9644 N   0  0  0  0  0  0  0  0  0  0  0  0
  -11.2143   30.1662   48.1816 N   0  0  0  0  0  0  0  0  0  0  0  0
   -9.9985   31.3249   46.3457 C   0  0  2  0  0  0  0  0  0  0  0  0
  -10.0212   32.6518   45.5527 C   0  0  2  0  0  0  0  0  0  0  0  0
  -11.4256   32.9131   44.9909 C   0  0  1  0  0  0  0  0  0  0  0  0
  -11.1351   31.3973   47.4077 C   0  0  1  0  0  0  0  0  0  0  0  0
  -12.4826   32.8514   46.0966 C   0  0  1  0  0  0  0  0  0  0  0  0
  -13.8917   32.9903   45.5013 C   0  0  0  0  0  0  0  0  0  0  0  0
   -7.6201   30.6153   46.2130 C   0  0  0  0  0  0  0  0  0  0  0  0
   -6.4089   30.2037   47.0029 C   0  0  0  0  0  0  0  0  0  0  0  0
   -8.5349   31.9218   44.4685 H   0  0  0  0  0  0  0  0  0  0  0  0
  -10.5910   34.2053   43.8289 H   0  0  0  0  0  0  0  0  0  0  0  0
  -15.7011   33.3687   46.1025 H   0  0  0  0  0  0  0  0  0  0  0  0
   -8.7094   30.7479   47.9312 H   0  0  0  0  0  0  0  0  0  0  0  0
  -12.1785   30.1106   48.5145 H   0  0  0  0  0  0  0  0  0  0  0  0
  -10.6421   30.2412   49.0176 H   0  0  0  0  0  0  0  0  0  0  0  0
  -10.2000   30.5037   45.6439 H   0  0  0  0  0  0  0  0  0  0  0  0
   -9.7180   33.4810   46.2046 H   0  0  0  0  0  0  0  0  0  0  0  0
  -11.6431   32.1627   44.2196 H   0  0  0  0  0  0  0  0  0  0  0  0
  -10.9544   32.2221   48.1094 H   0  0  0  0  0  0  0  0  0  0  0  0
  -12.3347   33.6621   46.8223 H   0  0  0  0  0  0  0  0  0  0  0  0
  -13.9455   33.8121   44.7809 H   0  0  0  0  0  0  0  0  0  0  0  0
  -14.1996   32.0596   45.0127 H   0  0  0  0  0  0  0  0  0  0  0  0
   -6.6237   30.1357   48.0723 H   0  0  0  0  0  0  0  0  0  0  0  0
   -5.6186   30.9431   46.8473 H   0  0  0  0  0  0  0  0  0  0  0  0
   -6.0713   29.2242   46.6532 H   0  0  0  0  0  0  0  0  0  0  0  0
  1 11  1  0  0  0  0
  1 12  1  0  0  0  0
  2 16  1  0  0  0  0
  3 17  1  0  0  0  0
  4 13  1  0  0  0  0
  4 18  1  0  0  0  0
  5 14  2  0  0  0  0
  6 14  1  0  0  0  0
  6 19  1  0  0  0  0
  7 20  1  0  0  0  0
  7 21  1  0  0  0  0
  8  9  1  0  0  0  0
  8 11  1  0  0  0  0
  8  6  1  0  0  0  0
  8 22  1  1  0  0  0
  9 10  1  0  0  0  0
  9  2  1  0  0  0  0
  9 23  1  6  0  0  0
 10 12  1  0  0  0  0
 10  3  1  0  0  0  0
 10 24  1  1  0  0  0
 11  7  1  0  0  0  0
 11 25  1  6  0  0  0
 12 13  1  0  0  0  0
 12 26  1  6  0  0  0
 13 27  1  0  0  0  0
 13 28  1  0  0  0  0
 14 15  1  0  0  0  0
 15 29  1  0  0  0  0
 15 30  1  0  0  0  0
 15 31  1  0  0  0  0
M  END
$$$$
584862
 OpenBabel12061010223D

 20 20  0  0  0  0  0  0  0  0999 V2000
    1.0337   -0.0383    0.1200 O   0  0  0  0  0  0  0  0  0  0  0  0
    0.4325    2.6505   -0.1120 O   0  0  0  0  0  0  0  0  0  0  0  0
   -1.9735   -0.5704   -5.0793 O   0  0  0  0  0  0  0  0  0  0  0  0
   -0.9564   -2.1879   -3.9242 O   0  0  0  0  0  0  0  0  0  0  0  0
   -0.8029   -0.0024   -3.0541 C   0  0  0  0  0  0  0  0  0  0  0  0
    0.3639    0.4167   -0.9858 C   0  0  0  0  0  0  0  0  0  0  0  0
    0.0572    1.7745   -1.0894 C   0  0  0  0  0  0  0  0  0  0  0  0
   -0.0787   -0.4817   -1.9544 C   0  0  0  0  0  0  0  0  0  0  0  0
   -1.0794    1.3704   -3.1675 C   0  0  0  0  0  0  0  0  0  0  0  0
   -1.3093   -0.9049   -4.1160 C   0  0  0  0  0  0  0  0  0  0  0  0
   -0.6475    2.2603   -2.1812 C   0  0  0  0  0  0  0  0  0  0  0  0
    2.4394   -0.0767   -0.1395 C   0  0  0  0  0  0  0  0  0  0  0  0
    0.7618    2.1016    0.6243 H   0  0  0  0  0  0  0  0  0  0  0  0
   -1.3585   -2.6565   -4.6858 H   0  0  0  0  0  0  0  0  0  0  0  0
    0.1321   -1.5414   -1.8424 H   0  0  0  0  0  0  0  0  0  0  0  0
   -1.6441    1.7479   -4.0179 H   0  0  0  0  0  0  0  0  0  0  0  0
   -0.8750    3.3199   -2.2576 H   0  0  0  0  0  0  0  0  0  0  0  0
    2.9299   -0.4896    0.7472 H   0  0  0  0  0  0  0  0  0  0  0  0
    2.8337    0.9320   -0.3044 H   0  0  0  0  0  0  0  0  0  0  0  0
    2.6745   -0.7236   -0.9914 H   0  0  0  0  0  0  0  0  0  0  0  0
  1 12  1  0  0  0  0
  1  6  1  0  0  0  0
  2  7  1  0  0  0  0
  2 13  1  0  0  0  0
  3 10  2  0  0  0  0
  4 10  1  0  0  0  0
  4 14  1  0  0  0  0
  5  8  1  0  0  0  0
  5  9  2  0  0  0  0
  5 10  1  0  0  0  0
  6  7  1  0  0  0  0
  6  8  2  0  0  0  0
  7 11  2  0  0  0  0
  8 15  1  0  0  0  0
  9 11  1  0  0  0  0
  9 16  1  0  0  0  0
 11 17  1  0  0  0  0
 12 18  1  0  0  0  0
 12 19  1  0  0  0  0
 12 20  1  0  0  0  0
M  END
$$$$
584877
 OpenBabel12061010223D

 32 33  0  0  0  0  0  0  0  0999 V2000
   31.2813  -62.8584 -128.0437 S   0  0  0  0  0  0  0  0  0  0  0  0
   28.1066  -65.2338 -125.3741 O   0  0  0  0  0  0  0  0  0  0  0  0
   36.7404  -62.6364 -122.9416 O   0  0  0  0  0  0  0  0  0  0  0  0
   37.8609  -61.0764 -124.0742 O   0  0  0  0  0  0  0  0  0  0  0  0
   30.2873  -65.4014 -126.1130 N   0  0  0  0  0  0  0  0  0  0  0  0
   28.6715  -65.0680 -127.6059 N   0  0  0  0  0  0  0  0  0  0  0  0
   30.9914  -65.4106 -127.3802 C   0  0  1  0  0  0  0  0  0  0  0  0
   29.8755  -65.1003 -128.4105 C   0  0  2  0  0  0  0  0  0  0  0  0
   32.1241  -64.3756 -127.5022 C   0  0  2  0  0  0  0  0  0  0  0  0
   28.9328  -65.2266 -126.2660 C   0  0  0  0  0  0  0  0  0  0  0  0
   30.1435  -63.7684 -129.1117 C   0  0  0  0  0  0  0  0  0  0  0  0
   32.9624  -64.2021 -126.2303 C   0  0  0  0  0  0  0  0  0  0  0  0
   34.1387  -63.2322 -126.3954 C   0  0  0  0  0  0  0  0  0  0  0  0
   34.9576  -63.1348 -125.1066 C   0  0  0  0  0  0  0  0  0  0  0  0
   36.0845  -62.1123 -125.2397 C   0  0  0  0  0  0  0  0  0  0  0  0
   36.8864  -62.0016 -123.9715 C   0  0  0  0  0  0  0  0  0  0  0  0
   38.3002  -61.0964 -123.1981 H   0  0  0  0  0  0  0  0  0  0  0  0
   30.6719  -65.6129 -125.2014 H   0  0  0  0  0  0  0  0  0  0  0  0
   27.7243  -64.9228 -127.9302 H   0  0  0  0  0  0  0  0  0  0  0  0
   31.3839  -66.4254 -127.5129 H   0  0  0  0  0  0  0  0  0  0  0  0
   29.7540  -65.9054 -129.1429 H   0  0  0  0  0  0  0  0  0  0  0  0
   32.7819  -64.6758 -128.3273 H   0  0  0  0  0  0  0  0  0  0  0  0
   30.6513  -63.9406 -130.0662 H   0  0  0  0  0  0  0  0  0  0  0  0
   29.2339  -63.1912 -129.3014 H   0  0  0  0  0  0  0  0  0  0  0  0
   33.3569  -65.1844 -125.9389 H   0  0  0  0  0  0  0  0  0  0  0  0
   32.3343  -63.8585 -125.3989 H   0  0  0  0  0  0  0  0  0  0  0  0
   33.7723  -62.2336 -126.6575 H   0  0  0  0  0  0  0  0  0  0  0  0
   34.7828  -63.5685 -127.2166 H   0  0  0  0  0  0  0  0  0  0  0  0
   35.3755  -64.1185 -124.8584 H   0  0  0  0  0  0  0  0  0  0  0  0
   34.3029  -62.8516 -124.2727 H   0  0  0  0  0  0  0  0  0  0  0  0
   35.6642  -61.1257 -125.4646 H   0  0  0  0  0  0  0  0  0  0  0  0
   36.7610  -62.4061 -126.0495 H   0  0  0  0  0  0  0  0  0  0  0  0
  1  9  1  0  0  0  0
  1 11  1  0  0  0  0
  2 10  2  0  0  0  0
  3 16  2  0  0  0  0
  4 16  1  0  0  0  0
  4 17  1  0  0  0  0
  5 10  1  0  0  0  0
  5 18  1  0  0  0  0
  6 10  1  0  0  0  0
  6 19  1  0  0  0  0
  7  5  1  0  0  0  0
  7  8  1  0  0  0  0
  7  9  1  0  0  0  0
  7 20  1  1  0  0  0
  8  6  1  0  0  0  0
  8 11  1  0  0  0  0
  8 21  1  1  0  0  0
  9 12  1  0  0  0  0
  9 22  1  1  0  0  0
 11 23  1  0  0  0  0
 11 24  1  0  0  0  0
 12 13  1  0  0  0  0
 12 25  1  0  0  0  0
 12 26  1  0  0  0  0
 13 14  1  0  0  0  0
 13 27  1  0  0  0  0
 13 28  1  0  0  0  0
 14 15  1  0  0  0  0
 14 29  1  0  0  0  0
 14 30  1  0  0  0  0
 15 16  1  0  0  0  0
 15 31  1  0  0  0  0
 15 32  1  0  0  0  0
M  END
$$$$
584880
 OpenBabel12061010223D

 16 15  0  0  0  0  0  0  0  0999 V2000
    2.8880    1.0642   -0.7346 O   0  0  0  0  0  0  0  0  0  0  0  0
    4.2869   -1.1394   -0.1521 O   0  0  0  0  0  0  0  0  0  0  0  0
    0.1138   -0.9266   -0.2125 O   0  0  0  0  0  0  0  0  0  0  0  0
    1.9038   -1.6604    2.3052 O   0  0  0  0  0  0  0  0  0  0  0  0
    0.2577    1.3361   -0.3023 O   0  0  0  0  0  0  0  0  0  0  0  0
    3.2050   -3.2237    1.3835 O   0  0  0  0  0  0  0  0  0  0  0  0
    2.2699    0.1449    0.1833 C   0  0  2  0  0  0  0  0  0  0  0  0
    2.8712   -1.2593    0.0707 C   0  0  2  0  0  0  0  0  0  0  0  0
    0.7807    0.0940   -0.1302 C   0  0  0  0  0  0  0  0  0  0  0  0
    2.5818   -2.0242    1.3594 C   0  0  0  0  0  0  0  0  0  0  0  0
    3.7277    0.6290   -0.9982 H   0  0  0  0  0  0  0  0  0  0  0  0
    4.6425   -2.0461   -0.0508 H   0  0  0  0  0  0  0  0  0  0  0  0
    0.9781    2.0054   -0.3039 H   0  0  0  0  0  0  0  0  0  0  0  0
    2.8975   -3.6293    2.2249 H   0  0  0  0  0  0  0  0  0  0  0  0
    2.4041    0.5639    1.1852 H   0  0  0  0  0  0  0  0  0  0  0  0
    2.4592   -1.8114   -0.7814 H   0  0  0  0  0  0  0  0  0  0  0  0
  1 11  1  0  0  0  0
  2 12  1  0  0  0  0
  3  9  2  0  0  0  0
  4 10  2  0  0  0  0
  5  9  1  0  0  0  0
  5 13  1  0  0  0  0
  6 10  1  0  0  0  0
  6 14  1  0  0  0  0
  7  8  1  0  0  0  0
  7  9  1  0  0  0  0
  7  1  1  0  0  0  0
  7 15  1  6  0  0  0
  8 10  1  0  0  0  0
  8  2  1  0  0  0  0
  8 16  1  1  0  0  0
M  END
$$$$
584902
 OpenBabel12061010223D

 33 35  0  0  0  0  0  0  0  0999 V2000
    7.5325   26.8197   28.6825 O   0  0  0  0  0  0  0  0  0  0  0  0
   11.2660   28.0260   27.9549 O   0  0  0  0  0  0  0  0  0  0  0  0
   12.7201   23.2892   29.9787 O   0  0  0  0  0  0  0  0  0  0  0  0
    6.3680   27.8757   25.9195 O   0  0  0  0  0  0  0  0  0  0  0  0
    5.7225   24.2723   27.9451 O   0  0  0  0  0  0  0  0  0  0  0  0
    9.7391   26.2166   28.1678 N   0  0  0  0  0  0  0  0  0  0  0  0
   11.8543   25.9449   28.8485 N   0  0  0  0  0  0  0  0  0  0  0  0
    8.9222   23.9832   28.7028 N   0  0  0  0  0  0  0  0  0  0  0  0
   10.5699   22.5757   29.6124 N   0  0  0  0  0  0  0  0  0  0  0  0
    8.3998   21.8209   29.2564 N   0  0  0  0  0  0  0  0  0  0  0  0
    9.8856   24.9404   28.6550 C   0  0  0  0  0  0  0  0  0  0  0  0
   11.1526   24.7949   29.0516 C   0  0  0  0  0  0  0  0  0  0  0  0
    8.5424   26.8285   27.6663 C   0  0  1  0  0  0  0  0  0  0  0  0
   10.9781   26.8887   28.2818 C   0  0  0  0  0  0  0  0  0  0  0  0
   11.5799   23.5115   29.5934 C   0  0  0  0  0  0  0  0  0  0  0  0
    7.9456   26.1547   26.4398 C   0  0  0  0  0  0  0  0  0  0  0  0
    6.2453   26.6908   28.0336 C   0  0  1  0  0  0  0  0  0  0  0  0
    6.5006   26.5848   26.5275 C   0  0  1  0  0  0  0  0  0  0  0  0
    9.2947   22.8361   29.1817 C   0  0  0  0  0  0  0  0  0  0  0  0
    5.5057   25.4950   28.6497 C   0  0  0  0  0  0  0  0  0  0  0  0
    6.4982   27.7582   24.9618 H   0  0  0  0  0  0  0  0  0  0  0  0
    5.2615   23.5860   28.4571 H   0  0  0  0  0  0  0  0  0  0  0  0
   12.8263   26.1012   29.0654 H   0  0  0  0  0  0  0  0  0  0  0  0
   10.7988   21.6792   30.0092 H   0  0  0  0  0  0  0  0  0  0  0  0
    7.5631   22.0417   28.7221 H   0  0  0  0  0  0  0  0  0  0  0  0
    8.7507   20.8932   29.0600 H   0  0  0  0  0  0  0  0  0  0  0  0
    8.7526   27.8811   27.4387 H   0  0  0  0  0  0  0  0  0  0  0  0
    8.0072   25.0642   26.5042 H   0  0  0  0  0  0  0  0  0  0  0  0
    8.4544   26.4693   25.5232 H   0  0  0  0  0  0  0  0  0  0  0  0
    5.6943   27.6046   28.2844 H   0  0  0  0  0  0  0  0  0  0  0  0
    5.8084   25.9155   26.0087 H   0  0  0  0  0  0  0  0  0  0  0  0
    5.8149   25.3436   29.6896 H   0  0  0  0  0  0  0  0  0  0  0  0
    4.4278   25.6841   28.6270 H   0  0  0  0  0  0  0  0  0  0  0  0
  1 13  1  0  0  0  0
  1 17  1  0  0  0  0
  2 14  2  0  0  0  0
  3 15  2  0  0  0  0
  4 21  1  0  0  0  0
  5 20  1  0  0  0  0
  5 22  1  0  0  0  0
  6 11  1  0  0  0  0
  6 14  1  0  0  0  0
  7 12  1  0  0  0  0
  7 14  1  0  0  0  0
  7 23  1  0  0  0  0
  8 11  1  0  0  0  0
  8 19  2  0  0  0  0
  9 15  1  0  0  0  0
  9 19  1  0  0  0  0
  9 24  1  0  0  0  0
 10 19  1  0  0  0  0
 10 25  1  0  0  0  0
 10 26  1  0  0  0  0
 11 12  2  0  0  0  0
 12 15  1  0  0  0  0
 13 16  1  0  0  0  0
 13  6  1  0  0  0  0
 13 27  1  1  0  0  0
 16 18  1  0  0  0  0
 16 28  1  0  0  0  0
 16 29  1  0  0  0  0
 17 18  1  0  0  0  0
 17 20  1  0  0  0  0
 17 30  1  6  0  0  0
 18  4  1  0  0  0  0
 18 31  1  1  0  0  0
 20 32  1  0  0  0  0
 20 33  1  0  0  0  0
M  END
$$$$
584907
 OpenBabel12061010223D

 31 31  0  0  0  0  0  0  0  0999 V2000
   13.0138  -18.8975   47.1307 O   0  0  0  0  0  0  0  0  0  0  0  0
   13.2338  -20.2498   43.1791 O   0  0  0  0  0  0  0  0  0  0  0  0
   11.4457  -21.4333   44.9386 O   0  0  0  0  0  0  0  0  0  0  0  0
   13.0911  -21.7142   48.0115 O   0  0  0  0  0  0  0  0  0  0  0  0
   15.0655  -18.5440   42.3236 O   0  0  0  0  0  0  0  0  0  0  0  0
   13.8747  -17.3164   43.8386 N   0  0  0  0  0  0  0  0  0  0  0  0
   14.0358  -16.8562   46.7373 N   0  0  0  0  0  0  0  0  0  0  0  0
   13.7157  -18.4120   44.8194 C   0  0  2  0  0  0  0  0  0  0  0  0
   12.7545  -19.5137   44.3178 C   0  0  2  0  0  0  0  0  0  0  0  0
   12.4792  -20.5559   45.4100 C   0  0  1  0  0  0  0  0  0  0  0  0
   13.1590  -17.8700   46.1678 C   0  0  1  0  0  0  0  0  0  0  0  0
   12.0611  -19.8950   46.7266 C   0  0  1  0  0  0  0  0  0  0  0  0
   11.9088  -20.9305   47.8538 C   0  0  0  0  0  0  0  0  0  0  0  0
   14.6066  -17.4635   42.6873 C   0  0  0  0  0  0  0  0  0  0  0  0
   14.7586  -16.2111   41.8688 C   0  0  0  0  0  0  0  0  0  0  0  0
   13.9945  -19.7603   42.7936 H   0  0  0  0  0  0  0  0  0  0  0  0
   11.7481  -21.7018   44.0455 H   0  0  0  0  0  0  0  0  0  0  0  0
   12.8805  -22.4194   48.6468 H   0  0  0  0  0  0  0  0  0  0  0  0
   13.7786  -16.3763   44.2001 H   0  0  0  0  0  0  0  0  0  0  0  0
   13.8759  -16.8780   47.7451 H   0  0  0  0  0  0  0  0  0  0  0  0
   13.7561  -15.9309   46.4283 H   0  0  0  0  0  0  0  0  0  0  0  0
   14.7086  -18.8571   44.9706 H   0  0  0  0  0  0  0  0  0  0  0  0
   11.8098  -19.0571   43.9964 H   0  0  0  0  0  0  0  0  0  0  0  0
   13.3824  -21.1627   45.5489 H   0  0  0  0  0  0  0  0  0  0  0  0
   12.1774  -17.4034   46.0103 H   0  0  0  0  0  0  0  0  0  0  0  0
   11.0842  -19.4067   46.6098 H   0  0  0  0  0  0  0  0  0  0  0  0
   11.7223  -20.4257   48.8075 H   0  0  0  0  0  0  0  0  0  0  0  0
   11.0749  -21.6081   47.6416 H   0  0  0  0  0  0  0  0  0  0  0  0
   14.3615  -15.3348   42.3885 H   0  0  0  0  0  0  0  0  0  0  0  0
   14.2129  -16.3364   40.9292 H   0  0  0  0  0  0  0  0  0  0  0  0
   15.8188  -16.0429   41.6614 H   0  0  0  0  0  0  0  0  0  0  0  0
  1 11  1  0  0  0  0
  1 12  1  0  0  0  0
  2 16  1  0  0  0  0
  3 17  1  0  0  0  0
  4 13  1  0  0  0  0
  4 18  1  0  0  0  0
  5 14  2  0  0  0  0
  6 14  1  0  0  0  0
  6 19  1  0  0  0  0
  7 20  1  0  0  0  0
  7 21  1  0  0  0  0
  8  9  1  0  0  0  0
  8 11  1  0  0  0  0
  8  6  1  0  0  0  0
  8 22  1  6  0  0  0
  9 10  1  0  0  0  0
  9  2  1  0  0  0  0
  9 23  1  1  0  0  0
 10 12  1  0  0  0  0
 10  3  1  0  0  0  0
 10 24  1  6  0  0  0
 11  7  1  0  0  0  0
 11 25  1  1  0  0  0
 12 13  1  0  0  0  0
 12 26  1  1  0  0  0
 13 27  1  0  0  0  0
 13 28  1  0  0  0  0
 14 15  1  0  0  0  0
 15 29  1  0  0  0  0
 15 30  1  0  0  0  0
 15 31  1  0  0  0  0
M  END
$$$$
584910
 OpenBabel12061010223D

 28 28  0  0  0  0  0  0  0  0999 V2000
    1.0927   -0.0355   -0.0674 S   0  0  0  0  0  0  0  0  0  0  0  0
    0.5958    0.9453   -1.0037 O   0  0  0  0  0  0  0  0  0  0  0  0
    0.6425   -1.4092   -0.0567 O   0  0  0  0  0  0  0  0  0  0  0  0
    0.8240    0.5166    1.4248 O   0  0  0  0  0  0  0  0  0  0  0  0
    7.5272   -0.9013   -4.6819 O   0  0  0  0  0  0  0  0  0  0  0  0
    5.5582   -0.9592   -2.5452 N   0  0  0  0  0  0  0  0  0  0  0  0
    2.8768    0.0169   -0.0207 C   0  0  0  0  0  0  0  0  0  0  0  0
    4.9980   -0.4756   -1.2790 C   0  0  0  0  0  0  0  0  0  0  0  0
    3.4687   -0.4664   -1.3364 C   0  0  0  0  0  0  0  0  0  0  0  0
    6.9406   -1.4536   -2.3666 C   0  0  0  0  0  0  0  0  0  0  0  0
    5.5756    0.0973   -3.5838 C   0  0  0  0  0  0  0  0  0  0  0  0
    7.5240   -1.9466   -3.7007 C   0  0  0  0  0  0  0  0  0  0  0  0
    6.1918   -0.4233   -4.8923 C   0  0  0  0  0  0  0  0  0  0  0  0
    0.3101   -0.1657    1.9091 H   0  0  0  0  0  0  0  0  0  0  0  0
    3.1981   -0.6155    0.8128 H   0  0  0  0  0  0  0  0  0  0  0  0
    3.1664    1.0537    0.1778 H   0  0  0  0  0  0  0  0  0  0  0  0
    5.2899   -1.1518   -0.4647 H   0  0  0  0  0  0  0  0  0  0  0  0
    5.3885    0.5166   -1.0192 H   0  0  0  0  0  0  0  0  0  0  0  0
    3.1094    0.1769   -2.1472 H   0  0  0  0  0  0  0  0  0  0  0  0
    3.1039   -1.4784   -1.5549 H   0  0  0  0  0  0  0  0  0  0  0  0
    6.9515   -2.2859   -1.6535 H   0  0  0  0  0  0  0  0  0  0  0  0
    7.5767   -0.6532   -1.9667 H   0  0  0  0  0  0  0  0  0  0  0  0
    6.1640    0.9551   -3.2315 H   0  0  0  0  0  0  0  0  0  0  0  0
    4.5618    0.4495   -3.7980 H   0  0  0  0  0  0  0  0  0  0  0  0
    8.5603   -2.2681   -3.5565 H   0  0  0  0  0  0  0  0  0  0  0  0
    6.9604   -2.8046   -4.0875 H   0  0  0  0  0  0  0  0  0  0  0  0
    5.5824   -1.2257   -5.3255 H   0  0  0  0  0  0  0  0  0  0  0  0
    6.2431    0.3881   -5.6254 H   0  0  0  0  0  0  0  0  0  0  0  0
  1  7  1  0  0  0  0
  1  4  1  0  0  0  0
  1  3  2  0  0  0  0
  1  2  2  0  0  0  0
  4 14  1  0  0  0  0
  5 12  1  0  0  0  0
  5 13  1  0  0  0  0
  6 10  1  0  0  0  0
  6 11  1  0  0  0  0
  7  9  1  0  0  0  0
  7 15  1  0  0  0  0
  7 16  1  0  0  0  0
  8  9  1  0  0  0  0
  8  6  1  0  0  0  0
  8 17  1  0  0  0  0
  8 18  1  0  0  0  0
  9 19  1  0  0  0  0
  9 20  1  0  0  0  0
 10 12  1  0  0  0  0
 10 21  1  0  0  0  0
 10 22  1  0  0  0  0
 11 13  1  0  0  0  0
 11 23  1  0  0  0  0
 11 24  1  0  0  0  0
 12 25  1  0  0  0  0
 12 26  1  0  0  0  0
 13 27  1  0  0  0  0
 13 28  1  0  0  0  0
M  END
$$$$
584922
 OpenBabel12061010223D

 32 31  0  0  0  0  0  0  0  0999 V2000
   -1.0640   -0.0676    1.3276 O   0  0  0  0  0  0  0  0  0  0  0  0
   -0.0713   -1.5950   -0.4859 O   0  0  0  0  0  0  0  0  0  0  0  0
    2.5281   -0.4418   -1.8040 O   0  0  0  0  0  0  0  0  0  0  0  0
    2.7669    1.2250    1.9604 O   0  0  0  0  0  0  0  0  0  0  0  0
    1.3714   -1.5881    5.0529 O   0  0  0  0  0  0  0  0  0  0  0  0
    3.8783   -2.6483   -0.9457 O   0  0  0  0  0  0  0  0  0  0  0  0
    0.2409   -0.1537    3.6761 N   0  0  0  0  0  0  0  0  0  0  0  0
    0.3793    0.0839    1.2143 C   0  0  1  0  0  0  0  0  0  0  0  0
    0.8049   -0.4912   -0.1600 C   0  0  1  0  0  0  0  0  0  0  0  0
    1.0485   -0.4829    2.4873 C   0  0  1  0  0  0  0  0  0  0  0  0
    2.2812   -0.8576   -0.4419 C   0  0  1  0  0  0  0  0  0  0  0  0
    2.4930    0.0407    2.7109 C   0  0  0  0  0  0  0  0  0  0  0  0
    0.4988   -0.7411    4.8923 C   0  0  0  0  0  0  0  0  0  0  0  0
    2.6208   -2.3602   -0.3261 C   0  0  0  0  0  0  0  0  0  0  0  0
   -0.3051   -0.2019    6.0422 C   0  0  0  0  0  0  0  0  0  0  0  0
   -1.2983   -0.7519    0.6629 H   0  0  0  0  0  0  0  0  0  0  0  0
    0.0934   -1.7884   -1.4315 H   0  0  0  0  0  0  0  0  0  0  0  0
    2.9547    0.4336   -1.7398 H   0  0  0  0  0  0  0  0  0  0  0  0
    3.6614    1.5153    2.2149 H   0  0  0  0  0  0  0  0  0  0  0  0
    3.8612   -3.5889   -1.1981 H   0  0  0  0  0  0  0  0  0  0  0  0
   -0.6419    0.3203    3.5084 H   0  0  0  0  0  0  0  0  0  0  0  0
    0.5300    1.1689    1.1902 H   0  0  0  0  0  0  0  0  0  0  0  0
    0.5097    0.2825   -0.8826 H   0  0  0  0  0  0  0  0  0  0  0  0
    1.0607   -1.5788    2.4448 H   0  0  0  0  0  0  0  0  0  0  0  0
    2.9887   -0.2893    0.1590 H   0  0  0  0  0  0  0  0  0  0  0  0
    2.6795    0.2891    3.7609 H   0  0  0  0  0  0  0  0  0  0  0  0
    3.2187   -0.7227    2.4183 H   0  0  0  0  0  0  0  0  0  0  0  0
    2.7031   -2.6593    0.7223 H   0  0  0  0  0  0  0  0  0  0  0  0
    1.8710   -2.9917   -0.8112 H   0  0  0  0  0  0  0  0  0  0  0  0
   -1.0402    0.5377    5.7164 H   0  0  0  0  0  0  0  0  0  0  0  0
    0.3842    0.2822    6.7417 H   0  0  0  0  0  0  0  0  0  0  0  0
   -0.8194   -1.0236    6.5459 H   0  0  0  0  0  0  0  0  0  0  0  0
  1 16  1  0  0  0  0
  2 17  1  0  0  0  0
  3 18  1  0  0  0  0
  4 12  1  0  0  0  0
  4 19  1  0  0  0  0
  5 13  2  0  0  0  0
  6 14  1  0  0  0  0
  6 20  1  0  0  0  0
  7 13  1  0  0  0  0
  7 21  1  0  0  0  0
  8  1  1  0  0  0  0
  8 22  1  6  0  0  0
  9  2  1  0  0  0  0
  9 11  1  0  0  0  0
  9  8  1  0  0  0  0
  9 23  1  1  0  0  0
 10  7  1  0  0  0  0
 10 12  1  0  0  0  0
 10  8  1  0  0  0  0
 10 24  1  1  0  0  0
 11  3  1  0  0  0  0
 11 14  1  0  0  0  0
 11 25  1  6  0  0  0
 12 26  1  0  0  0  0
 12 27  1  0  0  0  0
 13 15  1  0  0  0  0
 14 28  1  0  0  0  0
 14 29  1  0  0  0  0
 15 30  1  0  0  0  0
 15 31  1  0  0  0  0
 15 32  1  0  0  0  0
M  END
$$$$
585267
 OpenBabel12061010223D

 12 11  0  0  0  0  0  0  0  0999 V2000
    2.9645   -0.6561   -1.2392 O   0  0  0  0  0  0  0  0  0  0  0  0
    2.5592   -0.7448    2.2973 O   0  0  0  0  0  0  0  0  0  0  0  0
    0.5024    1.0122   -0.9233 O   0  0  0  0  0  0  0  0  0  0  0  0
    2.4804   -0.0593   -0.0326 C   0  0  2  0  0  0  0  0  0  0  0  0
    2.9834   -0.8639    1.1508 C   0  0  0  0  0  0  0  0  0  0  0  0
    0.9538   -0.0264   -0.0490 C   0  0  0  0  0  0  0  0  0  0  0  0
    3.8097   -0.2255   -1.4551 H   0  0  0  0  0  0  0  0  0  0  0  0
   -0.4647    0.9265   -0.9828 H   0  0  0  0  0  0  0  0  0  0  0  0
    2.8972    0.9521    0.0285 H   0  0  0  0  0  0  0  0  0  0  0  0
    3.8255   -1.5446    0.9382 H   0  0  0  0  0  0  0  0  0  0  0  0
    0.5489   -0.9751   -0.4181 H   0  0  0  0  0  0  0  0  0  0  0  0
    0.5391    0.1769    0.9430 H   0  0  0  0  0  0  0  0  0  0  0  0
  1  7  1  0  0  0  0
  2  5  2  0  0  0  0
  3  6  1  0  0  0  0
  3  8  1  0  0  0  0
  4  5  1  0  0  0  0
  4  6  1  0  0  0  0
  4  1  1  0  0  0  0
  4  9  1  6  0  0  0
  5 10  1  0  0  0  0
  6 11  1  0  0  0  0
  6 12  1  0  0  0  0
M  END
$$$$
585276
 OpenBabel12061010223D

 31 31  0  0  0  0  0  0  0  0999 V2000
   23.6809   49.8171  -25.8061 O   0  0  0  0  0  0  0  0  0  0  0  0
   24.0655   50.1870  -29.8586 O   0  0  0  0  0  0  0  0  0  0  0  0
   21.5812   49.7423  -28.7387 O   0  0  0  0  0  0  0  0  0  0  0  0
   22.5354   47.6297  -24.7415 O   0  0  0  0  0  0  0  0  0  0  0  0
   26.4936   51.1905  -29.8829 O   0  0  0  0  0  0  0  0  0  0  0  0
   26.2240   50.9315  -27.6322 N   0  0  0  0  0  0  0  0  0  0  0  0
   25.9055   49.6746  -25.2794 N   0  0  0  0  0  0  0  0  0  0  0  0
   25.2337   49.8384  -27.7015 C   0  0  2  0  0  0  0  0  0  0  0  0
   23.9349   50.2674  -28.4276 C   0  0  2  0  0  0  0  0  0  0  0  0
   22.7707   49.3445  -28.0492 C   0  0  1  0  0  0  0  0  0  0  0  0
   24.9034   49.2919  -26.2743 C   0  0  2  0  0  0  0  0  0  0  0  0
   22.5366   49.3322  -26.5274 C   0  0  1  0  0  0  0  0  0  0  0  0
   22.0793   47.9314  -26.0572 C   0  0  0  0  0  0  0  0  0  0  0  0
   26.8428   51.4534  -28.7338 C   0  0  0  0  0  0  0  0  0  0  0  0
   27.9750   52.3983  -28.4383 C   0  0  0  0  0  0  0  0  0  0  0  0
   24.9218   50.6193  -30.0866 H   0  0  0  0  0  0  0  0  0  0  0  0
   21.8857   49.9808  -29.6404 H   0  0  0  0  0  0  0  0  0  0  0  0
   22.2061   46.7404  -24.5222 H   0  0  0  0  0  0  0  0  0  0  0  0
   26.7350   50.9475  -26.7480 H   0  0  0  0  0  0  0  0  0  0  0  0
   25.7055   49.1008  -24.4565 H   0  0  0  0  0  0  0  0  0  0  0  0
   25.6041   50.6011  -24.9640 H   0  0  0  0  0  0  0  0  0  0  0  0
   25.7382   49.0442  -28.2683 H   0  0  0  0  0  0  0  0  0  0  0  0
   23.6774   51.3082  -28.1960 H   0  0  0  0  0  0  0  0  0  0  0  0
   23.0021   48.3387  -28.4211 H   0  0  0  0  0  0  0  0  0  0  0  0
   24.8495   48.1975  -26.3117 H   0  0  0  0  0  0  0  0  0  0  0  0
   21.7279   50.0303  -26.2781 H   0  0  0  0  0  0  0  0  0  0  0  0
   20.9847   47.8803  -26.0660 H   0  0  0  0  0  0  0  0  0  0  0  0
   22.4487   47.1411  -26.7186 H   0  0  0  0  0  0  0  0  0  0  0  0
   28.1350   52.5162  -27.3631 H   0  0  0  0  0  0  0  0  0  0  0  0
   27.7413   53.3773  -28.8648 H   0  0  0  0  0  0  0  0  0  0  0  0
   28.8922   52.0082  -28.8874 H   0  0  0  0  0  0  0  0  0  0  0  0
  1 11  1  0  0  0  0
  1 12  1  0  0  0  0
  2 16  1  0  0  0  0
  3 17  1  0  0  0  0
  4 13  1  0  0  0  0
  4 18  1  0  0  0  0
  5 14  2  0  0  0  0
  6 14  1  0  0  0  0
  6 19  1  0  0  0  0
  7 20  1  0  0  0  0
  7 21  1  0  0  0  0
  8  9  1  0  0  0  0
  8 11  1  0  0  0  0
  8  6  1  0  0  0  0
  8 22  1  1  0  0  0
  9 10  1  0  0  0  0
  9  2  1  0  0  0  0
  9 23  1  6  0  0  0
 10 12  1  0  0  0  0
 10  3  1  0  0  0  0
 10 24  1  1  0  0  0
 11  7  1  0  0  0  0
 11 25  1  1  0  0  0
 12 13  1  0  0  0  0
 12 26  1  6  0  0  0
 13 27  1  0  0  0  0
 13 28  1  0  0  0  0
 14 15  1  0  0  0  0
 15 29  1  0  0  0  0
 15 30  1  0  0  0  0
 15 31  1  0  0  0  0
M  END
$$$$
585283
 OpenBabel12061010223D

 24 24  0  0  0  0  0  0  0  0999 V2000
   28.0656  -12.2193   16.3670 O   0  0  0  0  0  0  0  0  0  0  0  0
   24.6661  -11.1027   18.5026 O   0  0  0  0  0  0  0  0  0  0  0  0
   26.5136  -13.0438   19.6316 O   0  0  0  0  0  0  0  0  0  0  0  0
   25.3727  -11.3022   15.8686 O   0  0  0  0  0  0  0  0  0  0  0  0
   28.0080  -10.3081   15.0857 O   0  0  0  0  0  0  0  0  0  0  0  0
   29.6305  -14.5069   17.1582 O   0  0  0  0  0  0  0  0  0  0  0  0
   26.0651  -11.1787   18.1696 C   0  0  1  0  0  0  0  0  0  0  0  0
   26.5323  -12.6388   18.2549 C   0  0  1  0  0  0  0  0  0  0  0  0
   26.2730  -10.6192   16.7632 C   0  0  1  0  0  0  0  0  0  0  0  0
   27.9478  -12.8157   17.6698 C   0  0  1  0  0  0  0  0  0  0  0  0
   27.7467  -10.8345   16.3732 C   0  0  1  0  0  0  0  0  0  0  0  0
   28.2676  -14.3138   17.5376 C   0  0  0  0  0  0  0  0  0  0  0  0
   24.5983  -11.2613   19.4611 H   0  0  0  0  0  0  0  0  0  0  0  0
   25.5958  -13.2878   19.8460 H   0  0  0  0  0  0  0  0  0  0  0  0
   24.4922  -11.2222   16.2834 H   0  0  0  0  0  0  0  0  0  0  0  0
   28.8774  -10.6783   14.8544 H   0  0  0  0  0  0  0  0  0  0  0  0
   29.7101  -15.4318   16.8678 H   0  0  0  0  0  0  0  0  0  0  0  0
   26.6020  -10.5624   18.9010 H   0  0  0  0  0  0  0  0  0  0  0  0
   25.8234  -13.2821   17.7184 H   0  0  0  0  0  0  0  0  0  0  0  0
   26.0071   -9.5580   16.7127 H   0  0  0  0  0  0  0  0  0  0  0  0
   28.7017  -12.3589   18.3245 H   0  0  0  0  0  0  0  0  0  0  0  0
   28.4068  -10.3114   17.0764 H   0  0  0  0  0  0  0  0  0  0  0  0
   28.1114  -14.8397   18.4844 H   0  0  0  0  0  0  0  0  0  0  0  0
   27.6373  -14.7693   16.7654 H   0  0  0  0  0  0  0  0  0  0  0  0
  1 10  1  0  0  0  0
  1 11  1  0  0  0  0
  2 13  1  0  0  0  0
  3 14  1  0  0  0  0
  4 15  1  0  0  0  0
  5 16  1  0  0  0  0
  6 12  1  0  0  0  0
  6 17  1  0  0  0  0
  7  8  1  0  0  0  0
  7  9  1  0  0  0  0
  7  2  1  0  0  0  0
  7 18  1  6  0  0  0
  8 10  1  0  0  0  0
  8  3  1  0  0  0  0
  8 19  1  1  0  0  0
  9 11  1  0  0  0  0
  9  4  1  0  0  0  0
  9 20  1  1  0  0  0
 10 12  1  0  0  0  0
 10 21  1  6  0  0  0
 11  5  1  0  0  0  0
 11 22  1  6  0  0  0
 12 23  1  0  0  0  0
 12 24  1  0  0  0  0
M  END
$$$$
585306
 OpenBabel12061010223D

 22 22  0  0  0  0  0  0  0  0999 V2000
    0.9630   -0.3418    0.2385 O   0  0  0  0  0  0  0  0  0  0  0  0
    2.8344    0.8991    0.6014 O   0  0  0  0  0  0  0  0  0  0  0  0
    5.6295   -3.8754   -2.4924 N   0  0  0  0  0  0  0  0  0  0  0  0
    6.7077   -2.9345   -4.4463 N   0  0  0  0  0  0  0  0  0  0  0  0
    7.2990   -4.9031   -3.6022 N   0  0  0  0  0  0  0  0  0  0  0  0
    3.0627   -1.1137   -0.5615 C   0  0  0  0  0  0  0  0  0  0  0  0
    4.8192   -2.9071   -1.8653 C   0  0  0  0  0  0  0  0  0  0  0  0
    3.8342   -0.6823   -1.6372 C   0  0  0  0  0  0  0  0  0  0  0  0
    3.1392   -2.4350   -0.1318 C   0  0  0  0  0  0  0  0  0  0  0  0
    4.7076   -1.5731   -2.2714 C   0  0  0  0  0  0  0  0  0  0  0  0
    4.0081   -3.3202   -0.7852 C   0  0  0  0  0  0  0  0  0  0  0  0
    2.1621   -0.1646    0.1152 C   0  0  0  0  0  0  0  0  0  0  0  0
    6.5071   -3.8069   -3.5274 C   0  0  0  0  0  0  0  0  0  0  0  0
    3.8058    0.8320    0.5174 H   0  0  0  0  0  0  0  0  0  0  0  0
    5.7549   -4.7021   -1.9225 H   0  0  0  0  0  0  0  0  0  0  0  0
    6.0425   -2.1740   -4.3752 H   0  0  0  0  0  0  0  0  0  0  0  0
    6.7983   -5.7816   -3.5907 H   0  0  0  0  0  0  0  0  0  0  0  0
    7.8369   -4.8333   -4.4647 H   0  0  0  0  0  0  0  0  0  0  0  0
    3.7534    0.3389   -2.0033 H   0  0  0  0  0  0  0  0  0  0  0  0
    2.5306   -2.7782    0.7024 H   0  0  0  0  0  0  0  0  0  0  0  0
    5.3006   -1.1599   -3.0739 H   0  0  0  0  0  0  0  0  0  0  0  0
    4.0465   -4.3498   -0.4320 H   0  0  0  0  0  0  0  0  0  0  0  0
  1 12  2  0  0  0  0
  2 12  1  0  0  0  0
  2 14  1  0  0  0  0
  3  7  1  0  0  0  0
  3 13  1  0  0  0  0
  3 15  1  0  0  0  0
  4 13  2  0  0  0  0
  4 16  1  0  0  0  0
  5 13  1  0  0  0  0
  5 17  1  0  0  0  0
  5 18  1  0  0  0  0
  6  8  2  0  0  0  0
  6  9  1  0  0  0  0
  7 10  2  0  0  0  0
  7 11  1  0  0  0  0
  8 10  1  0  0  0  0
  8 19  1  0  0  0  0
  9 11  2  0  0  0  0
  9 20  1  0  0  0  0
 10 21  1  0  0  0  0
 11 22  1  0  0  0  0
 12  6  1  0  0  0  0
M  END
$$$$
585328
 OpenBabel12061010223D

 57 60  0  0  0  0  0  0  0  0999 V2000
    0.9830   -0.1351    0.1315 S   0  0  0  0  0  0  0  0  0  0  0  0
   -5.8658    0.5373   -8.3941 O   0  0  0  0  0  0  0  0  0  0  0  0
    0.6147   -1.4268    0.6652 O   0  0  0  0  0  0  0  0  0  0  0  0
    0.5004    1.0928    0.7213 O   0  0  0  0  0  0  0  0  0  0  0  0
   -3.4929   -0.3036   -4.5647 N   0  0  0  0  0  0  0  0  0  0  0  0
   -6.8613    1.3795   -5.0485 N   0  0  2  0  0  0  0  0  0  0  0  0
    0.4631   -0.1493   -1.4900 N   0  0  0  0  0  0  0  0  0  0  0  0
   -4.6496    0.3240   -5.0091 C   0  0  0  0  0  0  0  0  0  0  0  0
   -4.7291    0.0914   -6.3748 C   0  0  0  0  0  0  0  0  0  0  0  0
   -3.7146   -0.8246   -6.7385 C   0  0  0  0  0  0  0  0  0  0  0  0
   -3.0069   -1.1336   -5.5715 C   0  0  0  0  0  0  0  0  0  0  0  0
   -5.6214    1.2010   -4.2398 C   0  0  2  0  0  0  0  0  0  0  0  0
   -5.7530    0.7307   -7.1857 C   0  0  0  0  0  0  0  0  0  0  0  0
   -6.6029    1.7704   -6.4536 C   0  0  0  0  0  0  0  0  0  0  0  0
   -3.3498   -1.4405   -7.9547 C   0  0  0  0  0  0  0  0  0  0  0  0
   -2.0015   -2.1188   -5.5866 C   0  0  0  0  0  0  0  0  0  0  0  0
   -2.9168   -0.1650   -3.2338 C   0  0  0  0  0  0  0  0  0  0  0  0
   -6.0637    0.6111   -2.8848 C   0  0  0  0  0  0  0  0  0  0  0  0
   -7.7869    2.3366   -4.4289 C   0  0  0  0  0  0  0  0  0  0  0  0
   -2.3106   -2.3712   -7.9792 C   0  0  0  0  0  0  0  0  0  0  0  0
   -1.6561   -2.7154   -6.8047 C   0  0  0  0  0  0  0  0  0  0  0  0
   -7.0345    1.5486   -2.1660 C   0  0  0  0  0  0  0  0  0  0  0  0
   -8.2314    1.8578   -3.0500 C   0  0  0  0  0  0  0  0  0  0  0  0
   -1.3956   -0.0116   -3.1084 C   0  0  0  0  0  0  0  0  0  0  0  0
   -1.0058    0.0403   -1.6293 C   0  0  0  0  0  0  0  0  0  0  0  0
    2.7807   -0.0427   -0.0363 C   0  0  0  0  0  0  0  0  0  0  0  0
    3.4163    0.0573    1.3487 C   0  0  0  0  0  0  0  0  0  0  0  0
    3.3405   -1.2437   -0.7915 C   0  0  0  0  0  0  0  0  0  0  0  0
    0.7410   -1.0416   -1.9056 H   0  0  0  0  0  0  0  0  0  0  0  0
   -5.1362    2.1748   -4.0844 H   0  0  0  0  0  0  0  0  0  0  0  0
   -6.0980    2.7410   -6.5164 H   0  0  0  0  0  0  0  0  0  0  0  0
   -7.5557    1.8308   -6.9940 H   0  0  0  0  0  0  0  0  0  0  0  0
   -3.8869   -1.2003   -8.8694 H   0  0  0  0  0  0  0  0  0  0  0  0
   -1.4924   -2.4367   -4.6851 H   0  0  0  0  0  0  0  0  0  0  0  0
   -3.3360    0.7464   -2.7996 H   0  0  0  0  0  0  0  0  0  0  0  0
   -3.2743   -1.0283   -2.6608 H   0  0  0  0  0  0  0  0  0  0  0  0
   -5.2268    0.4421   -2.2066 H   0  0  0  0  0  0  0  0  0  0  0  0
   -6.5358   -0.3695   -3.0324 H   0  0  0  0  0  0  0  0  0  0  0  0
   -8.6862    2.4450   -5.0481 H   0  0  0  0  0  0  0  0  0  0  0  0
   -7.3249    3.3291   -4.3518 H   0  0  0  0  0  0  0  0  0  0  0  0
   -2.0324   -2.8411   -8.9188 H   0  0  0  0  0  0  0  0  0  0  0  0
   -0.8654   -3.4615   -6.8313 H   0  0  0  0  0  0  0  0  0  0  0  0
   -6.5177    2.4818   -1.9082 H   0  0  0  0  0  0  0  0  0  0  0  0
   -7.3686    1.0970   -1.2256 H   0  0  0  0  0  0  0  0  0  0  0  0
   -8.8489    0.9567   -3.1542 H   0  0  0  0  0  0  0  0  0  0  0  0
   -8.8582    2.6213   -2.5753 H   0  0  0  0  0  0  0  0  0  0  0  0
   -0.8609   -0.8358   -3.5800 H   0  0  0  0  0  0  0  0  0  0  0  0
   -1.0619    0.8997   -3.6196 H   0  0  0  0  0  0  0  0  0  0  0  0
   -1.3078    1.0021   -1.2030 H   0  0  0  0  0  0  0  0  0  0  0  0
   -1.5112   -0.7673   -1.0865 H   0  0  0  0  0  0  0  0  0  0  0  0
    2.9908    0.8785   -0.5911 H   0  0  0  0  0  0  0  0  0  0  0  0
    3.1805   -0.8210    1.9597 H   0  0  0  0  0  0  0  0  0  0  0  0
    3.0515    0.9396    1.8849 H   0  0  0  0  0  0  0  0  0  0  0  0
    4.5058    0.1373    1.2740 H   0  0  0  0  0  0  0  0  0  0  0  0
    3.0784   -2.1859   -0.2980 H   0  0  0  0  0  0  0  0  0  0  0  0
    4.4324   -1.1887   -0.8540 H   0  0  0  0  0  0  0  0  0  0  0  0
    2.9559   -1.2868   -1.8147 H   0  0  0  0  0  0  0  0  0  0  0  0
  1 26  1  0  0  0  0
  1  7  1  0  0  0  0
  1  4  2  0  0  0  0
  1  3  2  0  0  0  0
  2 13  2  0  0  0  0
  5  8  1  0  0  0  0
  5 11  1  0  0  0  0
  6 12  1  0  0  0  0
  6 14  1  1  0  0  0
  6 19  1  0  0  0  0
  7 25  1  0  0  0  0
  7 29  1  0  0  0  0
  8  9  2  0  0  0  0
  9 10  1  0  0  0  0
  9 13  1  0  0  0  0
 10 11  2  0  0  0  0
 10 15  1  0  0  0  0
 11 16  1  0  0  0  0
 12  8  1  0  0  0  0
 12 18  1  0  0  0  0
 12 30  1  6  0  0  0
 13 14  1  0  0  0  0
 14 31  1  0  0  0  0
 14 32  1  0  0  0  0
 15 20  2  0  0  0  0
 15 33  1  0  0  0  0
 16 21  2  0  0  0  0
 16 34  1  0  0  0  0
 17 24  1  0  0  0  0
 17  5  1  0  0  0  0
 17 35  1  0  0  0  0
 17 36  1  0  0  0  0
 18 22  1  0  0  0  0
 18 37  1  0  0  0  0
 18 38  1  0  0  0  0
 19 23  1  0  0  0  0
 19 39  1  0  0  0  0
 19 40  1  0  0  0  0
 20 21  1  0  0  0  0
 20 41  1  0  0  0  0
 21 42  1  0  0  0  0
 22 23  1  0  0  0  0
 22 43  1  0  0  0  0
 22 44  1  0  0  0  0
 23 45  1  0  0  0  0
 23 46  1  0  0  0  0
 24 25  1  0  0  0  0
 24 47  1  0  0  0  0
 24 48  1  0  0  0  0
 25 49  1  0  0  0  0
 25 50  1  0  0  0  0
 26 28  1  0  0  0  0
 26 27  1  0  0  0  0
 26 51  1  0  0  0  0
 27 52  1  0  0  0  0
 27 53  1  0  0  0  0
 27 54  1  0  0  0  0
 28 55  1  0  0  0  0
 28 56  1  0  0  0  0
 28 57  1  0  0  0  0
M  END
$$$$
585332
 OpenBabel12061010223D

 42 44  0  0  0  0  0  0  0  0999 V2000
    3.7015   -4.6607   -2.6091 P   0  0  0  0  0  0  0  0  0  0  0  0
   -0.3799   -3.0699   -2.5308 O   0  0  0  0  0  0  0  0  0  0  0  0
   -2.1220   -1.4315   -0.4006 O   0  0  0  0  0  0  0  0  0  0  0  0
   -1.4055   -3.6386    0.8836 O   0  0  0  0  0  0  0  0  0  0  0  0
    0.9466   -5.6585   -1.6451 O   0  0  0  0  0  0  0  0  0  0  0  0
    1.6295   -7.7535   -1.2542 O   0  0  0  0  0  0  0  0  0  0  0  0
    2.4366   -4.5187   -3.4295 O   0  0  0  0  0  0  0  0  0  0  0  0
    3.7789   -4.2107   -1.0518 O   0  0  0  0  0  0  0  0  0  0  0  0
    4.0263   -3.0074   -3.0017 O   0  0  0  0  0  0  0  0  0  0  0  0
   -2.4882   -3.2337   -3.5682 N   0  0  0  0  0  0  0  0  0  0  0  0
   -3.3648   -4.9350   -4.6994 N   0  0  0  0  0  0  0  0  0  0  0  0
   -3.9425   -1.4243   -4.3132 N   0  0  0  0  0  0  0  0  0  0  0  0
   -5.6457   -2.2466   -5.8467 N   0  0  0  0  0  0  0  0  0  0  0  0
   -5.9013   -4.5190   -6.4184 N   0  0  0  0  0  0  0  0  0  0  0  0
   -1.7139   -2.5212   -2.5754 C   0  0  1  0  0  0  0  0  0  0  0  0
   -3.5251   -2.7017   -4.2852 C   0  0  0  0  0  0  0  0  0  0  0  0
   -2.3078   -2.6488   -1.1611 C   0  0  1  0  0  0  0  0  0  0  0  0
   -4.0750   -3.7808   -4.9566 C   0  0  0  0  0  0  0  0  0  0  0  0
   -1.4310   -3.7335   -0.5346 C   0  0  1  0  0  0  0  0  0  0  0  0
   -0.1006   -3.3816   -1.1513 C   0  0  1  0  0  0  0  0  0  0  0  0
   -2.3987   -4.5621   -3.8860 C   0  0  0  0  0  0  0  0  0  0  0  0
   -5.2104   -3.5231   -5.7408 C   0  0  0  0  0  0  0  0  0  0  0  0
    1.0525   -4.3710   -0.9801 C   0  0  0  0  0  0  0  0  0  0  0  0
   -4.9977   -1.2892   -5.1467 C   0  0  0  0  0  0  0  0  0  0  0  0
    1.9354   -6.6133   -1.6163 C   0  0  0  0  0  0  0  0  0  0  0  0
    3.3580   -6.4095   -2.1939 C   0  0  0  0  0  0  0  0  0  0  0  0
   -2.6372   -0.7298   -0.8424 H   0  0  0  0  0  0  0  0  0  0  0  0
   -1.4912   -2.6826    1.0841 H   0  0  0  0  0  0  0  0  0  0  0  0
    4.2512   -3.3560   -0.9774 H   0  0  0  0  0  0  0  0  0  0  0  0
    4.2236   -2.9418   -3.9576 H   0  0  0  0  0  0  0  0  0  0  0  0
   -6.4252   -4.1611   -7.2048 H   0  0  0  0  0  0  0  0  0  0  0  0
   -5.3540   -5.3623   -6.5552 H   0  0  0  0  0  0  0  0  0  0  0  0
   -1.6308   -1.4752   -2.8940 H   0  0  0  0  0  0  0  0  0  0  0  0
   -3.3740   -2.8889   -1.1240 H   0  0  0  0  0  0  0  0  0  0  0  0
   -1.7554   -4.7331   -0.8384 H   0  0  0  0  0  0  0  0  0  0  0  0
    0.2600   -2.4435   -0.6985 H   0  0  0  0  0  0  0  0  0  0  0  0
   -1.6240   -5.2069   -3.4864 H   0  0  0  0  0  0  0  0  0  0  0  0
    1.8224   -3.7780   -1.4383 H   0  0  0  0  0  0  0  0  0  0  0  0
    1.2948   -4.5276    0.0745 H   0  0  0  0  0  0  0  0  0  0  0  0
   -5.3793   -0.2794   -5.2721 H   0  0  0  0  0  0  0  0  0  0  0  0
    4.0822   -6.7445   -1.4450 H   0  0  0  0  0  0  0  0  0  0  0  0
    3.4593   -7.0119   -3.1014 H   0  0  0  0  0  0  0  0  0  0  0  0
  1 26  1  0  0  0  0
  1  9  1  0  0  0  0
  1  8  1  0  0  0  0
  1  7  2  0  0  0  0
  2 15  1  0  0  0  0
  2 20  1  0  0  0  0
  3 27  1  0  0  0  0
  4 28  1  0  0  0  0
  5 25  1  0  0  0  0
  5 23  1  0  0  0  0
  6 25  2  0  0  0  0
  8 29  1  0  0  0  0
  9 30  1  0  0  0  0
 10 16  1  0  0  0  0
 10 21  1  0  0  0  0
 11 18  1  0  0  0  0
 11 21  2  0  0  0  0
 12 16  2  0  0  0  0
 12 24  1  0  0  0  0
 13 22  1  0  0  0  0
 13 24  2  0  0  0  0
 14 22  1  0  0  0  0
 14 31  1  0  0  0  0
 14 32  1  0  0  0  0
 15 17  1  0  0  0  0
 15 10  1  0  0  0  0
 15 33  1  1  0  0  0
 16 18  1  0  0  0  0
 17 19  1  0  0  0  0
 17  3  1  0  0  0  0
 17 34  1  1  0  0  0
 18 22  2  0  0  0  0
 19 20  1  0  0  0  0
 19  4  1  0  0  0  0
 19 35  1  1  0  0  0
 20 23  1  0  0  0  0
 20 36  1  6  0  0  0
 21 37  1  0  0  0  0
 23 38  1  0  0  0  0
 23 39  1  0  0  0  0
 24 40  1  0  0  0  0
 25 26  1  0  0  0  0
 26 41  1  0  0  0  0
 26 42  1  0  0  0  0
M  END
$$$$
585338
 OpenBabel12061010223D

 40 39  0  0  0  0  0  0  0  0999 V2000
    1.1037   -0.0465   -0.0486 N   0  0  0  0  0  0  0  0  0  0  0  0
   -3.5185    3.5422    2.0422 N   0  0  0  0  0  0  0  0  0  0  0  0
    5.1626   -2.4802   -1.3911 N   0  0  0  0  0  0  0  0  0  0  0  0
   -7.4981    6.0431    3.4795 N   0  0  0  0  0  0  0  0  0  0  0  0
   -0.9396    1.1223    0.6375 C   0  0  0  0  0  0  0  0  0  0  0  0
   -1.4949    2.3558    1.3533 C   0  0  0  0  0  0  0  0  0  0  0  0
    0.5886    1.1289    0.6545 C   0  0  0  0  0  0  0  0  0  0  0  0
   -3.0229    2.3595    1.3386 C   0  0  0  0  0  0  0  0  0  0  0  0
    2.5676   -0.0514   -0.0361 C   0  0  0  0  0  0  0  0  0  0  0  0
   -4.9813    3.5745    2.0446 C   0  0  0  0  0  0  0  0  0  0  0  0
    3.1067   -1.2994   -0.7375 C   0  0  0  0  0  0  0  0  0  0  0  0
   -5.4835    4.8236    2.7720 C   0  0  0  0  0  0  0  0  0  0  0  0
    4.6351   -1.2859   -0.7415 C   0  0  0  0  0  0  0  0  0  0  0  0
   -7.0113    4.8577    2.7837 C   0  0  0  0  0  0  0  0  0  0  0  0
    0.7559   -0.8943    0.4003 H   0  0  0  0  0  0  0  0  0  0  0  0
   -3.1553    4.3858    1.5985 H   0  0  0  0  0  0  0  0  0  0  0  0
    6.1790   -2.4200   -1.4350 H   0  0  0  0  0  0  0  0  0  0  0  0
    4.8374   -2.5162   -2.3570 H   0  0  0  0  0  0  0  0  0  0  0  0
   -8.5146    6.0740    3.4286 H   0  0  0  0  0  0  0  0  0  0  0  0
   -7.1602    6.8833    3.0102 H   0  0  0  0  0  0  0  0  0  0  0  0
   -1.3152    0.2145    1.1265 H   0  0  0  0  0  0  0  0  0  0  0  0
   -1.3010    1.1058   -0.3985 H   0  0  0  0  0  0  0  0  0  0  0  0
   -1.1154    3.2626    0.8654 H   0  0  0  0  0  0  0  0  0  0  0  0
   -1.1330    2.3708    2.3893 H   0  0  0  0  0  0  0  0  0  0  0  0
    0.9513    2.0419    0.1673 H   0  0  0  0  0  0  0  0  0  0  0  0
    0.9418    1.1345    1.6927 H   0  0  0  0  0  0  0  0  0  0  0  0
   -3.3925    1.4510    1.8289 H   0  0  0  0  0  0  0  0  0  0  0  0
   -3.3797    2.3566    0.3017 H   0  0  0  0  0  0  0  0  0  0  0  0
    2.9363   -0.0283    0.9966 H   0  0  0  0  0  0  0  0  0  0  0  0
    2.9428    0.8417   -0.5500 H   0  0  0  0  0  0  0  0  0  0  0  0
   -5.3712    2.6815    2.5478 H   0  0  0  0  0  0  0  0  0  0  0  0
   -5.3595    3.5762    1.0151 H   0  0  0  0  0  0  0  0  0  0  0  0
    2.7314   -1.3385   -1.7683 H   0  0  0  0  0  0  0  0  0  0  0  0
    2.7440   -2.2003   -0.2257 H   0  0  0  0  0  0  0  0  0  0  0  0
   -5.0953    5.7234    2.2769 H   0  0  0  0  0  0  0  0  0  0  0  0
   -5.1037    4.8313    3.8020 H   0  0  0  0  0  0  0  0  0  0  0  0
    5.0127   -1.2457    0.2860 H   0  0  0  0  0  0  0  0  0  0  0  0
    5.0032   -0.3968   -1.2655 H   0  0  0  0  0  0  0  0  0  0  0  0
   -7.4031    3.9659    3.2852 H   0  0  0  0  0  0  0  0  0  0  0  0
   -7.3964    4.8581    1.7579 H   0  0  0  0  0  0  0  0  0  0  0  0
  1  9  1  0  0  0  0
  1  7  1  0  0  0  0
  1 15  1  0  0  0  0
  2  8  1  0  0  0  0
  2 10  1  0  0  0  0
  2 16  1  0  0  0  0
  3 13  1  0  0  0  0
  3 17  1  0  0  0  0
  3 18  1  0  0  0  0
  4 14  1  0  0  0  0
  4 19  1  0  0  0  0
  4 20  1  0  0  0  0
  5  7  1  0  0  0  0
  5  6  1  0  0  0  0
  5 21  1  0  0  0  0
  5 22  1  0  0  0  0
  6  8  1  0  0  0  0
  6 23  1  0  0  0  0
  6 24  1  0  0  0  0
  7 25  1  0  0  0  0
  7 26  1  0  0  0  0
  8 27  1  0  0  0  0
  8 28  1  0  0  0  0
  9 11  1  0  0  0  0
  9 29  1  0  0  0  0
  9 30  1  0  0  0  0
 10 12  1  0  0  0  0
 10 31  1  0  0  0  0
 10 32  1  0  0  0  0
 11 13  1  0  0  0  0
 11 33  1  0  0  0  0
 11 34  1  0  0  0  0
 12 14  1  0  0  0  0
 12 35  1  0  0  0  0
 12 36  1  0  0  0  0
 13 37  1  0  0  0  0
 13 38  1  0  0  0  0
 14 39  1  0  0  0  0
 14 40  1  0  0  0  0
M  END
$$$$
585355
 OpenBabel12061010223D

 20 20  0  0  0  0  0  0  0  0999 V2000
    1.1135   -0.1121    0.1812 S   0  0  0  0  0  0  0  0  0  0  0  0
    8.5224   -2.6581    4.6940 O   0  0  0  0  0  0  0  0  0  0  0  0
    3.2955    0.6129   -1.0490 O   0  0  0  0  0  0  0  0  0  0  0  0
    5.9182   -1.0494    1.8908 C   0  0  0  0  0  0  0  0  0  0  0  0
    7.6705   -2.1018    3.7867 C   0  0  0  0  0  0  0  0  0  0  0  0
    6.6373   -0.1971    2.7374 C   0  0  0  0  0  0  0  0  0  0  0  0
    6.0835   -2.4346    2.0037 C   0  0  0  0  0  0  0  0  0  0  0  0
    5.0222   -0.4790    0.8853 C   0  0  0  0  0  0  0  0  0  0  0  0
    7.5141   -0.7229    3.6900 C   0  0  0  0  0  0  0  0  0  0  0  0
    6.9625   -2.9599    2.9532 C   0  0  0  0  0  0  0  0  0  0  0  0
    3.6887   -0.5740    0.9829 C   0  0  0  0  0  0  0  0  0  0  0  0
    2.8415    0.0389   -0.0696 C   0  0  0  0  0  0  0  0  0  0  0  0
    1.1312   -0.7469    1.3578 H   0  0  0  0  0  0  0  0  0  0  0  0
    8.9691   -1.9452    5.1795 H   0  0  0  0  0  0  0  0  0  0  0  0
    6.5205    0.8817    2.6597 H   0  0  0  0  0  0  0  0  0  0  0  0
    5.5464   -3.1135    1.3459 H   0  0  0  0  0  0  0  0  0  0  0  0
    5.5023    0.0429    0.0591 H   0  0  0  0  0  0  0  0  0  0  0  0
    8.0630   -0.0462    4.3371 H   0  0  0  0  0  0  0  0  0  0  0  0
    7.1015   -4.0342    3.0360 H   0  0  0  0  0  0  0  0  0  0  0  0
    3.2193   -1.0801    1.8173 H   0  0  0  0  0  0  0  0  0  0  0  0
  1 12  1  0  0  0  0
  1 13  1  0  0  0  0
  2  5  1  0  0  0  0
  2 14  1  0  0  0  0
  3 12  2  0  0  0  0
  4  6  2  0  0  0  0
  4  7  1  0  0  0  0
  5  9  2  0  0  0  0
  5 10  1  0  0  0  0
  6  9  1  0  0  0  0
  6 15  1  0  0  0  0
  7 10  2  0  0  0  0
  7 16  1  0  0  0  0
  8 11  2  3  0  0  0
  8  4  1  0  0  0  0
  8 17  1  0  0  0  0
  9 18  1  0  0  0  0
 10 19  1  0  0  0  0
 11 12  1  0  0  0  0
 11 20  1  0  0  0  0
M  END
$$$$
585367
 OpenBabel12061010223D

 31 31  0  0  0  0  0  0  0  0999 V2000
   11.8040   84.1178   -0.4172 O   0  0  0  0  0  0  0  0  0  0  0  0
    8.5793   86.7698   -0.4627 O   0  0  0  0  0  0  0  0  0  0  0  0
   10.4666   86.8708   -2.4899 O   0  0  0  0  0  0  0  0  0  0  0  0
   13.5721   86.4176   -1.1393 O   0  0  0  0  0  0  0  0  0  0  0  0
    7.2940   85.8417    1.6697 O   0  0  0  0  0  0  0  0  0  0  0  0
    8.2377   83.9713    0.7646 N   0  0  0  0  0  0  0  0  0  0  0  0
   10.8678   82.6340    1.0932 N   0  0  0  0  0  0  0  0  0  0  0  0
    9.5209   84.6094    0.3940 C   0  0  2  0  0  0  0  0  0  0  0  0
    9.3494   85.5973   -0.7834 C   0  0  2  0  0  0  0  0  0  0  0  0
   10.7017   86.1060   -1.2988 C   0  0  1  0  0  0  0  0  0  0  0  0
   10.5781   83.5387   -0.0082 C   0  0  1  0  0  0  0  0  0  0  0  0
   11.6568   84.9447   -1.5823 C   0  0  1  0  0  0  0  0  0  0  0  0
   13.0403   85.4418   -2.0341 C   0  0  0  0  0  0  0  0  0  0  0  0
    7.2385   84.6392    1.4241 C   0  0  0  0  0  0  0  0  0  0  0  0
    6.0370   83.8039    1.7700 C   0  0  0  0  0  0  0  0  0  0  0  0
    8.0917   86.5991    0.3738 H   0  0  0  0  0  0  0  0  0  0  0  0
    9.7658   87.5056   -2.2308 H   0  0  0  0  0  0  0  0  0  0  0  0
   14.3037   86.8578   -1.6046 H   0  0  0  0  0  0  0  0  0  0  0  0
    8.1833   82.9634    0.7124 H   0  0  0  0  0  0  0  0  0  0  0  0
   11.7380   82.1560    0.8642 H   0  0  0  0  0  0  0  0  0  0  0  0
   10.1504   81.9230    1.1779 H   0  0  0  0  0  0  0  0  0  0  0  0
    9.8674   85.1735    1.2706 H   0  0  0  0  0  0  0  0  0  0  0  0
    8.8074   85.1035   -1.5999 H   0  0  0  0  0  0  0  0  0  0  0  0
   11.1278   86.7867   -0.5510 H   0  0  0  0  0  0  0  0  0  0  0  0
   10.1927   82.9307   -0.8375 H   0  0  0  0  0  0  0  0  0  0  0  0
   11.2646   84.3207   -2.3968 H   0  0  0  0  0  0  0  0  0  0  0  0
   13.7503   84.6089   -2.0695 H   0  0  0  0  0  0  0  0  0  0  0  0
   12.9727   85.8920   -3.0305 H   0  0  0  0  0  0  0  0  0  0  0  0
    6.2154   82.7405    1.5887 H   0  0  0  0  0  0  0  0  0  0  0  0
    5.1928   84.1272    1.1543 H   0  0  0  0  0  0  0  0  0  0  0  0
    5.7968   83.9401    2.8277 H   0  0  0  0  0  0  0  0  0  0  0  0
  1 11  1  0  0  0  0
  1 12  1  0  0  0  0
  2 16  1  0  0  0  0
  3 17  1  0  0  0  0
  4 13  1  0  0  0  0
  4 18  1  0  0  0  0
  5 14  2  0  0  0  0
  6 14  1  0  0  0  0
  6 19  1  0  0  0  0
  7 20  1  0  0  0  0
  7 21  1  0  0  0  0
  8  9  1  0  0  0  0
  8 11  1  0  0  0  0
  8  6  1  0  0  0  0
  8 22  1  6  0  0  0
  9 10  1  0  0  0  0
  9  2  1  0  0  0  0
  9 23  1  1  0  0  0
 10 12  1  0  0  0  0
 10  3  1  0  0  0  0
 10 24  1  6  0  0  0
 11  7  1  0  0  0  0
 11 25  1  1  0  0  0
 12 13  1  0  0  0  0
 12 26  1  1  0  0  0
 13 27  1  0  0  0  0
 13 28  1  0  0  0  0
 14 15  1  0  0  0  0
 15 29  1  0  0  0  0
 15 30  1  0  0  0  0
 15 31  1  0  0  0  0
M  END
$$$$
585378
 OpenBabel12061010223D

 20 20  0  0  0  0  0  0  0  0999 V2000
    2.7690   48.2341  123.9662 N   0  0  0  0  0  0  0  0  0  0  0  0
    3.4128   49.0696  126.0965 N   0  0  0  0  0  0  0  0  0  0  0  0
    0.9598   49.0433  122.7940 N   0  0  0  0  0  0  0  0  0  0  0  0
   -0.3802   51.2322  123.7880 N   0  0  0  0  0  0  0  0  0  0  0  0
    1.5381   50.0583  124.9264 C   0  0  0  0  0  0  0  0  0  0  0  0
    1.7809   49.1425  123.9152 C   0  0  0  0  0  0  0  0  0  0  0  0
    3.5522   48.2316  125.0572 C   0  0  0  0  0  0  0  0  0  0  0  0
    2.4083   49.9591  125.9997 C   0  0  0  0  0  0  0  0  0  0  0  0
    0.4736   51.1170  124.9701 C   0  0  0  0  0  0  0  0  0  0  0  0
    4.6497   47.2178  125.1301 C   0  0  0  0  0  0  0  0  0  0  0  0
    1.4069   48.4153  122.1326 H   0  0  0  0  0  0  0  0  0  0  0  0
    0.7743   49.9717  122.4150 H   0  0  0  0  0  0  0  0  0  0  0  0
   -1.1071   51.9231  123.9694 H   0  0  0  0  0  0  0  0  0  0  0  0
   -0.8701   50.3390  123.6752 H   0  0  0  0  0  0  0  0  0  0  0  0
    2.3181   50.6235  126.8567 H   0  0  0  0  0  0  0  0  0  0  0  0
    0.9615   52.0886  125.1129 H   0  0  0  0  0  0  0  0  0  0  0  0
   -0.1671   50.9350  125.8411 H   0  0  0  0  0  0  0  0  0  0  0  0
    4.6792   46.6039  124.2246 H   0  0  0  0  0  0  0  0  0  0  0  0
    4.4920   46.5595  125.9897 H   0  0  0  0  0  0  0  0  0  0  0  0
    5.6157   47.7194  125.2399 H   0  0  0  0  0  0  0  0  0  0  0  0
  1  6  2  0  0  0  0
  1  7  1  0  0  0  0
  2  7  2  0  0  0  0
  2  8  1  0  0  0  0
  3  6  1  0  0  0  0
  3 11  1  0  0  0  0
  3 12  1  0  0  0  0
  4  9  1  0  0  0  0
  4 13  1  0  0  0  0
  4 14  1  0  0  0  0
  5  6  1  0  0  0  0
  5  8  2  0  0  0  0
  5  9  1  0  0  0  0
  7 10  1  0  0  0  0
  8 15  1  0  0  0  0
  9 16  1  0  0  0  0
  9 17  1  0  0  0  0
 10 18  1  0  0  0  0
 10 19  1  0  0  0  0
 10 20  1  0  0  0  0
M  END
$$$$
585381
 OpenBabel12061010223D

 41 42  0  0  0  0  0  0  0  0999 V2000
    0.9718   -0.0539    0.1025 S   0  0  0  0  0  0  0  0  0  0  0  0
    0.7019    0.2159    1.5010 O   0  0  0  0  0  0  0  0  0  0  0  0
    0.6174    0.8958   -0.9326 O   0  0  0  0  0  0  0  0  0  0  0  0
    3.7700   -3.5628   -0.8144 O   0  0  0  0  0  0  0  0  0  0  0  0
    2.0411   -2.4344   -1.6965 O   0  0  0  0  0  0  0  0  0  0  0  0
   -1.8970   -0.8139    0.1399 O   0  0  0  0  0  0  0  0  0  0  0  0
    0.2587   -1.4957   -0.2695 N   0  0  0  0  0  0  0  0  0  0  0  0
   -1.4967   -2.7712   -1.0025 N   0  0  0  0  0  0  0  0  0  0  0  0
   -3.5454   -3.2791    0.0146 N   0  0  0  0  0  0  0  0  0  0  0  0
   -3.3250   -3.2409   -2.3520 N   0  0  0  0  0  0  0  0  0  0  0  0
    2.7633   -0.1347    0.0195 C   0  0  0  0  0  0  0  0  0  0  0  0
    3.5992   -1.1659   -0.4420 C   0  0  0  0  0  0  0  0  0  0  0  0
    3.3488    1.0545    0.5334 C   0  0  0  0  0  0  0  0  0  0  0  0
    3.1166   -2.4107   -1.1124 C   0  0  0  0  0  0  0  0  0  0  0  0
   -1.1318   -1.6438   -0.3193 C   0  0  0  0  0  0  0  0  0  0  0  0
    4.9943   -0.9562   -0.3394 C   0  0  0  0  0  0  0  0  0  0  0  0
   -2.8435   -3.0834   -1.1102 C   0  0  0  0  0  0  0  0  0  0  0  0
    4.7257    1.2314    0.6071 C   0  0  0  0  0  0  0  0  0  0  0  0
    5.5519    0.2152    0.1774 C   0  0  0  0  0  0  0  0  0  0  0  0
   -4.8453   -3.5988   -0.1176 C   0  0  0  0  0  0  0  0  0  0  0  0
   -4.6523   -3.4716   -2.4534 C   0  0  0  0  0  0  0  0  0  0  0  0
   -5.4585   -3.6742   -1.3497 C   0  0  0  0  0  0  0  0  0  0  0  0
    5.0669   -3.8409   -1.3720 C   0  0  0  0  0  0  0  0  0  0  0  0
   -5.6203   -3.8576    1.1378 C   0  0  0  0  0  0  0  0  0  0  0  0
   -5.2654   -3.4490   -3.8225 C   0  0  0  0  0  0  0  0  0  0  0  0
    0.8205   -2.1755   -0.7694 H   0  0  0  0  0  0  0  0  0  0  0  0
   -0.9583   -2.9604   -1.8289 H   0  0  0  0  0  0  0  0  0  0  0  0
    2.7095    1.8683    0.8821 H   0  0  0  0  0  0  0  0  0  0  0  0
    5.7205   -1.6777   -0.6821 H   0  0  0  0  0  0  0  0  0  0  0  0
    5.1436    2.1562    0.9957 H   0  0  0  0  0  0  0  0  0  0  0  0
    6.6328    0.3283    0.2235 H   0  0  0  0  0  0  0  0  0  0  0  0
   -6.5184   -3.8733   -1.4461 H   0  0  0  0  0  0  0  0  0  0  0  0
    5.0764   -4.8459   -1.8017 H   0  0  0  0  0  0  0  0  0  0  0  0
    5.7899   -3.8273   -0.5497 H   0  0  0  0  0  0  0  0  0  0  0  0
    5.3519   -3.1318   -2.1567 H   0  0  0  0  0  0  0  0  0  0  0  0
   -4.9582   -3.8590    2.0098 H   0  0  0  0  0  0  0  0  0  0  0  0
   -6.1079   -4.8368    1.0863 H   0  0  0  0  0  0  0  0  0  0  0  0
   -6.3798   -3.0838    1.2815 H   0  0  0  0  0  0  0  0  0  0  0  0
   -4.5102   -3.2548   -4.5901 H   0  0  0  0  0  0  0  0  0  0  0  0
   -6.0151   -2.6517   -3.8784 H   0  0  0  0  0  0  0  0  0  0  0  0
   -5.7476   -4.4060   -4.0424 H   0  0  0  0  0  0  0  0  0  0  0  0
  1 11  1  0  0  0  0
  1  7  1  0  0  0  0
  1  3  2  0  0  0  0
  1  2  2  0  0  0  0
  4 14  1  0  0  0  0
  4 23  1  0  0  0  0
  5 14  2  0  0  0  0
  6 15  2  0  0  0  0
  7 15  1  0  0  0  0
  7 26  1  0  0  0  0
  8 15  1  0  0  0  0
  8 17  1  0  0  0  0
  8 27  1  0  0  0  0
  9 17  1  0  0  0  0
  9 20  2  0  0  0  0
 10 17  2  0  0  0  0
 10 21  1  0  0  0  0
 11 12  1  0  0  0  0
 11 13  2  0  0  0  0
 12 16  2  0  0  0  0
 12 14  1  0  0  0  0
 13 18  1  0  0  0  0
 13 28  1  0  0  0  0
 16 19  1  0  0  0  0
 16 29  1  0  0  0  0
 18 19  2  0  0  0  0
 18 30  1  0  0  0  0
 19 31  1  0  0  0  0
 20 22  1  0  0  0  0
 20 24  1  0  0  0  0
 21 22  2  0  0  0  0
 21 25  1  0  0  0  0
 22 32  1  0  0  0  0
 23 33  1  0  0  0  0
 23 34  1  0  0  0  0
 23 35  1  0  0  0  0
 24 36  1  0  0  0  0
 24 37  1  0  0  0  0
 24 38  1  0  0  0  0
 25 39  1  0  0  0  0
 25 40  1  0  0  0  0
 25 41  1  0  0  0  0
M  END
$$$$
585382
 OpenBabel12061010223D

 22 21  0  0  0  0  0  0  0  0999 V2000
    1.0697   -0.0347    0.0628 P   0  0  0  0  0  0  0  0  0  0  0  0
    1.0697   -2.8528   -0.1422 P   0  0  0  0  0  0  0  0  0  0  0  0
    1.0697   -1.5162    0.9561 O   0  0  0  0  0  0  0  0  0  0  0  0
    1.1847    1.1250    1.2724 O   0  0  0  0  0  0  0  0  0  0  0  0
   -0.4746   -0.0347    0.0628 O   0  0  0  0  0  0  0  0  0  0  0  0
    2.7997   -0.0347    0.0628 O   0  0  0  0  0  0  0  0  0  0  0  0
    2.4903   -3.2175    0.2741 O   0  0  0  0  0  0  0  0  0  0  0  0
    0.0558   -3.6849    0.8277 O   0  0  0  0  0  0  0  0  0  0  0  0
    1.0697   -4.1894   -1.2406 O   0  0  0  0  0  0  0  0  0  0  0  0
    2.3732    1.9114    1.3874 C   0  0  0  0  0  0  0  0  0  0  0  0
    2.2072    3.2301    2.1234 C   0  0  0  0  0  0  0  0  0  0  0  0
    3.5814    3.8779    2.2925 C   0  0  0  0  0  0  0  0  0  0  0  0
    3.1829    0.1121   -0.8208 H   0  0  0  0  0  0  0  0  0  0  0  0
   -0.8247   -3.2797    0.8896 H   0  0  0  0  0  0  0  0  0  0  0  0
    0.2043   -4.6311   -1.2009 H   0  0  0  0  0  0  0  0  0  0  0  0
    2.7400    2.1623    0.3837 H   0  0  0  0  0  0  0  0  0  0  0  0
    3.1223    1.3108    1.9171 H   0  0  0  0  0  0  0  0  0  0  0  0
    1.7340    3.0751    3.0972 H   0  0  0  0  0  0  0  0  0  0  0  0
    1.5522    3.8942    1.5487 H   0  0  0  0  0  0  0  0  0  0  0  0
    4.2335    3.2502    2.9111 H   0  0  0  0  0  0  0  0  0  0  0  0
    3.5009    4.8579    2.7695 H   0  0  0  0  0  0  0  0  0  0  0  0
    4.0777    4.0113    1.3236 H   0  0  0  0  0  0  0  0  0  0  0  0
  1  6  1  0  0  0  0
  1  5  2  0  0  0  0
  1  4  1  0  0  0  0
  1  3  1  0  0  0  0
  2  3  1  0  0  0  0
  2  9  1  0  0  0  0
  2  8  1  0  0  0  0
  2  7  2  0  0  0  0
  4 10  1  0  0  0  0
  6 13  1  0  0  0  0
  8 14  1  0  0  0  0
  9 15  1  0  0  0  0
 10 11  1  0  0  0  0
 10 16  1  0  0  0  0
 10 17  1  0  0  0  0
 11 12  1  0  0  0  0
 11 18  1  0  0  0  0
 11 19  1  0  0  0  0
 12 20  1  0  0  0  0
 12 21  1  0  0  0  0
 12 22  1  0  0  0  0
M  END
$$$$
585384
 OpenBabel12061010223D

 19 18  0  0  0  0  0  0  0  0999 V2000
    1.0697   -0.0347    0.0628 P   0  0  0  0  0  0  0  0  0  0  0  0
    1.0697   -2.8528   -0.1422 P   0  0  0  0  0  0  0  0  0  0  0  0
    1.0697   -1.5162    0.9561 O   0  0  0  0  0  0  0  0  0  0  0  0
    1.1761    1.0970    1.2860 O   0  0  0  0  0  0  0  0  0  0  0  0
   -0.4746   -0.0347    0.0628 O   0  0  0  0  0  0  0  0  0  0  0  0
    2.7997   -0.0347    0.0628 O   0  0  0  0  0  0  0  0  0  0  0  0
    2.4864   -3.2245    0.2819 O   0  0  0  0  0  0  0  0  0  0  0  0
    0.0432   -3.6794    0.8240 O   0  0  0  0  0  0  0  0  0  0  0  0
    1.0697   -4.1894   -1.2406 O   0  0  0  0  0  0  0  0  0  0  0  0
    2.3097    1.9555    1.4018 C   0  0  0  0  0  0  0  0  0  0  0  0
    1.9827    3.2438    2.1248 C   0  0  0  0  0  0  0  0  0  0  0  0
    3.1818    0.1998   -0.8019 H   0  0  0  0  0  0  0  0  0  0  0  0
   -0.8265   -3.2747    0.8818 H   0  0  0  0  0  0  0  0  0  0  0  0
    0.1983   -4.6198   -1.2164 H   0  0  0  0  0  0  0  0  0  0  0  0
    2.6891    2.2234    0.4087 H   0  0  0  0  0  0  0  0  0  0  0  0
    3.0893    1.4247    1.9598 H   0  0  0  0  0  0  0  0  0  0  0  0
    1.3099    3.8608    1.5219 H   0  0  0  0  0  0  0  0  0  0  0  0
    2.9022    3.8143    2.3000 H   0  0  0  0  0  0  0  0  0  0  0  0
    1.4952    3.0520    3.0834 H   0  0  0  0  0  0  0  0  0  0  0  0
  1  6  1  0  0  0  0
  1  5  2  0  0  0  0
  1  4  1  0  0  0  0
  1  3  1  0  0  0  0
  2  3  1  0  0  0  0
  2  9  1  0  0  0  0
  2  8  1  0  0  0  0
  2  7  2  0  0  0  0
  4 10  1  0  0  0  0
  6 12  1  0  0  0  0
  8 13  1  0  0  0  0
  9 14  1  0  0  0  0
 10 11  1  0  0  0  0
 10 15  1  0  0  0  0
 10 16  1  0  0  0  0
 11 17  1  0  0  0  0
 11 18  1  0  0  0  0
 11 19  1  0  0  0  0
M  END
$$$$
585427
 OpenBabel12061010223D

 37 39  0  0  0  0  0  0  0  0999 V2000
   -1.1763   -3.9295    4.0976 P   0  0  0  0  0  0  0  0  0  0  0  0
    2.3168   -3.9975    1.6039 O   0  0  0  0  0  0  0  0  0  0  0  0
    2.8082   -6.8170   -0.5635 O   0  0  0  0  0  0  0  0  0  0  0  0
    1.4709   -4.7559   -1.4131 O   0  0  0  0  0  0  0  0  0  0  0  0
    0.1634   -3.9336    3.1541 O   0  0  0  0  0  0  0  0  0  0  0  0
   -0.7260   -3.9327    5.5528 O   0  0  0  0  0  0  0  0  0  0  0  0
   -1.1735   -5.6595    4.0919 O   0  0  0  0  0  0  0  0  0  0  0  0
   -1.1790   -2.1995    4.1033 O   0  0  0  0  0  0  0  0  0  0  0  0
    3.4273   -5.8377    2.5690 N   0  0  0  0  0  0  0  0  0  0  0  0
    3.5608   -6.2708    4.7506 N   0  0  0  0  0  0  0  0  0  0  0  0
    4.4546   -7.8565    1.6693 N   0  0  0  0  0  0  0  0  0  0  0  0
    5.0618   -9.4013    3.4535 N   0  0  0  0  0  0  0  0  0  0  0  0
    4.6391   -9.0021    5.7352 N   0  0  0  0  0  0  0  0  0  0  0  0
    3.0346   -5.2057    1.3162 C   0  0  1  0  0  0  0  0  0  0  0  0
    4.0388   -7.0606    2.6697 C   0  0  0  0  0  0  0  0  0  0  0  0
    2.1246   -6.1160    0.4842 C   0  0  1  0  0  0  0  0  0  0  0  0
    1.0895   -5.1727   -0.0985 C   0  0  1  0  0  0  0  0  0  0  0  0
    1.0906   -3.9764    0.8530 C   0  0  1  0  0  0  0  0  0  0  0  0
    4.0783   -7.3255    4.0312 C   0  0  0  0  0  0  0  0  0  0  0  0
    3.1854   -5.3923    3.8413 C   0  0  0  0  0  0  0  0  0  0  0  0
    4.5961   -8.5730    4.4156 C   0  0  0  0  0  0  0  0  0  0  0  0
   -0.1435   -3.9547    1.7652 C   0  0  0  0  0  0  0  0  0  0  0  0
    4.9682   -9.0069    2.1643 C   0  0  0  0  0  0  0  0  0  0  0  0
    3.5371   -7.3152   -0.1341 H   0  0  0  0  0  0  0  0  0  0  0  0
    1.8150   -5.5644   -1.8481 H   0  0  0  0  0  0  0  0  0  0  0  0
   -0.7063   -5.8792    4.9270 H   0  0  0  0  0  0  0  0  0  0  0  0
   -0.7127   -1.9826    4.9379 H   0  0  0  0  0  0  0  0  0  0  0  0
    5.3168   -9.7353    5.8918 H   0  0  0  0  0  0  0  0  0  0  0  0
    4.5781   -8.2519    6.4142 H   0  0  0  0  0  0  0  0  0  0  0  0
    3.9613   -4.9439    0.7922 H   0  0  0  0  0  0  0  0  0  0  0  0
    1.6220   -6.8601    1.1132 H   0  0  0  0  0  0  0  0  0  0  0  0
    0.1135   -5.6575   -0.2008 H   0  0  0  0  0  0  0  0  0  0  0  0
    1.0957   -3.0453    0.2738 H   0  0  0  0  0  0  0  0  0  0  0  0
    2.7194   -4.4365    4.0487 H   0  0  0  0  0  0  0  0  0  0  0  0
   -0.7317   -3.0593    1.5308 H   0  0  0  0  0  0  0  0  0  0  0  0
   -0.8007   -4.8083    1.5672 H   0  0  0  0  0  0  0  0  0  0  0  0
    5.3488   -9.7125    1.4313 H   0  0  0  0  0  0  0  0  0  0  0  0
  1  8  1  0  0  0  0
  1  7  1  0  0  0  0
  1  6  2  0  0  0  0
  1  5  1  0  0  0  0
  2 14  1  0  0  0  0
  2 18  1  0  0  0  0
  3 24  1  0  0  0  0
  4 25  1  0  0  0  0
  5 22  1  0  0  0  0
  7 26  1  0  0  0  0
  8 27  1  0  0  0  0
  9 15  1  0  0  0  0
  9 20  1  0  0  0  0
 10 19  1  0  0  0  0
 10 20  2  0  0  0  0
 11 15  2  0  0  0  0
 11 23  1  0  0  0  0
 12 21  1  0  0  0  0
 12 23  2  0  0  0  0
 13 21  1  0  0  0  0
 13 28  1  0  0  0  0
 13 29  1  0  0  0  0
 14 16  1  0  0  0  0
 14  9  1  0  0  0  0
 14 30  1  1  0  0  0
 15 19  1  0  0  0  0
 16 17  1  0  0  0  0
 16  3  1  0  0  0  0
 16 31  1  6  0  0  0
 17 18  1  0  0  0  0
 17  4  1  0  0  0  0
 17 32  1  1  0  0  0
 18 22  1  0  0  0  0
 18 33  1  1  0  0  0
 19 21  2  0  0  0  0
 20 34  1  0  0  0  0
 22 35  1  0  0  0  0
 22 36  1  0  0  0  0
 23 37  1  0  0  0  0
M  END
$$$$
585439
 OpenBabel12061010223D

 25 25  0  0  0  0  0  0  0  0999 V2000
    1.0671    0.0286   -0.1060 S   0  0  0  0  0  0  0  0  0  0  0  0
    0.5649   -1.1477   -0.7748 O   0  0  0  0  0  0  0  0  0  0  0  0
    0.6281    0.4229    1.2142 O   0  0  0  0  0  0  0  0  0  0  0  0
    0.7902    1.3069   -1.0519 O   0  0  0  0  0  0  0  0  0  0  0  0
    5.6787   -1.2724    3.6233 O   0  0  0  0  0  0  0  0  0  0  0  0
    4.8822   -1.0374    0.7947 N   0  0  0  0  0  0  0  0  0  0  0  0
    2.8496    0.0575   -0.1696 C   0  0  0  0  0  0  0  0  0  0  0  0
    3.4080   -1.0617    0.7024 C   0  0  0  0  0  0  0  0  0  0  0  0
    5.3965   -2.2896    1.4056 C   0  0  0  0  0  0  0  0  0  0  0  0
    5.4012    0.0920    1.6041 C   0  0  0  0  0  0  0  0  0  0  0  0
    5.1399   -2.3983    2.9197 C   0  0  0  0  0  0  0  0  0  0  0  0
    5.1434   -0.0456    3.1149 C   0  0  0  0  0  0  0  0  0  0  0  0
    0.3099    1.9795   -0.5220 H   0  0  0  0  0  0  0  0  0  0  0  0
    3.1494    1.0484    0.1810 H   0  0  0  0  0  0  0  0  0  0  0  0
    3.1501   -0.0660   -1.2146 H   0  0  0  0  0  0  0  0  0  0  0  0
    3.1009   -2.0118    0.2448 H   0  0  0  0  0  0  0  0  0  0  0  0
    2.9423   -1.0415    1.6937 H   0  0  0  0  0  0  0  0  0  0  0  0
    6.4811   -2.3137    1.2359 H   0  0  0  0  0  0  0  0  0  0  0  0
    4.9894   -3.1660    0.8880 H   0  0  0  0  0  0  0  0  0  0  0  0
    5.0176    1.0510    1.2433 H   0  0  0  0  0  0  0  0  0  0  0  0
    6.4870    0.1310    1.4440 H   0  0  0  0  0  0  0  0  0  0  0  0
    4.0709   -2.4861    3.1445 H   0  0  0  0  0  0  0  0  0  0  0  0
    5.6309   -3.2946    3.3119 H   0  0  0  0  0  0  0  0  0  0  0  0
    5.6377    0.7738    3.6465 H   0  0  0  0  0  0  0  0  0  0  0  0
    4.0752    0.0103    3.3527 H   0  0  0  0  0  0  0  0  0  0  0  0
  1  7  1  0  0  0  0
  1  4  1  0  0  0  0
  1  3  2  0  0  0  0
  1  2  2  0  0  0  0
  4 13  1  0  0  0  0
  5 11  1  0  0  0  0
  5 12  1  0  0  0  0
  6  9  1  0  0  0  0
  6 10  1  0  0  0  0
  7  8  1  0  0  0  0
  7 14  1  0  0  0  0
  7 15  1  0  0  0  0
  8  6  1  0  0  0  0
  8 16  1  0  0  0  0
  8 17  1  0  0  0  0
  9 11  1  0  0  0  0
  9 18  1  0  0  0  0
  9 19  1  0  0  0  0
 10 12  1  0  0  0  0
 10 20  1  0  0  0  0
 10 21  1  0  0  0  0
 11 22  1  0  0  0  0
 11 23  1  0  0  0  0
 12 24  1  0  0  0  0
 12 25  1  0  0  0  0
M  END
$$$$
585464
 OpenBabel12061010223D

 31 31  0  0  0  0  0  0  0  0999 V2000
   23.5029   44.9153    7.8126 O   0  0  0  0  0  0  0  0  0  0  0  0
   21.7823   41.1776    8.4860 O   0  0  0  0  0  0  0  0  0  0  0  0
   24.3618   41.6734    9.3417 O   0  0  0  0  0  0  0  0  0  0  0  0
   26.1783   43.3275    7.3353 O   0  0  0  0  0  0  0  0  0  0  0  0
   19.4006   41.6699    7.3930 O   0  0  0  0  0  0  0  0  0  0  0  0
   19.9888   43.6679    8.3211 N   0  0  0  0  0  0  0  0  0  0  0  0
   21.5275   45.9954    7.2689 N   0  0  0  0  0  0  0  0  0  0  0  0
   21.4135   43.5967    7.9327 C   0  0  2  0  0  0  0  0  0  0  0  0
   22.1781   42.5335    8.7578 C   0  0  2  0  0  0  0  0  0  0  0  0
   23.6853   42.5965    8.4809 C   0  0  1  0  0  0  0  0  0  0  0  0
   22.1189   44.9740    8.1161 C   0  0  1  0  0  0  0  0  0  0  0  0
   24.2137   44.0170    8.6792 C   0  0  1  0  0  0  0  0  0  0  0  0
   25.7272   44.1355    8.4199 C   0  0  0  0  0  0  0  0  0  0  0  0
   19.0796   42.7006    7.9796 C   0  0  0  0  0  0  0  0  0  0  0  0
   17.6706   42.9616    8.4338 C   0  0  0  0  0  0  0  0  0  0  0  0
   20.9306   41.1970    7.9938 H   0  0  0  0  0  0  0  0  0  0  0  0
   23.8191   40.8567    9.2958 H   0  0  0  0  0  0  0  0  0  0  0  0
   26.1768   42.4066    7.6600 H   0  0  0  0  0  0  0  0  0  0  0  0
   19.6514   44.5215    8.7466 H   0  0  0  0  0  0  0  0  0  0  0  0
   22.1551   46.7977    7.2769 H   0  0  0  0  0  0  0  0  0  0  0  0
   20.6353   46.3043    7.6380 H   0  0  0  0  0  0  0  0  0  0  0  0
   21.4454   43.2971    6.8759 H   0  0  0  0  0  0  0  0  0  0  0  0
   21.9905   42.6884    9.8276 H   0  0  0  0  0  0  0  0  0  0  0  0
   23.8565   42.2610    7.4500 H   0  0  0  0  0  0  0  0  0  0  0  0
   22.0092   45.3081    9.1565 H   0  0  0  0  0  0  0  0  0  0  0  0
   24.0505   44.3491    9.7134 H   0  0  0  0  0  0  0  0  0  0  0  0
   25.9921   45.1712    8.1840 H   0  0  0  0  0  0  0  0  0  0  0  0
   26.2910   43.8344    9.3093 H   0  0  0  0  0  0  0  0  0  0  0  0
   17.5498   43.9779    8.8183 H   0  0  0  0  0  0  0  0  0  0  0  0
   17.4192   42.2536    9.2284 H   0  0  0  0  0  0  0  0  0  0  0  0
   16.9896   42.8267    7.5895 H   0  0  0  0  0  0  0  0  0  0  0  0
  1 11  1  0  0  0  0
  1 12  1  0  0  0  0
  2 16  1  0  0  0  0
  3 17  1  0  0  0  0
  4 13  1  0  0  0  0
  4 18  1  0  0  0  0
  5 14  2  0  0  0  0
  6 14  1  0  0  0  0
  6 19  1  0  0  0  0
  7 20  1  0  0  0  0
  7 21  1  0  0  0  0
  8  9  1  0  0  0  0
  8 11  1  0  0  0  0
  8  6  1  0  0  0  0
  8 22  1  1  0  0  0
  9 10  1  0  0  0  0
  9  2  1  0  0  0  0
  9 23  1  6  0  0  0
 10 12  1  0  0  0  0
 10  3  1  0  0  0  0
 10 24  1  1  0  0  0
 11  7  1  0  0  0  0
 11 25  1  6  0  0  0
 12 13  1  0  0  0  0
 12 26  1  6  0  0  0
 13 27  1  0  0  0  0
 13 28  1  0  0  0  0
 14 15  1  0  0  0  0
 15 29  1  0  0  0  0
 15 30  1  0  0  0  0
 15 31  1  0  0  0  0
M  END
$$$$
585493
 OpenBabel12061010223D

 40 40  0  0  0  0  0  0  0  0999 V2000
   31.1964    7.2403   84.1901 O   0  0  0  0  0  0  0  0  0  0  0  0
   29.9238    8.6378   85.5363 O   0  0  0  0  0  0  0  0  0  0  0  0
   27.5747    5.4191   84.0143 O   0  0  0  0  0  0  0  0  0  0  0  0
   32.0350    8.6398   81.3565 O   0  0  0  0  0  0  0  0  0  0  0  0
   32.4453    6.7104   86.7699 O   0  0  0  0  0  0  0  0  0  0  0  0
   30.4645    6.8419   87.7852 O   0  0  0  0  0  0  0  0  0  0  0  0
   30.3235    7.4630   79.6892 O   0  0  0  0  0  0  0  0  0  0  0  0
   26.7161    7.2728   80.2658 O   0  0  0  0  0  0  0  0  0  0  0  0
   30.6298    4.4603   79.4160 O   0  0  0  0  0  0  0  0  0  0  0  0
   28.2990    7.5874   81.8030 N   0  0  0  0  0  0  0  0  0  0  0  0
   30.4375    7.3198   85.3942 C   0  0  1  0  0  0  0  0  0  0  0  0
   30.4908    7.6149   82.9783 C   0  0  2  0  0  0  0  0  0  0  0  0
   29.1161    6.9080   82.8389 C   0  0  1  0  0  0  0  0  0  0  0  0
   28.3895    6.5993   84.1521 C   0  0  2  0  0  0  0  0  0  0  0  0
   29.3390    6.2716   85.2792 C   0  0  0  0  0  0  0  0  0  0  0  0
   31.5190    7.3537   81.8049 C   0  0  1  0  0  0  0  0  0  0  0  0
   31.2528    6.9390   86.6799 C   0  0  0  0  0  0  0  0  0  0  0  0
   31.1447    6.5998   80.4939 C   0  0  1  0  0  0  0  0  0  0  0  0
   26.9892    7.4184   81.4572 C   0  0  0  0  0  0  0  0  0  0  0  0
   30.4507    5.2353   80.6000 C   0  0  0  0  0  0  0  0  0  0  0  0
   25.8921    7.5583   82.4779 C   0  0  0  0  0  0  0  0  0  0  0  0
   28.9905    8.5915   85.7950 H   0  0  0  0  0  0  0  0  0  0  0  0
   27.3992    5.2466   83.0713 H   0  0  0  0  0  0  0  0  0  0  0  0
   32.6009    8.9930   82.0668 H   0  0  0  0  0  0  0  0  0  0  0  0
   31.0755    6.5549   88.4968 H   0  0  0  0  0  0  0  0  0  0  0  0
   30.9310    8.1813   79.4134 H   0  0  0  0  0  0  0  0  0  0  0  0
   29.7467    4.1246   79.1709 H   0  0  0  0  0  0  0  0  0  0  0  0
   28.8122    7.6745   80.9180 H   0  0  0  0  0  0  0  0  0  0  0  0
   30.3225    8.6989   83.0499 H   0  0  0  0  0  0  0  0  0  0  0  0
   29.3124    5.9093   82.4773 H   0  0  0  0  0  0  0  0  0  0  0  0
   27.7411    7.4280   84.4497 H   0  0  0  0  0  0  0  0  0  0  0  0
   28.7485    6.1721   86.1984 H   0  0  0  0  0  0  0  0  0  0  0  0
   29.7877    5.2818   85.1050 H   0  0  0  0  0  0  0  0  0  0  0  0
   32.3890    6.8330   82.2238 H   0  0  0  0  0  0  0  0  0  0  0  0
   32.0723    6.4544   79.9229 H   0  0  0  0  0  0  0  0  0  0  0  0
   30.8341    4.6494   81.4398 H   0  0  0  0  0  0  0  0  0  0  0  0
   29.3676    5.3584   80.6768 H   0  0  0  0  0  0  0  0  0  0  0  0
   25.9611    6.8627   83.3048 H   0  0  0  0  0  0  0  0  0  0  0  0
   24.9345    7.3466   81.9907 H   0  0  0  0  0  0  0  0  0  0  0  0
   25.8708    8.5831   82.8563 H   0  0  0  0  0  0  0  0  0  0  0  0
  1 11  1  0  0  0  0
  2 22  1  0  0  0  0
  3 23  1  0  0  0  0
  4 24  1  0  0  0  0
  5 17  2  0  0  0  0
  6 17  1  0  0  0  0
  6 25  1  0  0  0  0
  7 26  1  0  0  0  0
  8 19  2  0  0  0  0
  9 20  1  0  0  0  0
  9 27  1  0  0  0  0
 10 19  1  0  0  0  0
 10 28  1  0  0  0  0
 11 15  1  0  0  0  0
 11  2  1  1  0  0  0
 11 17  1  0  0  0  0
 12  1  1  0  0  0  0
 12 13  1  0  0  0  0
 12 29  1  6  0  0  0
 13 14  1  0  0  0  0
 13 10  1  0  0  0  0
 13 30  1  1  0  0  0
 14 15  1  0  0  0  0
 14  3  1  0  0  0  0
 14 31  1  6  0  0  0
 15 32  1  0  0  0  0
 15 33  1  0  0  0  0
 16  4  1  0  0  0  0
 16 18  1  0  0  0  0
 16 12  1  0  0  0  0
 16 34  1  6  0  0  0
 18  7  1  0  0  0  0
 18 20  1  0  0  0  0
 18 35  1  1  0  0  0
 19 21  1  0  0  0  0
 20 36  1  0  0  0  0
 20 37  1  0  0  0  0
 21 38  1  0  0  0  0
 21 39  1  0  0  0  0
 21 40  1  0  0  0  0
M  END
$$$$
585618
 OpenBabel12061010223D

 24 24  0  0  0  0  0  0  0  0999 V2000
    7.8577   -2.4230    4.9049 I   0  0  0  0  0  0  0  0  0  0  0  0
    9.4181   -0.5396    7.0929 O   0  0  0  0  0  0  0  0  0  0  0  0
    5.5833    0.6540    1.1508 O   0  0  0  0  0  0  0  0  0  0  0  0
    6.8223    2.4774    1.4469 O   0  0  0  0  0  0  0  0  0  0  0  0
    3.9551    1.2174    3.3969 N   0  0  0  0  0  0  0  0  0  0  0  0
    6.7376    1.7854    4.8853 C   0  0  0  0  0  0  0  0  0  0  0  0
    7.7336   -0.3868    5.3550 C   0  0  0  0  0  0  0  0  0  0  0  0
    8.5250    0.1822    6.3522 C   0  0  0  0  0  0  0  0  0  0  0  0
    6.8387    0.4095    4.6310 C   0  0  0  0  0  0  0  0  0  0  0  0
    5.8127    2.7270    4.1345 C   0  0  0  0  0  0  0  0  0  0  0  0
    4.9604    2.2127    2.9575 C   0  0  1  0  0  0  0  0  0  0  0  0
    7.5406    2.3343    5.9023 C   0  0  0  0  0  0  0  0  0  0  0  0
    8.4265    1.5386    6.6317 C   0  0  0  0  0  0  0  0  0  0  0  0
    5.8052    1.6661    1.7997 C   0  0  0  0  0  0  0  0  0  0  0  0
    9.3693   -1.4610    6.7810 H   0  0  0  0  0  0  0  0  0  0  0  0
    7.2503    2.0031    0.7027 H   0  0  0  0  0  0  0  0  0  0  0  0
    3.4837    0.8391    2.5730 H   0  0  0  0  0  0  0  0  0  0  0  0
    3.2461    1.6735    3.9674 H   0  0  0  0  0  0  0  0  0  0  0  0
    6.2176   -0.0606    3.8731 H   0  0  0  0  0  0  0  0  0  0  0  0
    6.4336    3.5539    3.7626 H   0  0  0  0  0  0  0  0  0  0  0  0
    5.1305    3.1679    4.8750 H   0  0  0  0  0  0  0  0  0  0  0  0
    4.4025    3.0596    2.5376 H   0  0  0  0  0  0  0  0  0  0  0  0
    7.4797    3.3964    6.1337 H   0  0  0  0  0  0  0  0  0  0  0  0
    9.0391    1.9782    7.4140 H   0  0  0  0  0  0  0  0  0  0  0  0
  1  7  1  0  0  0  0
  2  8  1  0  0  0  0
  2 15  1  0  0  0  0
  3 14  2  0  0  0  0
  4 14  1  0  0  0  0
  4 16  1  0  0  0  0
  5 17  1  0  0  0  0
  5 18  1  0  0  0  0
  6  9  2  0  0  0  0
  6 12  1  0  0  0  0
  6 10  1  0  0  0  0
  7  8  2  0  0  0  0
  7  9  1  0  0  0  0
  8 13  1  0  0  0  0
  9 19  1  0  0  0  0
 10 20  1  0  0  0  0
 10 21  1  0  0  0  0
 11  5  1  0  0  0  0
 11 14  1  0  0  0  0
 11 10  1  0  0  0  0
 11 22  1  1  0  0  0
 12 13  2  0  0  0  0
 12 23  1  0  0  0  0
 13 24  1  0  0  0  0
M  END
$$$$
585623
 OpenBabel12061010223D

 39 40  0  0  0  0  0  0  0  0999 V2000
   -1.5594    4.9123   -3.4307 P   0  0  0  0  0  0  0  0  0  0  0  0
   -1.8963    7.5960   -4.2481 P   0  0  0  0  0  0  0  0  0  0  0  0
    0.5588    0.7986   -4.1477 O   0  0  0  0  0  0  0  0  0  0  0  0
    0.0448    4.4654   -3.4127 O   0  0  0  0  0  0  0  0  0  0  0  0
   -2.0093    6.5008   -2.9137 O   0  0  0  0  0  0  0  0  0  0  0  0
    3.4999    0.2404   -3.1788 O   0  0  0  0  0  0  0  0  0  0  0  0
    3.4115    2.9607   -3.4703 O   0  0  0  0  0  0  0  0  0  0  0  0
   -1.8087    4.3773   -2.0036 O   0  0  0  0  0  0  0  0  0  0  0  0
   -1.2803    5.5116   -5.0293 O   0  0  0  0  0  0  0  0  0  0  0  0
    0.6762    1.7783   -6.7502 O   0  0  0  0  0  0  0  0  0  0  0  0
   -0.3902    7.4969   -4.4235 O   0  0  0  0  0  0  0  0  0  0  0  0
   -3.0097    6.8093   -5.1687 O   0  0  0  0  0  0  0  0  0  0  0  0
   -1.7833    8.6912   -5.5825 O   0  0  0  0  0  0  0  0  0  0  0  0
    1.1262   -1.2832  -10.0076 O   0  0  0  0  0  0  0  0  0  0  0  0
    1.3988   -0.3380   -6.1107 N   0  0  0  0  0  0  0  0  0  0  0  0
    0.7478    0.1741   -8.3010 N   0  0  0  0  0  0  0  0  0  0  0  0
    1.6314    0.0106   -4.6935 C   0  0  1  0  0  0  0  0  0  0  0  0
    1.0983    2.0613   -3.6217 C   0  0  1  0  0  0  0  0  0  0  0  0
    2.9400    0.7521   -4.4058 C   0  0  1  0  0  0  0  0  0  0  0  0
    2.4870    2.2052   -4.2424 C   0  0  2  0  0  0  0  0  0  0  0  0
    0.0734    3.1407   -4.0149 C   0  0  0  0  0  0  0  0  0  0  0  0
    0.9240    0.6042   -7.0126 C   0  0  0  0  0  0  0  0  0  0  0  0
    1.7996   -1.5925   -6.5544 C   0  0  0  0  0  0  0  0  0  0  0  0
    1.1712   -1.0134   -8.8157 C   0  0  0  0  0  0  0  0  0  0  0  0
    1.7192   -1.9609   -7.8358 C   0  0  0  0  0  0  0  0  0  0  0  0
    3.8783   -0.6361   -3.3618 H   0  0  0  0  0  0  0  0  0  0  0  0
    2.9187    3.6583   -3.0033 H   0  0  0  0  0  0  0  0  0  0  0  0
   -2.1343    5.5903   -5.5158 H   0  0  0  0  0  0  0  0  0  0  0  0
   -3.8373    7.3358   -5.1726 H   0  0  0  0  0  0  0  0  0  0  0  0
   -1.0068    8.3330   -6.0664 H   0  0  0  0  0  0  0  0  0  0  0  0
    0.4083    0.8596   -8.9573 H   0  0  0  0  0  0  0  0  0  0  0  0
    1.6024   -0.9321   -4.1308 H   0  0  0  0  0  0  0  0  0  0  0  0
    1.1625    1.9756   -2.5305 H   0  0  0  0  0  0  0  0  0  0  0  0
    3.7023    0.6301   -5.1818 H   0  0  0  0  0  0  0  0  0  0  0  0
    2.4210    2.6727   -5.2292 H   0  0  0  0  0  0  0  0  0  0  0  0
    0.0792    3.2935   -5.0948 H   0  0  0  0  0  0  0  0  0  0  0  0
   -0.8964    2.6629   -3.8044 H   0  0  0  0  0  0  0  0  0  0  0  0
    2.2069   -2.2804   -5.8182 H   0  0  0  0  0  0  0  0  0  0  0  0
    2.0461   -2.9236   -8.2068 H   0  0  0  0  0  0  0  0  0  0  0  0
  1  9  1  0  0  0  0
  1  8  2  0  0  0  0
  1  5  1  0  0  0  0
  1  4  1  0  0  0  0
  2  5  1  0  0  0  0
  2 13  1  0  0  0  0
  2 12  1  0  0  0  0
  2 11  2  0  0  0  0
  3 17  1  0  0  0  0
  3 18  1  0  0  0  0
  4 21  1  0  0  0  0
  6 26  1  0  0  0  0
  7 27  1  0  0  0  0
  9 28  1  0  0  0  0
 10 22  2  0  0  0  0
 12 29  1  0  0  0  0
 13 30  1  0  0  0  0
 14 24  2  0  0  0  0
 15 22  1  0  0  0  0
 15 23  1  0  0  0  0
 16 22  1  0  0  0  0
 16 24  1  0  0  0  0
 16 31  1  0  0  0  0
 17 19  1  0  0  0  0
 17 15  1  0  0  0  0
 17 32  1  6  0  0  0
 18 20  1  0  0  0  0
 18 21  1  0  0  0  0
 18 33  1  6  0  0  0
 19 20  1  0  0  0  0
 19  6  1  0  0  0  0
 19 34  1  1  0  0  0
 20  7  1  0  0  0  0
 20 35  1  1  0  0  0
 21 36  1  0  0  0  0
 21 37  1  0  0  0  0
 23 25  2  0  0  0  0
 23 38  1  0  0  0  0
 24 25  1  0  0  0  0
 25 39  1  0  0  0  0
M  END
$$$$
585626
 OpenBabel12061010223D

 39 40  0  0  0  0  0  0  0  0999 V2000
   -0.2764    5.3924   -2.7497 P   0  0  0  0  0  0  0  0  0  0  0  0
    0.5795    7.7802   -1.5047 P   0  0  0  0  0  0  0  0  0  0  0  0
    0.0564    1.3436   -4.0614 O   0  0  0  0  0  0  0  0  0  0  0  0
    0.8718    4.2531   -2.4123 O   0  0  0  0  0  0  0  0  0  0  0  0
   -0.5538    6.4753   -1.4293 O   0  0  0  0  0  0  0  0  0  0  0  0
    2.3041   -0.9456   -3.3875 O   0  0  0  0  0  0  0  0  0  0  0  0
    3.6160    1.3436   -3.3767 O   0  0  0  0  0  0  0  0  0  0  0  0
   -1.4373    4.4990   -2.2609 O   0  0  0  0  0  0  0  0  0  0  0  0
    1.0241    6.3933   -3.2972 O   0  0  0  0  0  0  0  0  0  0  0  0
    0.5477    2.1333   -6.6282 O   0  0  0  0  0  0  0  0  0  0  0  0
    1.8300    6.9383   -1.2879 O   0  0  0  0  0  0  0  0  0  0  0  0
    0.0253    8.3742   -2.9203 O   0  0  0  0  0  0  0  0  0  0  0  0
    1.7128    9.0851   -1.5802 O   0  0  0  0  0  0  0  0  0  0  0  0
   -0.6800   -0.6588   -9.9419 O   0  0  0  0  0  0  0  0  0  0  0  0
    0.0289   -0.0578   -6.0349 N   0  0  0  0  0  0  0  0  0  0  0  0
   -0.2821    0.7595   -8.2038 N   0  0  0  0  0  0  0  0  0  0  0  0
    0.4638    0.0764   -4.6310 C   0  0  1  0  0  0  0  0  0  0  0  0
    1.2085    1.9525   -3.4172 C   0  0  1  0  0  0  0  0  0  0  0  0
    1.9802   -0.0580   -4.4678 C   0  0  1  0  0  0  0  0  0  0  0  0
    2.4167    1.3563   -4.1466 C   0  0  2  0  0  0  0  0  0  0  0  0
    1.1816    3.4829   -3.5980 C   0  0  0  0  0  0  0  0  0  0  0  0
    0.1145    1.0165   -6.9133 C   0  0  0  0  0  0  0  0  0  0  0  0
   -0.2344   -1.3380   -6.5065 C   0  0  0  0  0  0  0  0  0  0  0  0
   -0.5044   -0.4728   -8.7425 C   0  0  0  0  0  0  0  0  0  0  0  0
   -0.4838   -1.5924   -7.7934 C   0  0  0  0  0  0  0  0  0  0  0  0
    3.1839   -0.6469   -3.0747 H   0  0  0  0  0  0  0  0  0  0  0  0
    3.7608    2.2446   -3.0326 H   0  0  0  0  0  0  0  0  0  0  0  0
    1.1632    6.2877   -4.2543 H   0  0  0  0  0  0  0  0  0  0  0  0
   -0.5097    9.1739   -2.7639 H   0  0  0  0  0  0  0  0  0  0  0  0
    2.3810    8.7258   -2.1979 H   0  0  0  0  0  0  0  0  0  0  0  0
   -0.2324    1.5287   -8.8528 H   0  0  0  0  0  0  0  0  0  0  0  0
   -0.0580   -0.6939   -4.0485 H   0  0  0  0  0  0  0  0  0  0  0  0
    1.1950    1.6809   -2.3560 H   0  0  0  0  0  0  0  0  0  0  0  0
    2.4829   -0.4569   -5.3552 H   0  0  0  0  0  0  0  0  0  0  0  0
    2.6093    1.8884   -5.0854 H   0  0  0  0  0  0  0  0  0  0  0  0
    2.1561    3.8519   -3.9319 H   0  0  0  0  0  0  0  0  0  0  0  0
    0.4582    3.7263   -4.3877 H   0  0  0  0  0  0  0  0  0  0  0  0
   -0.1962   -2.1533   -5.7872 H   0  0  0  0  0  0  0  0  0  0  0  0
   -0.6556   -2.5869   -8.1848 H   0  0  0  0  0  0  0  0  0  0  0  0
  1  9  1  0  0  0  0
  1  8  2  0  0  0  0
  1  5  1  0  0  0  0
  1  4  1  0  0  0  0
  2  5  1  0  0  0  0
  2 13  1  0  0  0  0
  2 12  1  0  0  0  0
  2 11  2  0  0  0  0
  3 17  1  0  0  0  0
  3 18  1  0  0  0  0
  4 21  1  0  0  0  0
  6 26  1  0  0  0  0
  7 27  1  0  0  0  0
  9 28  1  0  0  0  0
 10 22  2  0  0  0  0
 12 29  1  0  0  0  0
 13 30  1  0  0  0  0
 14 24  2  0  0  0  0
 15 22  1  0  0  0  0
 15 23  1  0  0  0  0
 16 22  1  0  0  0  0
 16 24  1  0  0  0  0
 16 31  1  0  0  0  0
 17 19  1  0  0  0  0
 17 15  1  0  0  0  0
 17 32  1  6  0  0  0
 18 20  1  0  0  0  0
 18 21  1  0  0  0  0
 18 33  1  6  0  0  0
 19 20  1  0  0  0  0
 19  6  1  0  0  0  0
 19 34  1  1  0  0  0
 20  7  1  0  0  0  0
 20 35  1  1  0  0  0
 21 36  1  0  0  0  0
 21 37  1  0  0  0  0
 23 25  2  0  0  0  0
 23 38  1  0  0  0  0
 24 25  1  0  0  0  0
 25 39  1  0  0  0  0
M  END
$$$$
585627
 OpenBabel12061010223D

 42 42  0  0  0  0  0  0  0  0999 V2000
   19.0288   63.2685   45.7724 O   0  0  0  0  0  0  0  0  0  0  0  0
   17.2175   64.6842   45.3595 O   0  0  0  0  0  0  0  0  0  0  0  0
   15.4099   62.4707   46.1536 O   0  0  0  0  0  0  0  0  0  0  0  0
   16.5448   59.9077   45.9263 O   0  0  0  0  0  0  0  0  0  0  0  0
   18.8803   60.4729   44.6229 O   0  0  0  0  0  0  0  0  0  0  0  0
   21.3298   62.3770   44.6378 O   0  0  0  0  0  0  0  0  0  0  0  0
   17.3106   61.0489   46.3514 C   0  0  2  0  0  0  0  0  0  0  0  0
   16.7677   62.3185   45.6926 C   0  0  2  0  0  0  0  0  0  0  0  0
   18.7802   60.8249   46.0037 C   0  0  2  0  0  0  0  0  0  0  0  0
   17.6610   63.5189   46.0784 C   0  0  1  0  0  0  0  0  0  0  0  0
   19.5814   62.0879   46.3617 C   0  0  1  0  0  0  0  0  0  0  0  0
   21.0712   61.9863   45.9806 C   0  0  0  0  0  0  0  0  0  0  0  0
   18.0270   65.8198   45.6741 C   0  0  0  0  0  0  0  0  0  0  0  0
   17.5461   67.0372   44.8910 C   0  0  0  0  0  0  0  0  0  0  0  0
   18.4165   68.2547   45.2081 C   0  0  0  0  0  0  0  0  0  0  0  0
   17.9678   69.4989   44.4428 C   0  0  0  0  0  0  0  0  0  0  0  0
   18.8444   70.7027   44.7927 C   0  0  0  0  0  0  0  0  0  0  0  0
   18.4021   71.9521   44.0489 C   0  0  0  0  0  0  0  0  0  0  0  0
   14.8492   62.4420   45.3567 H   0  0  0  0  0  0  0  0  0  0  0  0
   15.6273   60.0999   46.2030 H   0  0  0  0  0  0  0  0  0  0  0  0
   18.1696   59.8190   44.4677 H   0  0  0  0  0  0  0  0  0  0  0  0
   22.2952   62.3768   44.5112 H   0  0  0  0  0  0  0  0  0  0  0  0
   17.1917   61.1163   47.4404 H   0  0  0  0  0  0  0  0  0  0  0  0
   16.7315   62.2050   44.6016 H   0  0  0  0  0  0  0  0  0  0  0  0
   19.1637   59.9659   46.5662 H   0  0  0  0  0  0  0  0  0  0  0  0
   17.5546   63.7292   47.1507 H   0  0  0  0  0  0  0  0  0  0  0  0
   19.5339   62.2086   47.4528 H   0  0  0  0  0  0  0  0  0  0  0  0
   21.6477   62.6578   46.6262 H   0  0  0  0  0  0  0  0  0  0  0  0
   21.4460   60.9685   46.1296 H   0  0  0  0  0  0  0  0  0  0  0  0
   19.0715   65.6219   45.4071 H   0  0  0  0  0  0  0  0  0  0  0  0
   17.9688   66.0191   46.7503 H   0  0  0  0  0  0  0  0  0  0  0  0
   16.4961   67.2402   45.1330 H   0  0  0  0  0  0  0  0  0  0  0  0
   17.5753   66.8170   43.8167 H   0  0  0  0  0  0  0  0  0  0  0  0
   19.4616   68.0321   44.9584 H   0  0  0  0  0  0  0  0  0  0  0  0
   18.3812   68.4565   46.2858 H   0  0  0  0  0  0  0  0  0  0  0  0
   16.9218   69.7223   44.6842 H   0  0  0  0  0  0  0  0  0  0  0  0
   18.0190   69.3070   43.3643 H   0  0  0  0  0  0  0  0  0  0  0  0
   19.8903   70.4875   44.5440 H   0  0  0  0  0  0  0  0  0  0  0  0
   18.8016   70.8936   45.8715 H   0  0  0  0  0  0  0  0  0  0  0  0
   18.4697   71.8082   42.9660 H   0  0  0  0  0  0  0  0  0  0  0  0
   19.0395   72.7998   44.3197 H   0  0  0  0  0  0  0  0  0  0  0  0
   17.3683   72.2113   44.2985 H   0  0  0  0  0  0  0  0  0  0  0  0
  1 10  1  0  0  0  0
  1 11  1  0  0  0  0
  2 13  1  0  0  0  0
  3 19  1  0  0  0  0
  4 20  1  0  0  0  0
  5 21  1  0  0  0  0
  6 12  1  0  0  0  0
  6 22  1  0  0  0  0
  7  8  1  0  0  0  0
  7  9  1  0  0  0  0
  7  4  1  0  0  0  0
  7 23  1  6  0  0  0
  8 10  1  0  0  0  0
  8  3  1  0  0  0  0
  8 24  1  1  0  0  0
  9 11  1  0  0  0  0
  9  5  1  0  0  0  0
  9 25  1  6  0  0  0
 10  2  1  0  0  0  0
 10 26  1  6  0  0  0
 11 12  1  0  0  0  0
 11 27  1  6  0  0  0
 12 28  1  0  0  0  0
 12 29  1  0  0  0  0
 13 14  1  0  0  0  0
 13 30  1  0  0  0  0
 13 31  1  0  0  0  0
 14 15  1  0  0  0  0
 14 32  1  0  0  0  0
 14 33  1  0  0  0  0
 15 16  1  0  0  0  0
 15 34  1  0  0  0  0
 15 35  1  0  0  0  0
 16 17  1  0  0  0  0
 16 36  1  0  0  0  0
 16 37  1  0  0  0  0
 17 18  1  0  0  0  0
 17 38  1  0  0  0  0
 17 39  1  0  0  0  0
 18 40  1  0  0  0  0
 18 41  1  0  0  0  0
 18 42  1  0  0  0  0
M  END
$$$$
585629
 OpenBabel12061010223D

 39 40  0  0  0  0  0  0  0  0999 V2000
   -0.0360    5.6523   -2.5584 P   0  0  0  0  0  0  0  0  0  0  0  0
    1.8208    7.5077   -1.1297 P   0  0  0  0  0  0  0  0  0  0  0  0
   -0.0830    1.2543   -4.0489 O   0  0  0  0  0  0  0  0  0  0  0  0
    0.6536    4.1982   -2.3086 O   0  0  0  0  0  0  0  0  0  0  0  0
    0.3139    6.6944   -1.3762 O   0  0  0  0  0  0  0  0  0  0  0  0
    2.0581   -1.0088   -3.2625 O   0  0  0  0  0  0  0  0  0  0  0  0
    3.4627    1.3814   -3.2944 O   0  0  0  0  0  0  0  0  0  0  0  0
   -1.4875    5.6064   -2.9101 O   0  0  0  0  0  0  0  0  0  0  0  0
    0.8336    6.2017   -3.8015 O   0  0  0  0  0  0  0  0  0  0  0  0
   -1.6753    1.5838   -6.0546 O   0  0  0  0  0  0  0  0  0  0  0  0
    2.5606    6.1799   -1.0117 O   0  0  0  0  0  0  0  0  0  0  0  0
    1.9974    7.9129   -2.6964 O   0  0  0  0  0  0  0  0  0  0  0  0
    3.3277    8.3209   -0.8832 O   0  0  0  0  0  0  0  0  0  0  0  0
   -1.1660   -0.6724   -9.9225 O   0  0  0  0  0  0  0  0  0  0  0  0
   -0.0177   -0.0763   -6.1029 N   0  0  0  0  0  0  0  0  0  0  0  0
   -1.3450    0.4747   -7.9603 N   0  0  0  0  0  0  0  0  0  0  0  0
    0.3416    0.0165   -4.6616 C   0  0  1  0  0  0  0  0  0  0  0  0
    1.0133    1.8874   -3.3415 C   0  0  1  0  0  0  0  0  0  0  0  0
    1.8511   -0.1150   -4.3667 C   0  0  1  0  0  0  0  0  0  0  0  0
    2.2535    1.3192   -4.0361 C   0  0  2  0  0  0  0  0  0  0  0  0
    0.8916    3.4270   -3.5095 C   0  0  0  0  0  0  0  0  0  0  0  0
   -1.0394    0.7110   -6.6405 C   0  0  0  0  0  0  0  0  0  0  0  0
    0.4882   -1.1446   -6.8434 C   0  0  0  0  0  0  0  0  0  0  0  0
   -0.8340   -0.5038   -8.7584 C   0  0  0  0  0  0  0  0  0  0  0  0
    0.1454   -1.3825   -8.1112 C   0  0  0  0  0  0  0  0  0  0  0  0
    1.9240   -1.9173   -3.5839 H   0  0  0  0  0  0  0  0  0  0  0  0
    3.5119    2.2364   -2.8346 H   0  0  0  0  0  0  0  0  0  0  0  0
    0.4981    7.0809   -4.0708 H   0  0  0  0  0  0  0  0  0  0  0  0
    2.4143    7.1201   -3.1187 H   0  0  0  0  0  0  0  0  0  0  0  0
    3.7613    8.4096   -1.7491 H   0  0  0  0  0  0  0  0  0  0  0  0
   -2.0662    1.0573   -8.3558 H   0  0  0  0  0  0  0  0  0  0  0  0
   -0.2209   -0.7855   -4.1669 H   0  0  0  0  0  0  0  0  0  0  0  0
    0.9685    1.5972   -2.2858 H   0  0  0  0  0  0  0  0  0  0  0  0
    2.4626   -0.4939   -5.1915 H   0  0  0  0  0  0  0  0  0  0  0  0
    2.4197    1.8458   -4.9844 H   0  0  0  0  0  0  0  0  0  0  0  0
    1.8256    3.8181   -3.9265 H   0  0  0  0  0  0  0  0  0  0  0  0
    0.0855    3.6421   -4.2201 H   0  0  0  0  0  0  0  0  0  0  0  0
    1.1841   -1.8206   -6.3554 H   0  0  0  0  0  0  0  0  0  0  0  0
    0.5340   -2.2080   -8.6941 H   0  0  0  0  0  0  0  0  0  0  0  0
  1  9  1  0  0  0  0
  1  8  2  0  0  0  0
  1  5  1  0  0  0  0
  1  4  1  0  0  0  0
  2  5  1  0  0  0  0
  2 13  1  0  0  0  0
  2 12  1  0  0  0  0
  2 11  2  0  0  0  0
  3 17  1  0  0  0  0
  3 18  1  0  0  0  0
  4 21  1  0  0  0  0
  6 26  1  0  0  0  0
  7 27  1  0  0  0  0
  9 28  1  0  0  0  0
 10 22  2  0  0  0  0
 12 29  1  0  0  0  0
 13 30  1  0  0  0  0
 14 24  2  0  0  0  0
 15 22  1  0  0  0  0
 15 23  1  0  0  0  0
 16 22  1  0  0  0  0
 16 24  1  0  0  0  0
 16 31  1  0  0  0  0
 17 19  1  0  0  0  0
 17 15  1  0  0  0  0
 17 32  1  6  0  0  0
 18 20  1  0  0  0  0
 18 21  1  0  0  0  0
 18 33  1  6  0  0  0
 19 20  1  0  0  0  0
 19  6  1  0  0  0  0
 19 34  1  1  0  0  0
 20  7  1  0  0  0  0
 20 35  1  1  0  0  0
 21 36  1  0  0  0  0
 21 37  1  0  0  0  0
 23 25  2  0  0  0  0
 23 38  1  0  0  0  0
 24 25  1  0  0  0  0
 25 39  1  0  0  0  0
M  END
$$$$
585656
 OpenBabel12061010223D

 24 24  0  0  0  0  0  0  0  0999 V2000
    1.1017   -0.4561   -0.2776 O   0  0  0  0  0  0  0  0  0  0  0  0
    2.9606   -0.9794    0.8674 O   0  0  0  0  0  0  0  0  0  0  0  0
    7.5781    4.6411   -3.6340 O   0  0  0  0  0  0  0  0  0  0  0  0
    2.6691    2.1872    0.2650 N   0  0  0  0  0  0  0  0  0  0  0  0
    5.3120    1.8684   -1.5006 C   0  0  0  0  0  0  0  0  0  0  0  0
    3.0098    1.0179   -0.5718 C   0  0  1  0  0  0  0  0  0  0  0  0
    4.5369    0.8411   -0.6950 C   0  0  0  0  0  0  0  0  0  0  0  0
    2.2757   -0.2153   -0.0089 C   0  0  0  0  0  0  0  0  0  0  0  0
    6.7135    1.8887   -1.3739 C   0  0  0  0  0  0  0  0  0  0  0  0
    4.7140    2.7787   -2.3833 C   0  0  0  0  0  0  0  0  0  0  0  0
    6.8670    3.7162   -2.9300 C   0  0  0  0  0  0  0  0  0  0  0  0
    7.4901    2.8091   -2.0834 C   0  0  0  0  0  0  0  0  0  0  0  0
    5.4884    3.7047   -3.0866 C   0  0  0  0  0  0  0  0  0  0  0  0
    3.8143   -0.6082    1.1517 H   0  0  0  0  0  0  0  0  0  0  0  0
    8.5189    4.5419   -3.4150 H   0  0  0  0  0  0  0  0  0  0  0  0
    1.6539    2.3185    0.2249 H   0  0  0  0  0  0  0  0  0  0  0  0
    3.0706    3.0285   -0.1518 H   0  0  0  0  0  0  0  0  0  0  0  0
    2.5900    1.1538   -1.5760 H   0  0  0  0  0  0  0  0  0  0  0  0
    4.7496   -0.1459   -1.1255 H   0  0  0  0  0  0  0  0  0  0  0  0
    4.9689    0.8419    0.3161 H   0  0  0  0  0  0  0  0  0  0  0  0
    7.2139    1.1835   -0.7123 H   0  0  0  0  0  0  0  0  0  0  0  0
    3.6405    2.7994   -2.5454 H   0  0  0  0  0  0  0  0  0  0  0  0
    8.5685    2.8014   -1.9614 H   0  0  0  0  0  0  0  0  0  0  0  0
    5.0136    4.4159   -3.7571 H   0  0  0  0  0  0  0  0  0  0  0  0
  1  8  2  0  0  0  0
  2  8  1  0  0  0  0
  2 14  1  0  0  0  0
  3 11  1  0  0  0  0
  3 15  1  0  0  0  0
  4 16  1  0  0  0  0
  4 17  1  0  0  0  0
  5  9  2  0  0  0  0
  5 10  1  0  0  0  0
  6  8  1  0  0  0  0
  6  7  1  0  0  0  0
  6  4  1  0  0  0  0
  6 18  1  1  0  0  0
  7  5  1  0  0  0  0
  7 19  1  0  0  0  0
  7 20  1  0  0  0  0
  9 12  1  0  0  0  0
  9 21  1  0  0  0  0
 10 13  2  0  0  0  0
 10 22  1  0  0  0  0
 11 12  2  0  0  0  0
 11 13  1  0  0  0  0
 12 23  1  0  0  0  0
 13 24  1  0  0  0  0
M  END
$$$$
585657
 OpenBabel12061010223D

 29 28  0  0  0  0  0  0  0  0999 V2000
   -2.7717    4.8522    2.4227 P   0  0  0  0  0  0  0  0  0  0  0  0
   -2.1751    5.3855    0.9896 O   0  0  0  0  0  0  0  0  0  0  0  0
   -2.1907    5.7139    3.5363 O   0  0  0  0  0  0  0  0  0  0  0  0
   -1.4167    3.7851    2.5572 O   0  0  0  0  0  0  0  0  0  0  0  0
   -4.1266    5.9194    2.2881 O   0  0  0  0  0  0  0  0  0  0  0  0
   -2.0733    3.0415   -2.6431 O   0  0  0  0  0  0  0  0  0  0  0  0
   -1.6496    6.4835   -1.4638 O   0  0  0  0  0  0  0  0  0  0  0  0
   -0.2495    2.2278   -1.0015 O   0  0  0  0  0  0  0  0  0  0  0  0
    0.4955    5.6452   -0.2462 O   0  0  0  0  0  0  0  0  0  0  0  0
    1.3810    4.4348    2.0727 O   0  0  0  0  0  0  0  0  0  0  0  0
   -1.2719    4.1442   -2.1600 C   0  0  2  0  0  0  0  0  0  0  0  0
   -2.2089    5.1739   -1.4815 C   0  0  1  0  0  0  0  0  0  0  0  0
   -0.0315    3.5839   -1.4070 C   0  0  1  0  0  0  0  0  0  0  0  0
   -2.8032    4.7594   -0.1311 C   0  0  0  0  0  0  0  0  0  0  0  0
    0.4880    4.4050   -0.2273 C   0  0  0  0  0  0  0  0  0  0  0  0
    1.0912    3.6260    0.9431 C   0  0  0  0  0  0  0  0  0  0  0  0
   -0.9718    4.0765    3.3822 H   0  0  0  0  0  0  0  0  0  0  0  0
   -3.8912    6.6575    2.8887 H   0  0  0  0  0  0  0  0  0  0  0  0
   -2.7158    3.3911   -3.2843 H   0  0  0  0  0  0  0  0  0  0  0  0
   -0.9440    6.4886   -0.7786 H   0  0  0  0  0  0  0  0  0  0  0  0
    0.5377    1.7127   -1.2533 H   0  0  0  0  0  0  0  0  0  0  0  0
    0.6153    5.0344    2.1650 H   0  0  0  0  0  0  0  0  0  0  0  0
   -0.8774    4.6375   -3.0585 H   0  0  0  0  0  0  0  0  0  0  0  0
   -3.0729    5.2524   -2.1559 H   0  0  0  0  0  0  0  0  0  0  0  0
    0.7970    3.5525   -2.1284 H   0  0  0  0  0  0  0  0  0  0  0  0
   -3.8549    5.0687   -0.1179 H   0  0  0  0  0  0  0  0  0  0  0  0
   -2.7869    3.6709   -0.0086 H   0  0  0  0  0  0  0  0  0  0  0  0
    2.0237    3.1650    0.6060 H   0  0  0  0  0  0  0  0  0  0  0  0
    0.4078    2.8346    1.2590 H   0  0  0  0  0  0  0  0  0  0  0  0
  1  5  1  0  0  0  0
  1  4  1  0  0  0  0
  1  3  2  0  0  0  0
  1  2  1  0  0  0  0
  2 14  1  0  0  0  0
  4 17  1  0  0  0  0
  5 18  1  0  0  0  0
  6 19  1  0  0  0  0
  7 20  1  0  0  0  0
  8 21  1  0  0  0  0
  9 15  2  0  0  0  0
 10 16  1  0  0  0  0
 10 22  1  0  0  0  0
 11 12  1  0  0  0  0
 11  6  1  0  0  0  0
 11 23  1  6  0  0  0
 12  7  1  0  0  0  0
 12 14  1  0  0  0  0
 12 24  1  1  0  0  0
 13  8  1  0  0  0  0
 13 15  1  0  0  0  0
 13 11  1  0  0  0  0
 13 25  1  1  0  0  0
 14 26  1  0  0  0  0
 14 27  1  0  0  0  0
 15 16  1  0  0  0  0
 16 28  1  0  0  0  0
 16 29  1  0  0  0  0
M  END
$$$$
585722
 OpenBabel12061010223D

 41 43  0  0  0  0  0  0  0  0999 V2000
    1.0817   -0.2507    0.1432 O   0  0  0  0  0  0  0  0  0  0  0  0
   -0.6228    1.3363   -1.8006 O   0  0  0  0  0  0  0  0  0  0  0  0
    1.2416   -7.0707   -3.0525 O   0  0  0  0  0  0  0  0  0  0  0  0
    0.6962   -6.0650   -1.0654 N   0  0  0  0  0  0  0  0  0  0  0  0
   -0.5391   -2.8598   -1.8511 C   0  0  0  0  0  0  0  0  0  0  0  0
    0.3791   -0.7776   -0.9114 C   0  0  0  0  0  0  0  0  0  0  0  0
   -0.7717   -4.3614   -1.7998 C   0  0  1  0  0  0  0  0  0  0  0  0
   -0.4355   -0.0168   -1.7554 C   0  0  0  0  0  0  0  0  0  0  0  0
    0.3100   -2.1809   -0.9679 C   0  0  0  0  0  0  0  0  0  0  0  0
   -1.2883   -2.0861   -2.7446 C   0  0  0  0  0  0  0  0  0  0  0  0
   -1.2378   -0.6892   -2.6905 C   0  0  0  0  0  0  0  0  0  0  0  0
   -0.2074   -5.1194   -3.0137 C   0  0  0  0  0  0  0  0  0  0  0  0
   -0.2680   -5.1346   -0.5717 C   0  0  0  0  0  0  0  0  0  0  0  0
    0.6628   -6.1986   -2.4293 C   0  0  0  0  0  0  0  0  0  0  0  0
    2.4971   -0.1113   -0.0814 C   0  0  0  0  0  0  0  0  0  0  0  0
    3.3024   -1.3539    0.3233 C   0  0  0  0  0  0  0  0  0  0  0  0
    2.9813    0.9756    0.9071 C   0  0  0  0  0  0  0  0  0  0  0  0
    3.5166   -1.1857    1.8186 C   0  0  0  0  0  0  0  0  0  0  0  0
    3.8947    0.2789    1.9170 C   0  0  0  0  0  0  0  0  0  0  0  0
    0.0865    2.1597   -0.8933 C   0  0  0  0  0  0  0  0  0  0  0  0
    1.1662   -6.7666   -0.5058 H   0  0  0  0  0  0  0  0  0  0  0  0
   -1.8658   -4.4743   -1.8011 H   0  0  0  0  0  0  0  0  0  0  0  0
    0.8907   -2.7355   -0.2442 H   0  0  0  0  0  0  0  0  0  0  0  0
   -1.9661   -2.5572   -3.4542 H   0  0  0  0  0  0  0  0  0  0  0  0
   -1.8780   -0.1111   -3.3554 H   0  0  0  0  0  0  0  0  0  0  0  0
    0.3959   -4.4955   -3.6795 H   0  0  0  0  0  0  0  0  0  0  0  0
   -1.0153   -5.5929   -3.5818 H   0  0  0  0  0  0  0  0  0  0  0  0
    0.1881   -4.5511    0.2279 H   0  0  0  0  0  0  0  0  0  0  0  0
   -1.0811   -5.7166   -0.1255 H   0  0  0  0  0  0  0  0  0  0  0  0
    2.6966    0.1854   -1.1181 H   0  0  0  0  0  0  0  0  0  0  0  0
    4.2752   -1.3402   -0.1840 H   0  0  0  0  0  0  0  0  0  0  0  0
    2.8333   -2.3104    0.1044 H   0  0  0  0  0  0  0  0  0  0  0  0
    2.1402    1.4438    1.4323 H   0  0  0  0  0  0  0  0  0  0  0  0
    3.5319    1.7682    0.3905 H   0  0  0  0  0  0  0  0  0  0  0  0
    4.2967   -1.8466    2.2068 H   0  0  0  0  0  0  0  0  0  0  0  0
    2.5886   -1.3842    2.3682 H   0  0  0  0  0  0  0  0  0  0  0  0
    3.7803    0.6738    2.9306 H   0  0  0  0  0  0  0  0  0  0  0  0
    4.9427    0.4129    1.6217 H   0  0  0  0  0  0  0  0  0  0  0  0
   -0.2487    3.1901   -1.0523 H   0  0  0  0  0  0  0  0  0  0  0  0
    1.1571    2.1348   -1.1085 H   0  0  0  0  0  0  0  0  0  0  0  0
   -0.1352    1.9073    0.1475 H   0  0  0  0  0  0  0  0  0  0  0  0
  1 15  1  0  0  0  0
  1  6  1  0  0  0  0
  2  8  1  0  0  0  0
  2 20  1  0  0  0  0
  3 14  2  0  0  0  0
  4 13  1  0  0  0  0
  4 14  1  0  0  0  0
  4 21  1  0  0  0  0
  5  9  2  0  0  0  0
  5 10  1  0  0  0  0
  5  7  1  0  0  0  0
  6  8  2  0  0  0  0
  6  9  1  0  0  0  0
  7 12  1  0  0  0  0
  7 13  1  0  0  0  0
  7 22  1  1  0  0  0
  8 11  1  0  0  0  0
  9 23  1  0  0  0  0
 10 11  2  0  0  0  0
 10 24  1  0  0  0  0
 11 25  1  0  0  0  0
 12 14  1  0  0  0  0
 12 26  1  0  0  0  0
 12 27  1  0  0  0  0
 13 28  1  0  0  0  0
 13 29  1  0  0  0  0
 15 16  1  0  0  0  0
 15 17  1  0  0  0  0
 15 30  1  0  0  0  0
 16 18  1  0  0  0  0
 16 31  1  0  0  0  0
 16 32  1  0  0  0  0
 17 19  1  0  0  0  0
 17 33  1  0  0  0  0
 17 34  1  0  0  0  0
 18 19  1  0  0  0  0
 18 35  1  0  0  0  0
 18 36  1  0  0  0  0
 19 37  1  0  0  0  0
 19 38  1  0  0  0  0
 20 39  1  0  0  0  0
 20 40  1  0  0  0  0
 20 41  1  0  0  0  0
M  END
$$$$
585736
 OpenBabel12061010223D

 29 29  0  0  0  0  0  0  0  0999 V2000
   39.2418    0.8128   57.9238 O   0  0  0  0  0  0  0  0  0  0  0  0
   42.7458   -0.6308   59.6862 O   0  0  0  0  0  0  0  0  0  0  0  0
   41.9862   -1.5595   57.1506 O   0  0  0  0  0  0  0  0  0  0  0  0
   38.9920   -2.2009   56.7116 O   0  0  0  0  0  0  0  0  0  0  0  0
   41.9174    0.7858   62.3334 O   0  0  0  0  0  0  0  0  0  0  0  0
   41.7275    2.0612   60.4184 N   0  0  0  0  0  0  0  0  0  0  0  0
   41.8871    0.1415   58.8383 C   0  0  1  0  0  0  0  0  0  0  0  0
   41.0657   -0.8094   57.9559 C   0  0  1  0  0  0  0  0  0  0  0  0
   40.9641    1.0695   59.6539 C   0  0  2  0  0  0  0  0  0  0  0  0
   40.0807   -0.0089   57.0898 C   0  0  1  0  0  0  0  0  0  0  0  0
   39.9933    1.7588   58.6864 C   0  0  0  0  0  0  0  0  0  0  0  0
   39.1774   -0.8835   56.1977 C   0  0  0  0  0  0  0  0  0  0  0  0
   42.2103    1.7831   61.6791 C   0  0  0  0  0  0  0  0  0  0  0  0
   43.1475    2.8336   62.2105 C   0  0  0  0  0  0  0  0  0  0  0  0
   43.3119   -1.1569   59.0941 H   0  0  0  0  0  0  0  0  0  0  0  0
   41.9446   -2.4739   57.4897 H   0  0  0  0  0  0  0  0  0  0  0  0
   38.5073   -2.6990   56.0299 H   0  0  0  0  0  0  0  0  0  0  0  0
   42.1403    2.8371   59.9182 H   0  0  0  0  0  0  0  0  0  0  0  0
   42.5555    0.7447   58.2105 H   0  0  0  0  0  0  0  0  0  0  0  0
   40.5252   -1.5097   58.6071 H   0  0  0  0  0  0  0  0  0  0  0  0
   40.3945    0.4563   60.3640 H   0  0  0  0  0  0  0  0  0  0  0  0
   40.6267    0.6637   56.4143 H   0  0  0  0  0  0  0  0  0  0  0  0
   39.2833    2.3808   59.2418 H   0  0  0  0  0  0  0  0  0  0  0  0
   40.5284    2.4294   58.0004 H   0  0  0  0  0  0  0  0  0  0  0  0
   38.1859   -0.4296   56.0891 H   0  0  0  0  0  0  0  0  0  0  0  0
   39.6248   -0.9799   55.2030 H   0  0  0  0  0  0  0  0  0  0  0  0
   42.9432    3.8095   61.7608 H   0  0  0  0  0  0  0  0  0  0  0  0
   44.1786    2.5428   61.9932 H   0  0  0  0  0  0  0  0  0  0  0  0
   43.0114    2.9235   63.2919 H   0  0  0  0  0  0  0  0  0  0  0  0
  1 10  1  0  0  0  0
  1 11  1  0  0  0  0
  2 15  1  0  0  0  0
  3 16  1  0  0  0  0
  4 12  1  0  0  0  0
  4 17  1  0  0  0  0
  5 13  2  0  0  0  0
  6 13  1  0  0  0  0
  6 18  1  0  0  0  0
  7  8  1  0  0  0  0
  7  9  1  0  0  0  0
  7  2  1  0  0  0  0
  7 19  1  1  0  0  0
  8 10  1  0  0  0  0
  8  3  1  0  0  0  0
  8 20  1  6  0  0  0
  9 11  1  0  0  0  0
  9  6  1  0  0  0  0
  9 21  1  6  0  0  0
 10 12  1  0  0  0  0
 10 22  1  1  0  0  0
 11 23  1  0  0  0  0
 11 24  1  0  0  0  0
 12 25  1  0  0  0  0
 12 26  1  0  0  0  0
 13 14  1  0  0  0  0
 14 27  1  0  0  0  0
 14 28  1  0  0  0  0
 14 29  1  0  0  0  0
M  END
$$$$
585737
 OpenBabel12061010223D

 24 24  0  0  0  0  0  0  0  0999 V2000
   43.4519   -8.5180   57.5212 O   0  0  0  0  0  0  0  0  0  0  0  0
   42.1945  -11.6168   60.0580 O   0  0  0  0  0  0  0  0  0  0  0  0
   44.5903  -11.8982   58.6576 O   0  0  0  0  0  0  0  0  0  0  0  0
   40.9366   -9.7653   58.4266 O   0  0  0  0  0  0  0  0  0  0  0  0
   41.9565   -7.0481   58.4693 O   0  0  0  0  0  0  0  0  0  0  0  0
   45.2077  -11.2288   55.9479 O   0  0  0  0  0  0  0  0  0  0  0  0
   42.9276  -10.4847   59.5607 C   0  0  1  0  0  0  0  0  0  0  0  0
   43.6597  -10.8741   58.2704 C   0  0  1  0  0  0  0  0  0  0  0  0
   41.9774   -9.3223   59.3170 C   0  0  1  0  0  0  0  0  0  0  0  0
   44.3517   -9.6359   57.6608 C   0  0  1  0  0  0  0  0  0  0  0  0
   42.7962   -8.1571   58.7310 C   0  0  1  0  0  0  0  0  0  0  0  0
   44.9730   -9.8631   56.2663 C   0  0  0  0  0  0  0  0  0  0  0  0
   42.8688  -12.3168   60.1718 H   0  0  0  0  0  0  0  0  0  0  0  0
   44.5336  -12.5859   57.9667 H   0  0  0  0  0  0  0  0  0  0  0  0
   40.5875  -10.5822   58.8358 H   0  0  0  0  0  0  0  0  0  0  0  0
   42.5071   -6.4461   57.9363 H   0  0  0  0  0  0  0  0  0  0  0  0
   45.5862  -11.2367   55.0495 H   0  0  0  0  0  0  0  0  0  0  0  0
   43.6547  -10.2189   60.3383 H   0  0  0  0  0  0  0  0  0  0  0  0
   42.9493  -11.3137   57.5588 H   0  0  0  0  0  0  0  0  0  0  0  0
   41.4780   -9.0167   60.2422 H   0  0  0  0  0  0  0  0  0  0  0  0
   45.1677   -9.3256   58.3277 H   0  0  0  0  0  0  0  0  0  0  0  0
   43.5523   -7.8286   59.4542 H   0  0  0  0  0  0  0  0  0  0  0  0
   44.3405   -9.4317   55.4811 H   0  0  0  0  0  0  0  0  0  0  0  0
   45.9344   -9.3369   56.2156 H   0  0  0  0  0  0  0  0  0  0  0  0
  1 10  1  0  0  0  0
  1 11  1  0  0  0  0
  2 13  1  0  0  0  0
  3 14  1  0  0  0  0
  4 15  1  0  0  0  0
  5 16  1  0  0  0  0
  6 12  1  0  0  0  0
  6 17  1  0  0  0  0
  7  8  1  0  0  0  0
  7  9  1  0  0  0  0
  7  2  1  0  0  0  0
  7 18  1  6  0  0  0
  8 10  1  0  0  0  0
  8  3  1  0  0  0  0
  8 19  1  1  0  0  0
  9 11  1  0  0  0  0
  9  4  1  0  0  0  0
  9 20  1  6  0  0  0
 10 12  1  0  0  0  0
 10 21  1  6  0  0  0
 11  5  1  0  0  0  0
 11 22  1  6  0  0  0
 12 23  1  0  0  0  0
 12 24  1  0  0  0  0
M  END
$$$$
585740
 OpenBabel12061010223D

 43 45  0  0  0  0  0  0  0  0999 V2000
    1.3309   -0.9773   -0.2904 Cl  0  0  0  0  0  0  0  0  0  0  0  0
    5.7114    0.3692    2.7336 Cl  0  0  0  0  0  0  0  0  0  0  0  0
   -2.3413    2.3286    4.8303 O   0  0  0  0  0  0  0  0  0  0  0  0
   -1.3079    0.6963    7.3736 O   0  0  0  0  0  0  0  0  0  0  0  0
    1.0240    1.3680    1.4621 O   0  0  0  0  0  0  0  0  0  0  0  0
    2.7341    0.1119    2.3741 N   0  0  0  0  0  0  0  0  0  0  0  0
    5.1065   -0.1834   -1.1575 N   0  0  0  0  0  0  0  0  0  0  0  0
    0.7398    0.7428    3.7123 C   0  0  0  0  0  0  0  0  0  0  0  0
    3.4960   -0.0496    1.1715 C   0  0  0  0  0  0  0  0  0  0  0  0
   -1.2850    1.4526    4.9562 C   0  0  0  0  0  0  0  0  0  0  0  0
    1.4978    0.7489    2.4153 C   0  0  0  0  0  0  0  0  0  0  0  0
   -0.8241    0.7867    6.1005 C   0  0  0  0  0  0  0  0  0  0  0  0
   -0.5260    1.3627    3.7607 C   0  0  0  0  0  0  0  0  0  0  0  0
    2.9377   -0.3752   -0.0764 C   0  0  0  0  0  0  0  0  0  0  0  0
    4.8925    0.0959    1.2376 C   0  0  0  0  0  0  0  0  0  0  0  0
    1.2340    0.1762    4.8827 C   0  0  0  0  0  0  0  0  0  0  0  0
    0.4505    0.1911    6.0425 C   0  0  0  0  0  0  0  0  0  0  0  0
   -2.5873    3.2177    5.9229 C   0  0  0  0  0  0  0  0  0  0  0  0
    3.7700   -0.3963   -1.1937 C   0  0  0  0  0  0  0  0  0  0  0  0
    5.6396    0.0327    0.0648 C   0  0  0  0  0  0  0  0  0  0  0  0
   -3.3757    4.4730    5.5285 C   0  0  0  0  0  0  0  0  0  0  0  0
   -1.3394    3.7315    6.6430 C   0  0  0  0  0  0  0  0  0  0  0  0
   -2.7260    5.6562    6.2450 C   0  0  0  0  0  0  0  0  0  0  0  0
   -1.6741    5.0977    7.1815 C   0  0  0  0  0  0  0  0  0  0  0  0
   -2.6825    0.6774    7.7102 C   0  0  0  0  0  0  0  0  0  0  0  0
    3.2803    0.1270    3.2280 H   0  0  0  0  0  0  0  0  0  0  0  0
   -0.9065    1.8482    2.8602 H   0  0  0  0  0  0  0  0  0  0  0  0
    2.2148   -0.2802    4.9455 H   0  0  0  0  0  0  0  0  0  0  0  0
    0.8555   -0.2506    6.9526 H   0  0  0  0  0  0  0  0  0  0  0  0
   -3.2855    2.6986    6.5659 H   0  0  0  0  0  0  0  0  0  0  0  0
    3.3738   -0.6248   -2.1806 H   0  0  0  0  0  0  0  0  0  0  0  0
    6.7196    0.1591    0.0711 H   0  0  0  0  0  0  0  0  0  0  0  0
   -4.4067    4.3726    5.8981 H   0  0  0  0  0  0  0  0  0  0  0  0
   -3.4479    4.6329    4.4494 H   0  0  0  0  0  0  0  0  0  0  0  0
   -1.0621    3.0899    7.4831 H   0  0  0  0  0  0  0  0  0  0  0  0
   -0.4736    3.7797    5.9742 H   0  0  0  0  0  0  0  0  0  0  0  0
   -3.4608    6.2407    6.8095 H   0  0  0  0  0  0  0  0  0  0  0  0
   -2.2647    6.3265    5.5137 H   0  0  0  0  0  0  0  0  0  0  0  0
   -0.7785    5.7268    7.2134 H   0  0  0  0  0  0  0  0  0  0  0  0
   -2.0578    5.0159    8.2043 H   0  0  0  0  0  0  0  0  0  0  0  0
   -2.7928    0.0539    8.6035 H   0  0  0  0  0  0  0  0  0  0  0  0
   -3.3329    0.2857    6.9250 H   0  0  0  0  0  0  0  0  0  0  0  0
   -2.9943    1.6633    8.0620 H   0  0  0  0  0  0  0  0  0  0  0  0
  1 14  1  0  0  0  0
  2 15  1  0  0  0  0
  3 10  1  0  0  0  0
  3 18  1  0  0  0  0
  4 12  1  0  0  0  0
  4 25  1  0  0  0  0
  5 11  2  0  0  0  0
  6  9  1  0  0  0  0
  6 11  1  0  0  0  0
  6 26  1  0  0  0  0
  7 19  2  0  0  0  0
  7 20  1  0  0  0  0
  8 13  1  0  0  0  0
  8 16  2  0  0  0  0
  9 14  2  0  0  0  0
  9 15  1  0  0  0  0
 10 12  1  0  0  0  0
 10 13  2  0  0  0  0
 11  8  1  0  0  0  0
 12 17  2  0  0  0  0
 13 27  1  0  0  0  0
 14 19  1  0  0  0  0
 15 20  2  0  0  0  0
 16 17  1  0  0  0  0
 16 28  1  0  0  0  0
 17 29  1  0  0  0  0
 18 21  1  0  0  0  0
 18 22  1  0  0  0  0
 18 30  1  0  0  0  0
 19 31  1  0  0  0  0
 20 32  1  0  0  0  0
 21 23  1  0  0  0  0
 21 33  1  0  0  0  0
 21 34  1  0  0  0  0
 22 24  1  0  0  0  0
 22 35  1  0  0  0  0
 22 36  1  0  0  0  0
 23 24  1  0  0  0  0
 23 37  1  0  0  0  0
 23 38  1  0  0  0  0
 24 39  1  0  0  0  0
 24 40  1  0  0  0  0
 25 41  1  0  0  0  0
 25 42  1  0  0  0  0
 25 43  1  0  0  0  0
M  END
$$$$
585777
 OpenBabel12061010223D

  8  7  0  0  0  0  0  0  0  0999 V2000
    1.0721   -0.0973   -0.1094 S   0  0  0  0  0  0  0  0  0  0  0  0
    4.7481    0.4275   -1.3213 O   0  0  0  0  0  0  0  0  0  0  0  0
    2.8705   -0.0386    0.1002 C   0  0  0  0  0  0  0  0  0  0  0  0
    3.5343    0.4881   -1.1429 C   0  0  0  0  0  0  0  0  0  0  0  0
    0.7928   -0.5624    1.1176 H   0  0  0  0  0  0  0  0  0  0  0  0
    3.2431   -1.0453    0.3068 H   0  0  0  0  0  0  0  0  0  0  0  0
    3.1084    0.6256    0.9348 H   0  0  0  0  0  0  0  0  0  0  0  0
    2.8951    1.0173   -1.8713 H   0  0  0  0  0  0  0  0  0  0  0  0
  1  3  1  0  0  0  0
  1  5  1  0  0  0  0
  2  4  2  0  0  0  0
  3  4  1  0  0  0  0
  3  6  1  0  0  0  0
  3  7  1  0  0  0  0
  4  8  1  0  0  0  0
M  END
$$$$
585782
 OpenBabel12061010223D

 24 24  0  0  0  0  0  0  0  0999 V2000
   47.3818  -31.9296   30.3369 O   0  0  0  0  0  0  0  0  0  0  0  0
   51.3272  -32.0939   31.6878 O   0  0  0  0  0  0  0  0  0  0  0  0
   49.1259  -31.8946   33.6041 O   0  0  0  0  0  0  0  0  0  0  0  0
   50.0702  -31.2287   29.4317 O   0  0  0  0  0  0  0  0  0  0  0  0
   47.9233  -32.8683   28.3203 O   0  0  0  0  0  0  0  0  0  0  0  0
   45.8353  -30.1352   31.4764 O   0  0  0  0  0  0  0  0  0  0  0  0
   49.9819  -32.5473   31.4434 C   0  0  1  0  0  0  0  0  0  0  0  0
   48.9895  -31.6463   32.1947 C   0  0  1  0  0  0  0  0  0  0  0  0
   49.7188  -32.5300   29.9379 C   0  0  1  0  0  0  0  0  0  0  0  0
   47.5341  -31.9217   31.7607 C   0  0  1  0  0  0  0  0  0  0  0  0
   48.2368  -32.8666   29.6991 C   0  0  1  0  0  0  0  0  0  0  0  0
   46.5728  -30.9012   32.4218 C   0  0  0  0  0  0  0  0  0  0  0  0
   51.5288  -32.2906   32.6194 H   0  0  0  0  0  0  0  0  0  0  0  0
   49.9159  -31.4120   33.9051 H   0  0  0  0  0  0  0  0  0  0  0  0
   50.9741  -31.0634   29.7632 H   0  0  0  0  0  0  0  0  0  0  0  0
   47.0656  -32.4082   28.2981 H   0  0  0  0  0  0  0  0  0  0  0  0
   45.3020  -29.4900   31.9753 H   0  0  0  0  0  0  0  0  0  0  0  0
   49.9189  -33.5755   31.8202 H   0  0  0  0  0  0  0  0  0  0  0  0
   49.2423  -30.5928   32.0211 H   0  0  0  0  0  0  0  0  0  0  0  0
   50.3653  -33.2434   29.4152 H   0  0  0  0  0  0  0  0  0  0  0  0
   47.2451  -32.9126   32.1378 H   0  0  0  0  0  0  0  0  0  0  0  0
   48.0091  -33.8700   30.0773 H   0  0  0  0  0  0  0  0  0  0  0  0
   45.8531  -31.4372   33.0504 H   0  0  0  0  0  0  0  0  0  0  0  0
   47.1095  -30.2056   33.0761 H   0  0  0  0  0  0  0  0  0  0  0  0
  1 10  1  0  0  0  0
  1 11  1  0  0  0  0
  2 13  1  0  0  0  0
  3 14  1  0  0  0  0
  4 15  1  0  0  0  0
  5 16  1  0  0  0  0
  6 12  1  0  0  0  0
  6 17  1  0  0  0  0
  7  8  1  0  0  0  0
  7  9  1  0  0  0  0
  7  2  1  0  0  0  0
  7 18  1  6  0  0  0
  8 10  1  0  0  0  0
  8  3  1  0  0  0  0
  8 19  1  1  0  0  0
  9 11  1  0  0  0  0
  9  4  1  0  0  0  0
  9 20  1  1  0  0  0
 10 12  1  0  0  0  0
 10 21  1  6  0  0  0
 11  5  1  0  0  0  0
 11 22  1  6  0  0  0
 12 23  1  0  0  0  0
 12 24  1  0  0  0  0
M  END
$$$$
585787
 OpenBabel12061010223D

 24 24  0  0  0  0  0  0  0  0999 V2000
   48.0795  -40.1473  168.2159 O   0  0  0  0  0  0  0  0  0  0  0  0
   46.3983  -38.2879  171.5473 O   0  0  0  0  0  0  0  0  0  0  0  0
   46.5642  -41.1371  171.4446 O   0  0  0  0  0  0  0  0  0  0  0  0
   46.5370  -37.6944  168.9065 O   0  0  0  0  0  0  0  0  0  0  0  0
   48.9531  -38.1752  167.4261 O   0  0  0  0  0  0  0  0  0  0  0  0
   48.3494  -43.0232  168.1129 O   0  0  0  0  0  0  0  0  0  0  0  0
   47.3821  -38.9747  170.7528 C   0  0  1  0  0  0  0  0  0  0  0  0
   46.8208  -40.3285  170.2910 C   0  0  1  0  0  0  0  0  0  0  0  0
   47.7588  -38.1059  169.5505 C   0  0  1  0  0  0  0  0  0  0  0  0
   47.8348  -40.9992  169.3500 C   0  0  1  0  0  0  0  0  0  0  0  0
   48.6722  -38.9112  168.6015 C   0  0  1  0  0  0  0  0  0  0  0  0
   47.3239  -42.3578  168.8541 C   0  0  0  0  0  0  0  0  0  0  0  0
   46.2892  -38.8175  172.3586 H   0  0  0  0  0  0  0  0  0  0  0  0
   45.6449  -40.9560  171.7141 H   0  0  0  0  0  0  0  0  0  0  0  0
   45.9966  -37.3062  169.6228 H   0  0  0  0  0  0  0  0  0  0  0  0
   49.1517  -38.8663  166.7699 H   0  0  0  0  0  0  0  0  0  0  0  0
   47.9414  -43.8080  167.7093 H   0  0  0  0  0  0  0  0  0  0  0  0
   48.2588  -39.1295  171.3938 H   0  0  0  0  0  0  0  0  0  0  0  0
   45.8653  -40.1799  169.7713 H   0  0  0  0  0  0  0  0  0  0  0  0
   48.2581  -37.1841  169.8687 H   0  0  0  0  0  0  0  0  0  0  0  0
   48.7888  -41.1721  169.8665 H   0  0  0  0  0  0  0  0  0  0  0  0
   49.6322  -39.1182  169.0892 H   0  0  0  0  0  0  0  0  0  0  0  0
   47.0531  -43.0087  169.6910 H   0  0  0  0  0  0  0  0  0  0  0  0
   46.4584  -42.2323  168.1956 H   0  0  0  0  0  0  0  0  0  0  0  0
  1 10  1  0  0  0  0
  1 11  1  0  0  0  0
  2 13  1  0  0  0  0
  3 14  1  0  0  0  0
  4 15  1  0  0  0  0
  5 16  1  0  0  0  0
  6 12  1  0  0  0  0
  6 17  1  0  0  0  0
  7  8  1  0  0  0  0
  7  9  1  0  0  0  0
  7  2  1  0  0  0  0
  7 18  1  6  0  0  0
  8 10  1  0  0  0  0
  8  3  1  0  0  0  0
  8 19  1  1  0  0  0
  9 11  1  0  0  0  0
  9  4  1  0  0  0  0
  9 20  1  6  0  0  0
 10 12  1  0  0  0  0
 10 21  1  6  0  0  0
 11  5  1  0  0  0  0
 11 22  1  6  0  0  0
 12 23  1  0  0  0  0
 12 24  1  0  0  0  0
M  END
$$$$
585792
 OpenBabel12061010223D

 25 25  0  0  0  0  0  0  0  0999 V2000
    1.0395   -0.0114   -0.0076 S   0  0  0  0  0  0  0  0  0  0  0  0
    0.5154   -0.1514    1.3305 O   0  0  0  0  0  0  0  0  0  0  0  0
    0.5953    1.0267   -0.9100 O   0  0  0  0  0  0  0  0  0  0  0  0
    0.7974   -1.4014   -0.7917 O   0  0  0  0  0  0  0  0  0  0  0  0
    5.7769    3.3208    2.5026 O   0  0  0  0  0  0  0  0  0  0  0  0
    4.8154    1.2286    0.6724 N   0  0  0  0  0  0  0  0  0  0  0  0
    2.8231   -0.0525    0.0352 C   0  0  0  0  0  0  0  0  0  0  0  0
    3.3415    1.2523    0.6230 C   0  0  0  0  0  0  0  0  0  0  0  0
    5.3212    0.9448    2.0383 C   0  0  0  0  0  0  0  0  0  0  0  0
    5.4051    2.5116    0.2271 C   0  0  0  0  0  0  0  0  0  0  0  0
    5.1833    2.1246    3.0224 C   0  0  0  0  0  0  0  0  0  0  0  0
    5.2115    3.6578    1.2305 C   0  0  0  0  0  0  0  0  0  0  0  0
    0.3045   -1.2005   -1.6174 H   0  0  0  0  0  0  0  0  0  0  0  0
    3.1731   -0.1837   -0.9944 H   0  0  0  0  0  0  0  0  0  0  0  0
    3.1192   -0.9182    0.6354 H   0  0  0  0  0  0  0  0  0  0  0  0
    2.8957    1.4303    1.6086 H   0  0  0  0  0  0  0  0  0  0  0  0
    2.9881    2.0740   -0.0133 H   0  0  0  0  0  0  0  0  0  0  0  0
    6.3876    0.7004    1.9451 H   0  0  0  0  0  0  0  0  0  0  0  0
    4.8377    0.0510    2.4496 H   0  0  0  0  0  0  0  0  0  0  0  0
    5.0100    2.7915   -0.7566 H   0  0  0  0  0  0  0  0  0  0  0  0
    6.4815    2.3472    0.0865 H   0  0  0  0  0  0  0  0  0  0  0  0
    4.1355    2.3272    3.2696 H   0  0  0  0  0  0  0  0  0  0  0  0
    5.6977    1.8843    3.9585 H   0  0  0  0  0  0  0  0  0  0  0  0
    5.7229    4.5551    0.8678 H   0  0  0  0  0  0  0  0  0  0  0  0
    4.1524    3.9098    1.3587 H   0  0  0  0  0  0  0  0  0  0  0  0
  1  7  1  0  0  0  0
  1  4  1  0  0  0  0
  1  3  2  0  0  0  0
  1  2  2  0  0  0  0
  4 13  1  0  0  0  0
  5 11  1  0  0  0  0
  5 12  1  0  0  0  0
  6  9  1  0  0  0  0
  6 10  1  0  0  0  0
  7  8  1  0  0  0  0
  7 14  1  0  0  0  0
  7 15  1  0  0  0  0
  8  6  1  0  0  0  0
  8 16  1  0  0  0  0
  8 17  1  0  0  0  0
  9 11  1  0  0  0  0
  9 18  1  0  0  0  0
  9 19  1  0  0  0  0
 10 12  1  0  0  0  0
 10 20  1  0  0  0  0
 10 21  1  0  0  0  0
 11 22  1  0  0  0  0
 11 23  1  0  0  0  0
 12 24  1  0  0  0  0
 12 25  1  0  0  0  0
M  END
$$$$
585842
 OpenBabel12061010223D

 13 12  0  0  0  0  0  0  0  0999 V2000
    0.9775    0.2100    0.0090 O   0  0  0  0  0  0  0  0  0  0  0  0
    2.7730   -1.0015   -0.5732 O   0  0  0  0  0  0  0  0  0  0  0  0
    2.8384    1.1839    2.0985 N   0  0  0  0  0  0  0  0  0  0  0  0
    2.1979    0.0737    0.0013 C   0  0  0  0  0  0  0  0  0  0  0  0
    3.1372    1.1085    0.6570 C   0  0  2  0  0  0  0  0  0  0  0  0
    4.6316    0.8726    0.4841 C   0  0  0  0  0  0  0  0  0  0  0  0
    3.7351   -1.0826   -0.4473 H   0  0  0  0  0  0  0  0  0  0  0  0
    1.8237    1.2859    2.2040 H   0  0  0  0  0  0  0  0  0  0  0  0
    3.2426    2.0363    2.4847 H   0  0  0  0  0  0  0  0  0  0  0  0
    2.8918    2.0697    0.1888 H   0  0  0  0  0  0  0  0  0  0  0  0
    4.9558   -0.0550    0.9699 H   0  0  0  0  0  0  0  0  0  0  0  0
    5.2105    1.6946    0.9204 H   0  0  0  0  0  0  0  0  0  0  0  0
    4.8972    0.8083   -0.5765 H   0  0  0  0  0  0  0  0  0  0  0  0
  1  4  2  0  0  0  0
  2  4  1  0  0  0  0
  2  7  1  0  0  0  0
  3  8  1  0  0  0  0
  3  9  1  0  0  0  0
  5  4  1  0  0  0  0
  5  6  1  0  0  0  0
  5  3  1  0  0  0  0
  5 10  1  1  0  0  0
  6 11  1  0  0  0  0
  6 12  1  0  0  0  0
  6 13  1  0  0  0  0
M  END
$$$$
585876
 OpenBabel12061010223D

 24 23  0  0  0  0  0  0  0  0999 V2000
    1.0495    0.0750    0.0439 P   0  0  0  0  0  0  0  0  0  0  0  0
    1.0570    0.8384    1.4940 O   0  0  0  0  0  0  0  0  0  0  0  0
    1.0489    1.1627   -1.0238 O   0  0  0  0  0  0  0  0  0  0  0  0
   -0.6805    0.0750    0.0439 O   0  0  0  0  0  0  0  0  0  0  0  0
    2.7795    0.0750    0.0439 O   0  0  0  0  0  0  0  0  0  0  0  0
   -0.2670    1.4892    3.8205 O   0  0  0  0  0  0  0  0  0  0  0  0
    2.0195   -1.0911    5.1442 O   0  0  0  0  0  0  0  0  0  0  0  0
    1.2403    1.8676    6.5434 O   0  0  0  0  0  0  0  0  0  0  0  0
    0.9697    0.4114    8.8247 O   0  0  0  0  0  0  0  0  0  0  0  0
    0.8493   -0.1882    7.5513 N   0  0  0  0  0  0  0  0  0  0  0  0
    0.9801    0.7833    3.9115 C   0  0  1  0  0  0  0  0  0  0  0  0
    0.9526   -0.1300    5.1464 C   0  0  2  0  0  0  0  0  0  0  0  0
    1.1334   -0.0292    2.6226 C   0  0  0  0  0  0  0  0  0  0  0  0
    1.0336    0.6500    6.4660 C   0  0  0  0  0  0  0  0  0  0  0  0
   -0.9093    0.9717   -0.2764 H   0  0  0  0  0  0  0  0  0  0  0  0
    3.0045    0.9728   -0.2774 H   0  0  0  0  0  0  0  0  0  0  0  0
   -0.1676    2.1078    3.0716 H   0  0  0  0  0  0  0  0  0  0  0  0
    1.7450   -1.8427    4.5949 H   0  0  0  0  0  0  0  0  0  0  0  0
    1.6613   -0.1094    9.2627 H   0  0  0  0  0  0  0  0  0  0  0  0
    1.1436   -1.1571    7.4548 H   0  0  0  0  0  0  0  0  0  0  0  0
    1.7839    1.5264    3.9777 H   0  0  0  0  0  0  0  0  0  0  0  0
    0.0035   -0.6824    5.1699 H   0  0  0  0  0  0  0  0  0  0  0  0
    2.0923   -0.5558    2.5981 H   0  0  0  0  0  0  0  0  0  0  0  0
    0.3210   -0.7604    2.5419 H   0  0  0  0  0  0  0  0  0  0  0  0
  1  5  1  0  0  0  0
  1  4  1  0  0  0  0
  1  3  2  0  0  0  0
  1  2  1  0  0  0  0
  2 13  1  0  0  0  0
  4 15  1  0  0  0  0
  5 16  1  0  0  0  0
  6 17  1  0  0  0  0
  7 18  1  0  0  0  0
  8 14  2  0  0  0  0
  9 10  1  0  0  0  0
  9 19  1  0  0  0  0
 10 14  1  0  0  0  0
 10 20  1  0  0  0  0
 11 13  1  0  0  0  0
 11 12  1  0  0  0  0
 11  6  1  0  0  0  0
 11 21  1  6  0  0  0
 12 14  1  0  0  0  0
 12  7  1  0  0  0  0
 12 22  1  1  0  0  0
 13 23  1  0  0  0  0
 13 24  1  0  0  0  0
M  END
$$$$
585882
 OpenBabel12061010223D

 48 50  0  0  0  0  0  0  0  0999 V2000
   -4.4373   20.5390   26.6083 O   0  0  0  0  0  0  0  0  0  0  0  0
   -4.6101   19.5181   28.6334 O   0  0  0  0  0  0  0  0  0  0  0  0
    3.1927   21.0028   27.4746 O   0  0  0  0  0  0  0  0  0  0  0  0
   -2.4247   17.6357   21.9852 O   0  0  0  0  0  0  0  0  0  0  0  0
    3.6864   18.4374   26.8726 O   0  0  0  0  0  0  0  0  0  0  0  0
   -3.0296   14.7375   21.6835 O   0  0  0  0  0  0  0  0  0  0  0  0
   -2.5651   19.3017   27.3473 C   0  0  2  0  0  0  0  0  0  0  0  0
   -2.2586   19.8371   25.9593 C   0  0  1  0  0  0  0  0  0  0  0  0
   -3.9628   19.7761   27.6221 C   0  0  0  0  0  0  0  0  0  0  0  0
   -1.5844   19.8741   28.3778 C   0  0  0  0  0  0  0  0  0  0  0  0
   -0.1566   19.4780   28.0525 C   0  0  0  0  0  0  0  0  0  0  0  0
   -1.9974   18.8256   24.8288 C   0  0  0  0  0  0  0  0  0  0  0  0
   -2.4910   17.3861   24.7920 C   0  0  0  0  0  0  0  0  0  0  0  0
   -3.3906   20.8235   25.6907 C   0  0  0  0  0  0  0  0  0  0  0  0
    2.1394   20.1311   27.5848 C   0  0  0  0  0  0  0  0  0  0  0  0
    0.8392   20.4659   27.9667 C   0  0  0  0  0  0  0  0  0  0  0  0
   -3.2362   16.7897   22.7755 C   0  0  0  0  0  0  0  0  0  0  0  0
   -3.6161   17.2642   24.0119 C   0  0  0  0  0  0  0  0  0  0  0  0
    2.4281   18.7995   27.2689 C   0  0  0  0  0  0  0  0  0  0  0  0
    0.1745   18.1449   27.7623 C   0  0  0  0  0  0  0  0  0  0  0  0
   -2.8833   15.4735   22.8169 C   0  0  0  0  0  0  0  0  0  0  0  0
   -1.6890   16.2075   24.7856 C   0  0  0  0  0  0  0  0  0  0  0  0
    1.4608   17.8086   27.3493 C   0  0  0  0  0  0  0  0  0  0  0  0
   -2.0021   15.1631   23.8476 C   0  0  0  0  0  0  0  0  0  0  0  0
    2.9280   22.3541   27.8378 C   0  0  0  0  0  0  0  0  0  0  0  0
   -1.1278   17.1249   21.5700 C   0  0  0  0  0  0  0  0  0  0  0  0
    4.2124   19.2587   26.9223 H   0  0  0  0  0  0  0  0  0  0  0  0
   -3.4427   15.3514   21.0374 H   0  0  0  0  0  0  0  0  0  0  0  0
   -2.5900   18.2095   27.3756 H   0  0  0  0  0  0  0  0  0  0  0  0
   -1.3496   20.4536   25.9519 H   0  0  0  0  0  0  0  0  0  0  0  0
   -1.8325   19.5467   29.3936 H   0  0  0  0  0  0  0  0  0  0  0  0
   -1.6713   20.9713   28.3857 H   0  0  0  0  0  0  0  0  0  0  0  0
   -0.9530   18.8612   24.4983 H   0  0  0  0  0  0  0  0  0  0  0  0
   -2.5063   19.2952   23.9729 H   0  0  0  0  0  0  0  0  0  0  0  0
   -3.0594   21.8521   25.8863 H   0  0  0  0  0  0  0  0  0  0  0  0
   -3.7861   20.8000   24.6720 H   0  0  0  0  0  0  0  0  0  0  0  0
    0.5666   21.4945   28.1798 H   0  0  0  0  0  0  0  0  0  0  0  0
   -4.3791   16.6326   24.5149 H   0  0  0  0  0  0  0  0  0  0  0  0
   -0.5735   17.3578   27.8236 H   0  0  0  0  0  0  0  0  0  0  0  0
   -0.7395   16.1345   25.3139 H   0  0  0  0  0  0  0  0  0  0  0  0
    1.7063   16.7829   27.0922 H   0  0  0  0  0  0  0  0  0  0  0  0
   -1.4109   14.2539   23.7676 H   0  0  0  0  0  0  0  0  0  0  0  0
    3.8724   22.9045   27.8032 H   0  0  0  0  0  0  0  0  0  0  0  0
    2.5416   22.4266   28.8604 H   0  0  0  0  0  0  0  0  0  0  0  0
    2.2407   22.8179   27.1222 H   0  0  0  0  0  0  0  0  0  0  0  0
   -0.8360   17.6581   20.6633 H   0  0  0  0  0  0  0  0  0  0  0  0
   -1.1123   16.0635   21.3037 H   0  0  0  0  0  0  0  0  0  0  0  0
   -0.3518   17.3007   22.3294 H   0  0  0  0  0  0  0  0  0  0  0  0
  1  9  1  0  0  0  0
  1 14  1  0  0  0  0
  2  9  2  0  0  0  0
  3 15  1  0  0  0  0
  3 25  1  0  0  0  0
  4 17  1  0  0  0  0
  4 26  1  0  0  0  0
  5 19  1  0  0  0  0
  5 27  1  0  0  0  0
  6 21  1  0  0  0  0
  6 28  1  0  0  0  0
  7  8  1  0  0  0  0
  7  9  1  0  0  0  0
  7 10  1  0  0  0  0
  7 29  1  6  0  0  0
  8 14  1  0  0  0  0
  8 12  1  0  0  0  0
  8 30  1  6  0  0  0
 10 11  1  0  0  0  0
 10 31  1  0  0  0  0
 10 32  1  0  0  0  0
 11 16  1  0  0  0  0
 11 20  2  0  0  0  0
 12 13  1  0  0  0  0
 12 33  1  0  0  0  0
 12 34  1  0  0  0  0
 13 18  1  0  0  0  0
 13 22  2  0  0  0  0
 14 35  1  0  0  0  0
 14 36  1  0  0  0  0
 15 16  2  0  0  0  0
 15 19  1  0  0  0  0
 16 37  1  0  0  0  0
 17 18  2  0  0  0  0
 17 21  1  0  0  0  0
 18 38  1  0  0  0  0
 19 23  2  0  0  0  0
 20 23  1  0  0  0  0
 20 39  1  0  0  0  0
 21 24  2  0  0  0  0
 22 24  1  0  0  0  0
 22 40  1  0  0  0  0
 23 41  1  0  0  0  0
 24 42  1  0  0  0  0
 25 43  1  0  0  0  0
 25 44  1  0  0  0  0
 25 45  1  0  0  0  0
 26 46  1  0  0  0  0
 26 47  1  0  0  0  0
 26 48  1  0  0  0  0
M  END
$$$$
585889
 OpenBabel12061010223D

 24 24  0  0  0  0  0  0  0  0999 V2000
   15.7791   30.0961  127.1354 O   0  0  0  0  0  0  0  0  0  0  0  0
   14.3829   33.0125  129.7395 O   0  0  0  0  0  0  0  0  0  0  0  0
   12.8222   32.3135  127.3585 O   0  0  0  0  0  0  0  0  0  0  0  0
   16.8086   31.9968  129.0187 O   0  0  0  0  0  0  0  0  0  0  0  0
   17.0462   29.0774  128.7809 O   0  0  0  0  0  0  0  0  0  0  0  0
   15.1486   30.0133  124.4702 O   0  0  0  0  0  0  0  0  0  0  0  0
   14.4137   31.7300  129.0835 C   0  0  1  0  0  0  0  0  0  0  0  0
   14.1840   31.9202  127.5766 C   0  0  1  0  0  0  0  0  0  0  0  0
   15.7627   31.0659  129.3607 C   0  0  1  0  0  0  0  0  0  0  0  0
   14.5020   30.6406  126.7715 C   0  0  1  0  0  0  0  0  0  0  0  0
   15.8430   29.7792  128.5215 C   0  0  1  0  0  0  0  0  0  0  0  0
   14.4665   30.9779  125.2656 C   0  0  0  0  0  0  0  0  0  0  0  0
   13.4638   33.3291  129.6987 H   0  0  0  0  0  0  0  0  0  0  0  0
   12.7699   33.2710  127.5264 H   0  0  0  0  0  0  0  0  0  0  0  0
   16.5797   32.8225  129.4842 H   0  0  0  0  0  0  0  0  0  0  0  0
   17.0434   28.3522  128.1394 H   0  0  0  0  0  0  0  0  0  0  0  0
   15.4445   30.4751  123.6660 H   0  0  0  0  0  0  0  0  0  0  0  0
   13.6051   31.1298  129.5176 H   0  0  0  0  0  0  0  0  0  0  0  0
   14.8186   32.7440  127.2249 H   0  0  0  0  0  0  0  0  0  0  0  0
   15.8858   30.8471  130.4271 H   0  0  0  0  0  0  0  0  0  0  0  0
   13.7429   29.8681  126.9531 H   0  0  0  0  0  0  0  0  0  0  0  0
   15.0180   29.1047  128.7851 H   0  0  0  0  0  0  0  0  0  0  0  0
   13.4284   31.0148  124.9180 H   0  0  0  0  0  0  0  0  0  0  0  0
   14.9192   31.9571  125.0743 H   0  0  0  0  0  0  0  0  0  0  0  0
  1 10  1  0  0  0  0
  1 11  1  0  0  0  0
  2 13  1  0  0  0  0
  3 14  1  0  0  0  0
  4 15  1  0  0  0  0
  5 16  1  0  0  0  0
  6 12  1  0  0  0  0
  6 17  1  0  0  0  0
  7  8  1  0  0  0  0
  7  9  1  0  0  0  0
  7  2  1  0  0  0  0
  7 18  1  6  0  0  0
  8 10  1  0  0  0  0
  8  3  1  0  0  0  0
  8 19  1  1  0  0  0
  9 11  1  0  0  0  0
  9  4  1  0  0  0  0
  9 20  1  6  0  0  0
 10 12  1  0  0  0  0
 10 21  1  6  0  0  0
 11  5  1  0  0  0  0
 11 22  1  6  0  0  0
 12 23  1  0  0  0  0
 12 24  1  0  0  0  0
M  END
$$$$
818903
 OpenBabel12061010223D

 53 56  0  0  0  0  0  0  0  0999 V2000
    0.9130    0.0359   -0.0310 O   0  0  0  0  0  0  0  0  0  0  0  0
   11.3940    0.8727   -6.0312 O   0  0  0  0  0  0  0  0  0  0  0  0
    4.5878    0.5176   -0.9682 C   0  0  1  0  0  0  0  0  0  0  0  0
    4.8864    1.6238   -2.0173 C   0  0  2  0  0  0  0  0  0  0  0  0
    8.6444    0.7689   -2.8513 C   0  0  2  0  0  0  0  0  0  0  0  0
    7.0904    0.5764   -2.6574 C   0  0  2  0  0  0  0  0  0  0  0  0
    6.3831    1.8920   -2.2107 C   0  0  1  0  0  0  0  0  0  0  0  0
    3.0373    0.5682   -0.9915 C   0  0  2  0  0  0  0  0  0  0  0  0
    8.8960    1.9901   -3.7468 C   0  0  0  0  0  0  0  0  0  0  0  0
    5.2005   -0.7802   -1.5159 C   0  0  0  0  0  0  0  0  0  0  0  0
    6.7128   -0.6344   -1.7604 C   0  0  0  0  0  0  0  0  0  0  0  0
    3.9988    2.7776   -1.5708 C   0  0  0  0  0  0  0  0  0  0  0  0
    6.6377    2.9962   -3.2457 C   0  0  0  0  0  0  0  0  0  0  0  0
    2.7169    2.0821   -1.0936 C   0  0  0  0  0  0  0  0  0  0  0  0
    9.2202   -0.5131   -3.5215 C   0  0  0  0  0  0  0  0  0  0  0  0
    8.1314    3.2511   -3.4157 C   0  0  0  0  0  0  0  0  0  0  0  0
    2.1410   -0.0728    0.0681 C   0  0  0  0  0  0  0  0  0  0  0  0
    5.1807    0.8448    0.4236 C   0  0  0  0  0  0  0  0  0  0  0  0
    9.7653    1.9938   -4.7742 C   0  0  0  0  0  0  0  0  0  0  0  0
    9.3724    0.9985   -1.5064 C   0  0  0  0  0  0  0  0  0  0  0  0
   10.6309    0.8295   -5.0695 C   0  0  0  0  0  0  0  0  0  0  0  0
   10.6126   -0.3282   -4.1075 C   0  0  0  0  0  0  0  0  0  0  0  0
    2.7154   -0.8124    1.2398 C   0  0  0  0  0  0  0  0  0  0  0  0
    4.4964    1.2935   -2.9949 H   0  0  0  0  0  0  0  0  0  0  0  0
    6.6786    0.3386   -3.6522 H   0  0  0  0  0  0  0  0  0  0  0  0
    6.8088    2.2415   -1.2656 H   0  0  0  0  0  0  0  0  0  0  0  0
    2.7110    0.0953   -1.9312 H   0  0  0  0  0  0  0  0  0  0  0  0
    4.7195   -1.0553   -2.4639 H   0  0  0  0  0  0  0  0  0  0  0  0
    5.0227   -1.6155   -0.8298 H   0  0  0  0  0  0  0  0  0  0  0  0
    7.2206   -0.5674   -0.7936 H   0  0  0  0  0  0  0  0  0  0  0  0
    7.0612   -1.5624   -2.2280 H   0  0  0  0  0  0  0  0  0  0  0  0
    3.7901    3.4811   -2.3828 H   0  0  0  0  0  0  0  0  0  0  0  0
    4.4564    3.3419   -0.7506 H   0  0  0  0  0  0  0  0  0  0  0  0
    6.1579    3.9299   -2.9300 H   0  0  0  0  0  0  0  0  0  0  0  0
    6.1952    2.7211   -4.2116 H   0  0  0  0  0  0  0  0  0  0  0  0
    2.3878    2.5055   -0.1378 H   0  0  0  0  0  0  0  0  0  0  0  0
    1.9046    2.2406   -1.8130 H   0  0  0  0  0  0  0  0  0  0  0  0
    8.5513   -0.8321   -4.3331 H   0  0  0  0  0  0  0  0  0  0  0  0
    9.2543   -1.3416   -2.8037 H   0  0  0  0  0  0  0  0  0  0  0  0
    8.2713    4.0157   -4.1897 H   0  0  0  0  0  0  0  0  0  0  0  0
    8.5364    3.6761   -2.4887 H   0  0  0  0  0  0  0  0  0  0  0  0
    4.6186    1.6284    0.9409 H   0  0  0  0  0  0  0  0  0  0  0  0
    6.2211    1.1752    0.3813 H   0  0  0  0  0  0  0  0  0  0  0  0
    5.1947   -0.0401    1.0660 H   0  0  0  0  0  0  0  0  0  0  0  0
    9.9266    2.8607   -5.4055 H   0  0  0  0  0  0  0  0  0  0  0  0
    8.9494    1.8336   -0.9397 H   0  0  0  0  0  0  0  0  0  0  0  0
   10.4336    1.2278   -1.6577 H   0  0  0  0  0  0  0  0  0  0  0  0
    9.3279    0.1118   -0.8659 H   0  0  0  0  0  0  0  0  0  0  0  0
   10.8969   -1.2362   -4.6506 H   0  0  0  0  0  0  0  0  0  0  0  0
   11.3604   -0.1491   -3.3286 H   0  0  0  0  0  0  0  0  0  0  0  0
    1.9146   -1.3595    1.7477 H   0  0  0  0  0  0  0  0  0  0  0  0
    3.1371   -0.1040    1.9556 H   0  0  0  0  0  0  0  0  0  0  0  0
    3.4549   -1.5432    0.9115 H   0  0  0  0  0  0  0  0  0  0  0  0
  1 17  2  0  0  0  0
  2 21  2  0  0  0  0
  3  4  1  0  0  0  0
  3  8  1  0  0  0  0
  3 10  1  0  0  0  0
  3 18  1  1  0  0  0
  4  7  1  0  0  0  0
  4 12  1  0  0  0  0
  4 24  1  1  0  0  0
  5  6  1  0  0  0  0
  5  9  1  0  0  0  0
  5 15  1  0  0  0  0
  5 20  1  1  0  0  0
  6  7  1  0  0  0  0
  6 11  1  0  0  0  0
  6 25  1  1  0  0  0
  7 13  1  0  0  0  0
  7 26  1  6  0  0  0
  8 14  1  0  0  0  0
  8 27  1  1  0  0  0
  9 16  1  0  0  0  0
  9 19  2  0  0  0  0
 10 11  1  0  0  0  0
 10 28  1  0  0  0  0
 10 29  1  0  0  0  0
 11 30  1  0  0  0  0
 11 31  1  0  0  0  0
 12 14  1  0  0  0  0
 12 32  1  0  0  0  0
 12 33  1  0  0  0  0
 13 16  1  0  0  0  0
 13 34  1  0  0  0  0
 13 35  1  0  0  0  0
 14 36  1  0  0  0  0
 14 37  1  0  0  0  0
 15 22  1  0  0  0  0
 15 38  1  0  0  0  0
 15 39  1  0  0  0  0
 16 40  1  0  0  0  0
 16 41  1  0  0  0  0
 17 23  1  0  0  0  0
 17  8  1  0  0  0  0
 18 42  1  0  0  0  0
 18 43  1  0  0  0  0
 18 44  1  0  0  0  0
 19 21  1  0  0  0  0
 19 45  1  0  0  0  0
 20 46  1  0  0  0  0
 20 47  1  0  0  0  0
 20 48  1  0  0  0  0
 21 22  1  0  0  0  0
 22 49  1  0  0  0  0
 22 50  1  0  0  0  0
 23 51  1  0  0  0  0
 23 52  1  0  0  0  0
 23 53  1  0  0  0  0
M  END
$$$$
819016
 OpenBabel12061010223D

 28 30  0  0  0  0  0  0  0  0999 V2000
    2.8958   -1.2920   -0.4507 O   0  0  0  0  0  0  0  0  0  0  0  0
    2.8820    1.3480   -1.7612 O   0  0  0  0  0  0  0  0  0  0  0  0
    2.2317   -0.5953    2.5750 N   0  0  0  0  0  0  0  0  0  0  0  0
    0.5222   -1.0944    3.9175 N   0  0  0  0  0  0  0  0  0  0  0  0
    3.8682   -2.2205    3.3583 N   0  0  0  0  0  0  0  0  0  0  0  0
    2.9897   -3.5457    5.1988 N   0  0  0  0  0  0  0  0  0  0  0  0
    0.8400   -3.2543    6.1132 N   0  0  0  0  0  0  0  0  0  0  0  0
    2.6702   -1.6167    3.3745 C   0  0  0  0  0  0  0  0  0  0  0  0
    3.0080    0.0861    1.5548 C   0  0  1  0  0  0  0  0  0  0  0  0
    1.6062   -1.8912    4.2194 C   0  0  0  0  0  0  0  0  0  0  0  0
    2.4271   -0.1016    0.1488 C   0  0  1  0  0  0  0  0  0  0  0  0
    0.9314   -0.3316    2.9272 C   0  0  0  0  0  0  0  0  0  0  0  0
    1.8058   -2.8930    5.1835 C   0  0  0  0  0  0  0  0  0  0  0  0
    2.9019    1.1674   -0.5493 C   0  0  0  0  0  0  0  0  0  0  0  0
    3.0813    1.6001    1.7783 C   0  0  0  0  0  0  0  0  0  0  0  0
    3.3989    2.2066    0.4202 C   0  0  0  0  0  0  0  0  0  0  0  0
    3.9360   -3.1786    4.3067 C   0  0  0  0  0  0  0  0  0  0  0  0
    2.4072   -2.0438   -0.0726 H   0  0  0  0  0  0  0  0  0  0  0  0
    0.9836   -4.1869    6.4761 H   0  0  0  0  0  0  0  0  0  0  0  0
   -0.1012   -2.9884    5.8461 H   0  0  0  0  0  0  0  0  0  0  0  0
    4.0249   -0.3282    1.5848 H   0  0  0  0  0  0  0  0  0  0  0  0
    1.3317   -0.0914    0.1311 H   0  0  0  0  0  0  0  0  0  0  0  0
    0.3289    0.4259    2.4418 H   0  0  0  0  0  0  0  0  0  0  0  0
    3.8470    1.8583    2.5186 H   0  0  0  0  0  0  0  0  0  0  0  0
    2.1347    2.0099    2.1488 H   0  0  0  0  0  0  0  0  0  0  0  0
    2.8646    3.1495    0.2756 H   0  0  0  0  0  0  0  0  0  0  0  0
    4.4736    2.3482    0.2823 H   0  0  0  0  0  0  0  0  0  0  0  0
    4.8720   -3.7276    4.3618 H   0  0  0  0  0  0  0  0  0  0  0  0
  1 18  1  0  0  0  0
  2 14  2  0  0  0  0
  3  8  1  0  0  0  0
  3 12  1  0  0  0  0
  4 10  1  0  0  0  0
  4 12  2  0  0  0  0
  5  8  2  0  0  0  0
  5 17  1  0  0  0  0
  6 13  1  0  0  0  0
  6 17  2  0  0  0  0
  7 13  1  0  0  0  0
  7 19  1  0  0  0  0
  7 20  1  0  0  0  0
  8 10  1  0  0  0  0
  9 11  1  0  0  0  0
  9 15  1  0  0  0  0
  9  3  1  0  0  0  0
  9 21  1  6  0  0  0
 10 13  2  0  0  0  0
 11 14  1  0  0  0  0
 11  1  1  0  0  0  0
 11 22  1  6  0  0  0
 12 23  1  0  0  0  0
 14 16  1  0  0  0  0
 15 16  1  0  0  0  0
 15 24  1  0  0  0  0
 15 25  1  0  0  0  0
 16 26  1  0  0  0  0
 16 27  1  0  0  0  0
 17 28  1  0  0  0  0
M  END
$$$$
819062
 OpenBabel12061010223D

 38 40  0  0  0  0  0  0  0  0999 V2000
   -0.6108   -7.3066   -0.1151 P   0  0  0  0  0  0  0  0  0  0  0  0
    0.2389   -3.8317    2.2110 O   0  0  0  0  0  0  0  0  0  0  0  0
    2.9646   -2.5009    2.8410 O   0  0  0  0  0  0  0  0  0  0  0  0
    3.5398   -4.0966    0.7456 O   0  0  0  0  0  0  0  0  0  0  0  0
    0.1783   -6.1658    0.6668 O   0  0  0  0  0  0  0  0  0  0  0  0
    0.4360   -8.5644    7.1599 O   0  0  0  0  0  0  0  0  0  0  0  0
   -1.2220   -8.3647    0.7358 O   0  0  0  0  0  0  0  0  0  0  0  0
    0.4208   -7.9197   -1.1614 O   0  0  0  0  0  0  0  0  0  0  0  0
   -1.7069   -6.5881   -1.0217 O   0  0  0  0  0  0  0  0  0  0  0  0
    0.7083   -5.1739    4.1214 N   0  0  0  0  0  0  0  0  0  0  0  0
   -0.2269   -7.1613    4.5475 N   0  0  0  0  0  0  0  0  0  0  0  0
    1.9404   -4.8396    6.2100 N   0  0  0  0  0  0  0  0  0  0  0  0
    1.6156   -6.6799    7.6802 N   0  0  0  0  0  0  0  0  0  0  0  0
    2.8720   -4.8535    8.3323 N   0  0  0  0  0  0  0  0  0  0  0  0
    1.0447   -3.9457    3.4144 C   0  0  1  0  0  0  0  0  0  0  0  0
    1.1478   -5.5493    5.3663 C   0  0  0  0  0  0  0  0  0  0  0  0
    2.5096   -3.8644    2.9676 C   0  0  1  0  0  0  0  0  0  0  0  0
    0.5770   -6.7856    5.5827 C   0  0  0  0  0  0  0  0  0  0  0  0
    2.4503   -4.4807    1.5783 C   0  0  1  0  0  0  0  0  0  0  0  0
    1.1063   -3.9786    1.0562 C   0  0  1  0  0  0  0  0  0  0  0  0
   -0.1731   -6.1443    3.7148 C   0  0  0  0  0  0  0  0  0  0  0  0
    0.8370   -7.4556    6.8355 C   0  0  0  0  0  0  0  0  0  0  0  0
    2.1341   -5.4418    7.3573 C   0  0  0  0  0  0  0  0  0  0  0  0
    0.4748   -4.9315    0.0324 C   0  0  0  0  0  0  0  0  0  0  0  0
    2.9063   -2.0918    3.7246 H   0  0  0  0  0  0  0  0  0  0  0  0
    4.0328   -3.4058    1.2322 H   0  0  0  0  0  0  0  0  0  0  0  0
    0.7909   -8.7487   -0.8036 H   0  0  0  0  0  0  0  0  0  0  0  0
   -2.5900   -6.9403   -0.8026 H   0  0  0  0  0  0  0  0  0  0  0  0
    1.8253   -7.1106    8.5644 H   0  0  0  0  0  0  0  0  0  0  0  0
    3.0040   -3.8579    8.1926 H   0  0  0  0  0  0  0  0  0  0  0  0
    2.6507   -5.0949    9.2898 H   0  0  0  0  0  0  0  0  0  0  0  0
    0.7656   -3.1159    4.0731 H   0  0  0  0  0  0  0  0  0  0  0  0
    3.2248   -4.3755    3.6167 H   0  0  0  0  0  0  0  0  0  0  0  0
    2.4598   -5.5717    1.6608 H   0  0  0  0  0  0  0  0  0  0  0  0
    1.2086   -2.9889    0.5935 H   0  0  0  0  0  0  0  0  0  0  0  0
   -0.7621   -6.0600    2.8137 H   0  0  0  0  0  0  0  0  0  0  0  0
   -0.4588   -4.4952   -0.3370 H   0  0  0  0  0  0  0  0  0  0  0  0
    1.1495   -5.1066   -0.8114 H   0  0  0  0  0  0  0  0  0  0  0  0
  1  9  1  0  0  0  0
  1  8  1  0  0  0  0
  1  7  2  0  0  0  0
  1  5  1  0  0  0  0
  2 15  1  0  0  0  0
  2 20  1  0  0  0  0
  3 25  1  0  0  0  0
  4 26  1  0  0  0  0
  5 24  1  0  0  0  0
  6 22  2  0  0  0  0
  8 27  1  0  0  0  0
  9 28  1  0  0  0  0
 10 16  1  0  0  0  0
 10 21  1  0  0  0  0
 11 18  1  0  0  0  0
 11 21  2  0  0  0  0
 12 16  1  0  0  0  0
 12 23  2  0  0  0  0
 13 22  1  0  0  0  0
 13 23  1  0  0  0  0
 13 29  1  0  0  0  0
 14 23  1  0  0  0  0
 14 30  1  0  0  0  0
 14 31  1  0  0  0  0
 15 17  1  0  0  0  0
 15 10  1  0  0  0  0
 15 32  1  6  0  0  0
 16 18  2  0  0  0  0
 17 19  1  0  0  0  0
 17  3  1  0  0  0  0
 17 33  1  6  0  0  0
 18 22  1  0  0  0  0
 19 20  1  0  0  0  0
 19  4  1  0  0  0  0
 19 34  1  6  0  0  0
 20 24  1  0  0  0  0
 20 35  1  1  0  0  0
 21 36  1  0  0  0  0
 24 37  1  0  0  0  0
 24 38  1  0  0  0  0
M  END
$$$$
819409
 OpenBabel12061010223D

 24 24  0  0  0  0  0  0  0  0999 V2000
   19.5233  -11.6231   22.1950 O   0  0  0  0  0  0  0  0  0  0  0  0
   21.1465  -11.4724   24.6063 O   0  0  0  0  0  0  0  0  0  0  0  0
   17.8089  -13.0206   24.9042 O   0  0  0  0  0  0  0  0  0  0  0  0
   16.9968  -10.3831   24.6303 O   0  0  0  0  0  0  0  0  0  0  0  0
   17.2434  -12.1339   22.3524 O   0  0  0  0  0  0  0  0  0  0  0  0
   21.0697  -13.7402   20.9500 O   0  0  0  0  0  0  0  0  0  0  0  0
   20.1403  -12.4667   24.3979 C   0  0  1  0  0  0  0  0  0  0  0  0
   18.8010  -11.9741   24.9668 C   0  0  1  0  0  0  0  0  0  0  0  0
   19.9793  -12.7932   22.9053 C   0  0  2  0  0  0  0  0  0  0  0  0
   18.2843  -10.7825   24.1472 C   0  0  1  0  0  0  0  0  0  0  0  0
   18.2420  -11.1641   22.6478 C   0  0  1  0  0  0  0  0  0  0  0  0
   21.2982  -13.2540   22.2740 C   0  0  0  0  0  0  0  0  0  0  0  0
   20.4550  -13.3697   24.9320 H   0  0  0  0  0  0  0  0  0  0  0  0
   18.8979  -11.6782   26.0175 H   0  0  0  0  0  0  0  0  0  0  0  0
   19.2423  -13.5922   22.7591 H   0  0  0  0  0  0  0  0  0  0  0  0
   18.9637   -9.9331   24.2787 H   0  0  0  0  0  0  0  0  0  0  0  0
   17.9851  -10.2745   22.0621 H   0  0  0  0  0  0  0  0  0  0  0  0
   22.0231  -12.4364   22.2097 H   0  0  0  0  0  0  0  0  0  0  0  0
   21.7382  -14.0748   22.8482 H   0  0  0  0  0  0  0  0  0  0  0  0
   21.1248  -10.8491   23.8548 H   0  0  0  0  0  0  0  0  0  0  0  0
   18.1456  -13.7691   25.4295 H   0  0  0  0  0  0  0  0  0  0  0  0
   20.2730  -13.2902   20.6106 H   0  0  0  0  0  0  0  0  0  0  0  0
   16.4751  -11.2007   24.7415 H   0  0  0  0  0  0  0  0  0  0  0  0
   17.0976  -12.6514   23.1730 H   0  0  0  0  0  0  0  0  0  0  0  0
  1  9  1  0  0  0  0
  1 11  1  0  0  0  0
  2  7  1  0  0  0  0
  2 20  1  0  0  0  0
  3  8  1  0  0  0  0
  3 21  1  0  0  0  0
  4 10  1  0  0  0  0
  4 23  1  0  0  0  0
  5 24  1  0  0  0  0
  6 12  1  0  0  0  0
  6 22  1  0  0  0  0
  7  8  1  0  0  0  0
  7  9  1  0  0  0  0
  7 13  1  1  0  0  0
  8 10  1  0  0  0  0
  8 14  1  1  0  0  0
  9 12  1  0  0  0  0
  9 15  1  6  0  0  0
 10 11  1  0  0  0  0
 10 16  1  1  0  0  0
 11  5  1  0  0  0  0
 11 17  1  6  0  0  0
 12 19  1  0  0  0  0
 12 18  1  0  0  0  0
M  END
$$$$
819483
 OpenBabel12061010223D

 31 31  0  0  0  0  0  0  0  0999 V2000
   30.8151   43.0893   70.0179 O   0  0  0  0  0  0  0  0  0  0  0  0
   30.9355   41.6370   73.9295 O   0  0  0  0  0  0  0  0  0  0  0  0
   32.4283   43.8481   73.2578 O   0  0  0  0  0  0  0  0  0  0  0  0
   32.6039   45.2588   69.2823 O   0  0  0  0  0  0  0  0  0  0  0  0
   29.4776   39.4624   73.4402 O   0  0  0  0  0  0  0  0  0  0  0  0
   28.4922   41.1075   72.2050 N   0  0  0  0  0  0  0  0  0  0  0  0
   28.8775   41.9826   69.3992 N   0  0  0  0  0  0  0  0  0  0  0  0
   29.7637   41.6635   71.7072 C   0  0  2  0  0  0  0  0  0  0  0  0
   30.5300   42.4364   72.8049 C   0  0  2  0  0  0  0  0  0  0  0  0
   31.8151   43.0517   72.2384 C   0  0  1  0  0  0  0  0  0  0  0  0
   29.5647   42.6309   70.5050 C   0  0  1  0  0  0  0  0  0  0  0  0
   31.5318   43.8810   70.9826 C   0  0  1  0  0  0  0  0  0  0  0  0
   32.8538   44.3490   70.3552 C   0  0  0  0  0  0  0  0  0  0  0  0
   28.4582   39.9950   73.0088 C   0  0  0  0  0  0  0  0  0  0  0  0
   27.0846   39.5120   73.3792 C   0  0  0  0  0  0  0  0  0  0  0  0
   30.5553   40.7365   73.8211 H   0  0  0  0  0  0  0  0  0  0  0  0
   32.3754   43.2966   74.0674 H   0  0  0  0  0  0  0  0  0  0  0  0
   33.4619   45.4208   68.8538 H   0  0  0  0  0  0  0  0  0  0  0  0
   27.6323   41.4239   71.7780 H   0  0  0  0  0  0  0  0  0  0  0  0
   28.9968   42.5885   68.5872 H   0  0  0  0  0  0  0  0  0  0  0  0
   27.8810   41.9281   69.5781 H   0  0  0  0  0  0  0  0  0  0  0  0
   30.3835   40.8116   71.3942 H   0  0  0  0  0  0  0  0  0  0  0  0
   29.8893   43.2254   73.2190 H   0  0  0  0  0  0  0  0  0  0  0  0
   32.5170   42.2414   72.0017 H   0  0  0  0  0  0  0  0  0  0  0  0
   28.9626   43.4974   70.8090 H   0  0  0  0  0  0  0  0  0  0  0  0
   30.9313   44.7687   71.2214 H   0  0  0  0  0  0  0  0  0  0  0  0
   33.4804   44.8675   71.0874 H   0  0  0  0  0  0  0  0  0  0  0  0
   33.4070   43.4961   69.9470 H   0  0  0  0  0  0  0  0  0  0  0  0
   26.3075   40.0083   72.7926 H   0  0  0  0  0  0  0  0  0  0  0  0
   26.9135   39.7183   74.4393 H   0  0  0  0  0  0  0  0  0  0  0  0
   27.0233   38.4354   73.1989 H   0  0  0  0  0  0  0  0  0  0  0  0
  1 11  1  0  0  0  0
  1 12  1  0  0  0  0
  2 16  1  0  0  0  0
  3 17  1  0  0  0  0
  4 13  1  0  0  0  0
  4 18  1  0  0  0  0
  5 14  2  0  0  0  0
  6 14  1  0  0  0  0
  6 19  1  0  0  0  0
  7 20  1  0  0  0  0
  7 21  1  0  0  0  0
  8  9  1  0  0  0  0
  8 11  1  0  0  0  0
  8  6  1  0  0  0  0
  8 22  1  1  0  0  0
  9 10  1  0  0  0  0
  9  2  1  0  0  0  0
  9 23  1  6  0  0  0
 10 12  1  0  0  0  0
 10  3  1  0  0  0  0
 10 24  1  1  0  0  0
 11  7  1  0  0  0  0
 11 25  1  6  0  0  0
 12 13  1  0  0  0  0
 12 26  1  6  0  0  0
 13 27  1  0  0  0  0
 13 28  1  0  0  0  0
 14 15  1  0  0  0  0
 15 29  1  0  0  0  0
 15 30  1  0  0  0  0
 15 31  1  0  0  0  0
M  END
$$$$
819490
 OpenBabel12061010223D

 25 25  0  0  0  0  0  0  0  0999 V2000
    0.9939    0.0851   -0.0961 S   0  0  0  0  0  0  0  0  0  0  0  0
    0.5164    1.3918    0.2884 O   0  0  0  0  0  0  0  0  0  0  0  0
    0.6041   -0.5643   -1.3266 O   0  0  0  0  0  0  0  0  0  0  0  0
    0.6116   -0.9547    1.0801 O   0  0  0  0  0  0  0  0  0  0  0  0
    7.5177   -0.0133    0.0225 O   0  0  0  0  0  0  0  0  0  0  0  0
    4.9293    0.8918   -0.9191 N   0  0  0  0  0  0  0  0  0  0  0  0
    2.7626    0.0039    0.0928 C   0  0  0  0  0  0  0  0  0  0  0  0
    3.4532    0.9048   -0.9270 C   0  0  0  0  0  0  0  0  0  0  0  0
    5.4970   -0.4156   -1.3007 C   0  0  0  0  0  0  0  0  0  0  0  0
    5.5053    1.3406    0.3633 C   0  0  0  0  0  0  0  0  0  0  0  0
    7.0338   -0.4014   -1.2700 C   0  0  0  0  0  0  0  0  0  0  0  0
    7.0419    1.3005    0.3451 C   0  0  0  0  0  0  0  0  0  0  0  0
    0.1613   -1.7253    0.6728 H   0  0  0  0  0  0  0  0  0  0  0  0
    3.0390   -1.0458   -0.0384 H   0  0  0  0  0  0  0  0  0  0  0  0
    2.9808    0.3143    1.1186 H   0  0  0  0  0  0  0  0  0  0  0  0
    3.1201    1.9406   -0.7796 H   0  0  0  0  0  0  0  0  0  0  0  0
    3.1137    0.6444   -1.9381 H   0  0  0  0  0  0  0  0  0  0  0  0
    5.1663   -0.6848   -2.3102 H   0  0  0  0  0  0  0  0  0  0  0  0
    5.1544   -1.1952   -0.6111 H   0  0  0  0  0  0  0  0  0  0  0  0
    5.1637    0.6945    1.1799 H   0  0  0  0  0  0  0  0  0  0  0  0
    5.1801    2.3646    0.5793 H   0  0  0  0  0  0  0  0  0  0  0  0
    7.4147   -1.4069   -1.4762 H   0  0  0  0  0  0  0  0  0  0  0  0
    7.4445    0.2737   -2.0299 H   0  0  0  0  0  0  0  0  0  0  0  0
    7.4543    2.0220   -0.3698 H   0  0  0  0  0  0  0  0  0  0  0  0
    7.4277    1.5559    1.3374 H   0  0  0  0  0  0  0  0  0  0  0  0
  1  7  1  0  0  0  0
  1  4  1  0  0  0  0
  1  3  2  0  0  0  0
  1  2  2  0  0  0  0
  4 13  1  0  0  0  0
  5 11  1  0  0  0  0
  5 12  1  0  0  0  0
  6  9  1  0  0  0  0
  6 10  1  0  0  0  0
  7  8  1  0  0  0  0
  7 14  1  0  0  0  0
  7 15  1  0  0  0  0
  8  6  1  0  0  0  0
  8 16  1  0  0  0  0
  8 17  1  0  0  0  0
  9 11  1  0  0  0  0
  9 18  1  0  0  0  0
  9 19  1  0  0  0  0
 10 12  1  0  0  0  0
 10 20  1  0  0  0  0
 10 21  1  0  0  0  0
 11 22  1  0  0  0  0
 11 23  1  0  0  0  0
 12 24  1  0  0  0  0
 12 25  1  0  0  0  0
M  END
$$$$
819609
 OpenBabel12061010223D

 31 31  0  0  0  0  0  0  0  0999 V2000
   51.5479   60.7247   65.2111 O   0  0  0  0  0  0  0  0  0  0  0  0
   54.2460   59.6730   68.2161 O   0  0  0  0  0  0  0  0  0  0  0  0
   51.7122   58.6352   68.2538 O   0  0  0  0  0  0  0  0  0  0  0  0
   48.8187   59.5162   65.4318 O   0  0  0  0  0  0  0  0  0  0  0  0
   56.2560   61.1875   67.4082 O   0  0  0  0  0  0  0  0  0  0  0  0
   55.2923   60.5053   65.4582 N   0  0  0  0  0  0  0  0  0  0  0  0
   53.1241   61.5983   63.7597 N   0  0  0  0  0  0  0  0  0  0  0  0
   53.9015   60.6582   65.9291 C   0  0  2  0  0  0  0  0  0  0  0  0
   53.5171   59.5903   66.9795 C   0  0  2  0  0  0  0  0  0  0  0  0
   52.0363   59.7084   67.3626 C   0  0  1  0  0  0  0  0  0  0  0  0
   52.8804   60.5656   64.7561 C   0  0  1  0  0  0  0  0  0  0  0  0
   51.1441   59.6849   66.1206 C   0  0  1  0  0  0  0  0  0  0  0  0
   49.6748   59.9114   66.5071 C   0  0  0  0  0  0  0  0  0  0  0  0
   56.3687   60.8546   66.2344 C   0  0  0  0  0  0  0  0  0  0  0  0
   57.7078   60.7384   65.5591 C   0  0  0  0  0  0  0  0  0  0  0  0
   55.0154   60.2701   68.0816 H   0  0  0  0  0  0  0  0  0  0  0  0
   52.4637   58.6030   68.8837 H   0  0  0  0  0  0  0  0  0  0  0  0
   47.9067   59.6302   65.7503 H   0  0  0  0  0  0  0  0  0  0  0  0
   55.4365   60.4409   64.4567 H   0  0  0  0  0  0  0  0  0  0  0  0
   52.2697   61.6692   63.2061 H   0  0  0  0  0  0  0  0  0  0  0  0
   53.8561   61.3123   63.1187 H   0  0  0  0  0  0  0  0  0  0  0  0
   53.8325   61.6463   66.4059 H   0  0  0  0  0  0  0  0  0  0  0  0
   53.7206   58.5885   66.5803 H   0  0  0  0  0  0  0  0  0  0  0  0
   51.8859   60.6431   67.9182 H   0  0  0  0  0  0  0  0  0  0  0  0
   52.9658   59.5923   64.2550 H   0  0  0  0  0  0  0  0  0  0  0  0
   51.2193   58.7182   65.6049 H   0  0  0  0  0  0  0  0  0  0  0  0
   49.3921   59.3203   67.3833 H   0  0  0  0  0  0  0  0  0  0  0  0
   49.4847   60.9711   66.7086 H   0  0  0  0  0  0  0  0  0  0  0  0
   57.6083   60.5647   64.4847 H   0  0  0  0  0  0  0  0  0  0  0  0
   58.2539   59.9013   66.0025 H   0  0  0  0  0  0  0  0  0  0  0  0
   58.2665   61.6655   65.7115 H   0  0  0  0  0  0  0  0  0  0  0  0
  1 11  1  0  0  0  0
  1 12  1  0  0  0  0
  2 16  1  0  0  0  0
  3 17  1  0  0  0  0
  4 13  1  0  0  0  0
  4 18  1  0  0  0  0
  5 14  2  0  0  0  0
  6 14  1  0  0  0  0
  6 19  1  0  0  0  0
  7 20  1  0  0  0  0
  7 21  1  0  0  0  0
  8  9  1  0  0  0  0
  8 11  1  0  0  0  0
  8  6  1  0  0  0  0
  8 22  1  6  0  0  0
  9 10  1  0  0  0  0
  9  2  1  0  0  0  0
  9 23  1  1  0  0  0
 10 12  1  0  0  0  0
 10  3  1  0  0  0  0
 10 24  1  6  0  0  0
 11  7  1  0  0  0  0
 11 25  1  1  0  0  0
 12 13  1  0  0  0  0
 12 26  1  1  0  0  0
 13 27  1  0  0  0  0
 13 28  1  0  0  0  0
 14 15  1  0  0  0  0
 15 29  1  0  0  0  0
 15 30  1  0  0  0  0
 15 31  1  0  0  0  0
M  END
$$$$
819677
 OpenBabel12061010223D

 33 33  0  0  0  0  0  0  0  0999 V2000
    1.0408   -0.2401    0.1414 S   0  0  0  0  0  0  0  0  0  0  0  0
    3.9390    4.1130   -6.9499 S   0  0  0  0  0  0  0  0  0  0  0  0
    4.8161    1.1457   -2.9995 O   0  0  0  0  0  0  0  0  0  0  0  0
    3.5018    2.9879   -5.8762 O   0  0  0  0  0  0  0  0  0  0  0  0
    1.3082    2.6292   -1.2753 O   0  0  0  0  0  0  0  0  0  0  0  0
    1.8479    3.2012   -3.8044 O   0  0  0  0  0  0  0  0  0  0  0  0
    3.8347   -0.8815   -2.4646 O   0  0  0  0  0  0  0  0  0  0  0  0
    0.5130    0.9950    0.6551 O   0  0  0  0  0  0  0  0  0  0  0  0
    0.4843   -0.8808   -1.0257 O   0  0  0  0  0  0  0  0  0  0  0  0
    1.0033   -1.3457    1.2979 O   0  0  0  0  0  0  0  0  0  0  0  0
    4.7517    5.1116   -6.2952 O   0  0  0  0  0  0  0  0  0  0  0  0
    4.3835    3.4169   -8.1359 O   0  0  0  0  0  0  0  0  0  0  0  0
    2.5233    4.7862   -7.3188 O   0  0  0  0  0  0  0  0  0  0  0  0
    2.6705   -0.0574   -0.1277 N   0  0  0  0  0  0  0  0  0  0  0  0
    3.1973    1.0125   -1.0652 C   0  0  2  0  0  0  0  0  0  0  0  0
    2.1550    1.6956   -1.9714 C   0  0  2  0  0  0  0  0  0  0  0  0
    2.8592    2.5552   -3.0285 C   0  0  1  0  0  0  0  0  0  0  0  0
    3.8000    1.6813   -3.8590 C   0  0  1  0  0  0  0  0  0  0  0  0
    4.3150    0.3512   -1.9365 C   0  0  2  0  0  0  0  0  0  0  0  0
    4.4772    2.4665   -4.9926 C   0  0  0  0  0  0  0  0  0  0  0  0
    0.7301    2.1503   -0.6460 H   0  0  0  0  0  0  0  0  0  0  0  0
    1.2353    3.5752   -3.1350 H   0  0  0  0  0  0  0  0  0  0  0  0
    4.6058   -1.2783   -2.9092 H   0  0  0  0  0  0  0  0  0  0  0  0
    0.5475   -2.1335    0.9364 H   0  0  0  0  0  0  0  0  0  0  0  0
    1.8999    4.0752   -7.5640 H   0  0  0  0  0  0  0  0  0  0  0  0
    3.0271   -0.9704   -0.4267 H   0  0  0  0  0  0  0  0  0  0  0  0
    3.6502    1.7893   -0.4356 H   0  0  0  0  0  0  0  0  0  0  0  0
    1.5070    0.9701   -2.4759 H   0  0  0  0  0  0  0  0  0  0  0  0
    3.4334    3.3458   -2.5263 H   0  0  0  0  0  0  0  0  0  0  0  0
    3.2331    0.8620   -4.3211 H   0  0  0  0  0  0  0  0  0  0  0  0
    5.1600    0.1031   -1.2829 H   0  0  0  0  0  0  0  0  0  0  0  0
    5.1032    3.2606   -4.5688 H   0  0  0  0  0  0  0  0  0  0  0  0
    5.1404    1.8001   -5.5565 H   0  0  0  0  0  0  0  0  0  0  0  0
  1 14  1  0  0  0  0
  1 10  1  0  0  0  0
  1  9  2  0  0  0  0
  1  8  2  0  0  0  0
  2  4  1  0  0  0  0
  2 13  1  0  0  0  0
  2 12  2  0  0  0  0
  2 11  2  0  0  0  0
  3 18  1  0  0  0  0
  3 19  1  0  0  0  0
  4 20  1  0  0  0  0
  5 21  1  0  0  0  0
  6 22  1  0  0  0  0
  7 23  1  0  0  0  0
 10 24  1  0  0  0  0
 13 25  1  0  0  0  0
 14 15  1  0  0  0  0
 14 26  1  0  0  0  0
 15 16  1  0  0  0  0
 15 19  1  0  0  0  0
 15 27  1  6  0  0  0
 16 17  1  0  0  0  0
 16  5  1  0  0  0  0
 16 28  1  1  0  0  0
 17 18  1  0  0  0  0
 17  6  1  0  0  0  0
 17 29  1  6  0  0  0
 18 20  1  0  0  0  0
 18 30  1  1  0  0  0
 19  7  1  0  0  0  0
 19 31  1  6  0  0  0
 20 32  1  0  0  0  0
 20 33  1  0  0  0  0
M  END
$$$$
819708
 OpenBabel12061010223D

 14 13  0  0  0  0  0  0  0  0999 V2000
    0.9893    0.1012   -0.1013 O   0  0  0  0  0  0  0  0  0  0  0  0
    4.9109    2.3409   -2.5324 O   0  0  0  0  0  0  0  0  0  0  0  0
    2.8094   -0.7825    0.8501 O   0  0  0  0  0  0  0  0  0  0  0  0
    6.6953    1.4336   -1.5452 O   0  0  0  0  0  0  0  0  0  0  0  0
    2.2103    0.0348   -0.0350 C   0  0  0  0  0  0  0  0  0  0  0  0
    5.3652    1.5765   -1.7011 C   0  0  0  0  0  0  0  0  0  0  0  0
    3.1003    0.8568   -0.9369 C   0  0  0  0  0  0  0  0  0  0  0  0
    4.6012    0.7007   -0.7487 C   0  0  0  0  0  0  0  0  0  0  0  0
    3.7808   -0.8057    0.8682 H   0  0  0  0  0  0  0  0  0  0  0  0
    7.0850    2.0432   -2.2082 H   0  0  0  0  0  0  0  0  0  0  0  0
    2.8264    1.9075   -0.7803 H   0  0  0  0  0  0  0  0  0  0  0  0
    2.8379    0.5931   -1.9689 H   0  0  0  0  0  0  0  0  0  0  0  0
    4.8975   -0.3381   -0.9319 H   0  0  0  0  0  0  0  0  0  0  0  0
    4.8845    0.9811    0.2719 H   0  0  0  0  0  0  0  0  0  0  0  0
  1  5  2  0  0  0  0
  2  6  2  0  0  0  0
  3  5  1  0  0  0  0
  3  9  1  0  0  0  0
  4  6  1  0  0  0  0
  4 10  1  0  0  0  0
  5  7  1  0  0  0  0
  6  8  1  0  0  0  0
  7  8  1  0  0  0  0
  7 11  1  0  0  0  0
  7 12  1  0  0  0  0
  8 13  1  0  0  0  0
  8 14  1  0  0  0  0
M  END
$$$$
819764
 OpenBabel12061010223D

 31 31  0  0  0  0  0  0  0  0999 V2000
   64.0214   58.7382   30.8306 O   0  0  0  0  0  0  0  0  0  0  0  0
   64.0830   62.5722   32.5260 O   0  0  0  0  0  0  0  0  0  0  0  0
   62.6984   62.1358   30.1804 O   0  0  0  0  0  0  0  0  0  0  0  0
   64.6737   59.8710   28.2469 O   0  0  0  0  0  0  0  0  0  0  0  0
   65.5738   62.0136   34.6216 O   0  0  0  0  0  0  0  0  0  0  0  0
   64.3931   60.0830   34.3125 N   0  0  0  0  0  0  0  0  0  0  0  0
   64.7159   57.6343   32.7426 N   0  0  0  0  0  0  0  0  0  0  0  0
   64.4602   60.1061   32.8357 C   0  0  2  0  0  0  0  0  0  0  0  0
   63.6216   61.2464   32.2153 C   0  0  2  0  0  0  0  0  0  0  0  0
   63.6153   61.1521   30.6830 C   0  0  1  0  0  0  0  0  0  0  0  0
   63.9423   58.7633   32.2428 C   0  0  1  0  0  0  0  0  0  0  0  0
   63.2132   59.7522   30.2101 C   0  0  1  0  0  0  0  0  0  0  0  0
   63.3387   59.6176   28.6837 C   0  0  0  0  0  0  0  0  0  0  0  0
   65.0351   61.0163   35.0884 C   0  0  0  0  0  0  0  0  0  0  0  0
   64.9776   60.7535   36.5687 C   0  0  0  0  0  0  0  0  0  0  0  0
   64.7224   62.5089   33.2701 H   0  0  0  0  0  0  0  0  0  0  0  0
   62.9513   62.9596   30.6487 H   0  0  0  0  0  0  0  0  0  0  0  0
   64.6874   59.7367   27.2844 H   0  0  0  0  0  0  0  0  0  0  0  0
   64.2702   59.1675   34.7267 H   0  0  0  0  0  0  0  0  0  0  0  0
   64.6802   56.9258   32.0083 H   0  0  0  0  0  0  0  0  0  0  0  0
   64.2580   57.2214   33.5487 H   0  0  0  0  0  0  0  0  0  0  0  0
   65.5133   60.2608   32.5635 H   0  0  0  0  0  0  0  0  0  0  0  0
   62.5928   61.1956   32.5945 H   0  0  0  0  0  0  0  0  0  0  0  0
   64.6126   61.4177   30.3106 H   0  0  0  0  0  0  0  0  0  0  0  0
   62.8958   58.6001   32.5323 H   0  0  0  0  0  0  0  0  0  0  0  0
   62.1624   59.5598   30.4648 H   0  0  0  0  0  0  0  0  0  0  0  0
   63.0822   58.5982   28.3774 H   0  0  0  0  0  0  0  0  0  0  0  0
   62.6715   60.3196   28.1732 H   0  0  0  0  0  0  0  0  0  0  0  0
   64.5604   59.7680   36.7916 H   0  0  0  0  0  0  0  0  0  0  0  0
   64.3475   61.5145   37.0372 H   0  0  0  0  0  0  0  0  0  0  0  0
   65.9884   60.8049   36.9815 H   0  0  0  0  0  0  0  0  0  0  0  0
  1 11  1  0  0  0  0
  1 12  1  0  0  0  0
  2 16  1  0  0  0  0
  3 17  1  0  0  0  0
  4 13  1  0  0  0  0
  4 18  1  0  0  0  0
  5 14  2  0  0  0  0
  6 14  1  0  0  0  0
  6 19  1  0  0  0  0
  7 20  1  0  0  0  0
  7 21  1  0  0  0  0
  8  9  1  0  0  0  0
  8 11  1  0  0  0  0
  8  6  1  0  0  0  0
  8 22  1  1  0  0  0
  9 10  1  0  0  0  0
  9  2  1  0  0  0  0
  9 23  1  6  0  0  0
 10 12  1  0  0  0  0
 10  3  1  0  0  0  0
 10 24  1  1  0  0  0
 11  7  1  0  0  0  0
 11 25  1  6  0  0  0
 12 13  1  0  0  0  0
 12 26  1  6  0  0  0
 13 27  1  0  0  0  0
 13 28  1  0  0  0  0
 14 15  1  0  0  0  0
 15 29  1  0  0  0  0
 15 30  1  0  0  0  0
 15 31  1  0  0  0  0
M  END
$$$$
819771
 OpenBabel12061010223D

 24 24  0  0  0  0  0  0  0  0999 V2000
  101.4154   13.7168   70.1772 O   0  0  0  0  0  0  0  0  0  0  0  0
   97.7885   14.1787   68.4788 O   0  0  0  0  0  0  0  0  0  0  0  0
   98.8988   12.9760   71.6662 O   0  0  0  0  0  0  0  0  0  0  0  0
  100.1370   15.1849   68.0747 O   0  0  0  0  0  0  0  0  0  0  0  0
  101.8908   15.9361   70.2654 O   0  0  0  0  0  0  0  0  0  0  0  0
  101.8926   12.5143   67.8399 O   0  0  0  0  0  0  0  0  0  0  0  0
   98.5384   14.3265   69.6956 C   0  0  1  0  0  0  0  0  0  0  0  0
   99.0178   12.9603   70.2336 C   0  0  1  0  0  0  0  0  0  0  0  0
   99.6986   15.3044   69.4450 C   0  0  1  0  0  0  0  0  0  0  0  0
  100.4895   12.6596   69.8675 C   0  0  1  0  0  0  0  0  0  0  0  0
  100.8458   14.9928   70.4153 C   0  0  1  0  0  0  0  0  0  0  0  0
  100.6120   12.2320   68.3886 C   0  0  0  0  0  0  0  0  0  0  0  0
   96.9981   13.6425   68.6734 H   0  0  0  0  0  0  0  0  0  0  0  0
   97.9521   12.9479   71.8952 H   0  0  0  0  0  0  0  0  0  0  0  0
   99.3103   15.1077   67.5551 H   0  0  0  0  0  0  0  0  0  0  0  0
  102.6848   15.4107   70.4845 H   0  0  0  0  0  0  0  0  0  0  0  0
  101.9659   13.4911   67.8608 H   0  0  0  0  0  0  0  0  0  0  0  0
   97.8630   14.7824   70.4302 H   0  0  0  0  0  0  0  0  0  0  0  0
   98.3767   12.1470   69.8738 H   0  0  0  0  0  0  0  0  0  0  0  0
   99.3604   16.3394   69.5617 H   0  0  0  0  0  0  0  0  0  0  0  0
  100.8331   11.8150   70.4782 H   0  0  0  0  0  0  0  0  0  0  0  0
  100.5062   15.0515   71.4558 H   0  0  0  0  0  0  0  0  0  0  0  0
  100.4373   11.1538   68.3081 H   0  0  0  0  0  0  0  0  0  0  0  0
   99.8653   12.7076   67.7485 H   0  0  0  0  0  0  0  0  0  0  0  0
  1 10  1  0  0  0  0
  1 11  1  0  0  0  0
  2 13  1  0  0  0  0
  3 14  1  0  0  0  0
  4 15  1  0  0  0  0
  5 16  1  0  0  0  0
  6 12  1  0  0  0  0
  6 17  1  0  0  0  0
  7  8  1  0  0  0  0
  7  9  1  0  0  0  0
  7  2  1  0  0  0  0
  7 18  1  6  0  0  0
  8 10  1  0  0  0  0
  8  3  1  0  0  0  0
  8 19  1  1  0  0  0
  9 11  1  0  0  0  0
  9  4  1  0  0  0  0
  9 20  1  6  0  0  0
 10 12  1  0  0  0  0
 10 21  1  6  0  0  0
 11  5  1  0  0  0  0
 11 22  1  6  0  0  0
 12 23  1  0  0  0  0
 12 24  1  0  0  0  0
M  END
$$$$
819782
 OpenBabel12061010223D

 47 49  0  0  0  0  0  0  0  0999 V2000
  196.7154  128.4021   -5.4474 O   0  0  0  0  0  0  0  0  0  0  0  0
  198.8225  128.4403   -3.5416 O   0  0  0  0  0  0  0  0  0  0  0  0
  197.6888  126.3934   -3.5112 O   0  0  0  0  0  0  0  0  0  0  0  0
  196.2049  129.7879   -3.6258 O   0  0  0  0  0  0  0  0  0  0  0  0
  194.0096  128.1257   -3.7555 O   0  0  0  0  0  0  0  0  0  0  0  0
  201.4501  128.3581   -4.5415 O   0  0  0  0  0  0  0  0  0  0  0  0
  199.3800  131.3329   -7.0159 O   0  0  0  0  0  0  0  0  0  0  0  0
  197.2350  129.9897   -8.0454 N   0  0  0  0  0  0  0  0  0  0  0  0
  202.0810  129.9526   -6.9205 N   0  0  0  0  0  0  0  0  0  0  0  0
  196.4176  128.4362   -4.0419 C   0  0  2  0  0  0  0  0  0  0  0  0
  197.9320  129.1351   -5.7234 C   0  0  1  0  0  0  0  0  0  0  0  0
  199.0795  128.4401   -4.9687 C   0  0  1  0  0  0  0  0  0  0  0  0
  197.5766  127.7875   -3.2392 C   0  0  2  0  0  0  0  0  0  0  0  0
  198.2381  129.2215   -7.2474 C   0  0  2  0  0  0  0  0  0  0  0  0
  195.1427  127.6207   -3.7432 C   0  0  0  0  0  0  0  0  0  0  0  0
  200.4216  129.1447   -5.1724 C   0  0  2  0  0  0  0  0  0  0  0  0
  200.7580  129.3152   -6.6657 C   0  0  1  0  0  0  0  0  0  0  0  0
  199.5914  129.9766   -7.4426 C   0  0  2  0  0  0  0  0  0  0  0  0
  195.2611  126.1290   -3.5370 C   0  0  0  0  0  0  0  0  0  0  0  0
  196.5922  125.6777   -2.9505 C   0  0  1  0  0  0  0  0  0  0  0  0
  196.8215  124.1978   -3.2383 C   0  0  0  0  0  0  0  0  0  0  0  0
  195.8795  129.4568   -7.9627 C   0  0  0  0  0  0  0  0  0  0  0  0
  202.3489  131.1352   -6.1015 C   0  0  0  0  0  0  0  0  0  0  0  0
  197.0288  130.1102   -3.2243 H   0  0  0  0  0  0  0  0  0  0  0  0
  201.1282  128.1810   -3.6367 H   0  0  0  0  0  0  0  0  0  0  0  0
  198.5304  131.5907   -7.4330 H   0  0  0  0  0  0  0  0  0  0  0  0
  197.5187  129.9657   -9.0275 H   0  0  0  0  0  0  0  0  0  0  0  0
  202.7928  129.2637   -6.6637 H   0  0  0  0  0  0  0  0  0  0  0  0
  197.8045  130.1571   -5.3448 H   0  0  0  0  0  0  0  0  0  0  0  0
  199.1675  127.3913   -5.2835 H   0  0  0  0  0  0  0  0  0  0  0  0
  197.4255  127.9381   -2.1630 H   0  0  0  0  0  0  0  0  0  0  0  0
  198.3130  128.2094   -7.6654 H   0  0  0  0  0  0  0  0  0  0  0  0
  200.3965  130.1095   -4.6525 H   0  0  0  0  0  0  0  0  0  0  0  0
  200.8668  128.3060   -7.0887 H   0  0  0  0  0  0  0  0  0  0  0  0
  199.8472  130.0081   -8.5101 H   0  0  0  0  0  0  0  0  0  0  0  0
  195.0758  125.6598   -4.5086 H   0  0  0  0  0  0  0  0  0  0  0  0
  194.4598  125.8174   -2.8542 H   0  0  0  0  0  0  0  0  0  0  0  0
  196.6030  125.8258   -1.8628 H   0  0  0  0  0  0  0  0  0  0  0  0
  196.8153  124.0061   -4.3178 H   0  0  0  0  0  0  0  0  0  0  0  0
  196.0509  123.5780   -2.7703 H   0  0  0  0  0  0  0  0  0  0  0  0
  197.8030  123.8792   -2.8719 H   0  0  0  0  0  0  0  0  0  0  0  0
  195.4122  129.6876   -7.0021 H   0  0  0  0  0  0  0  0  0  0  0  0
  195.8517  128.3785   -8.1481 H   0  0  0  0  0  0  0  0  0  0  0  0
  195.2600  129.9394   -8.7260 H   0  0  0  0  0  0  0  0  0  0  0  0
  201.5498  131.8782   -6.1369 H   0  0  0  0  0  0  0  0  0  0  0  0
  203.2584  131.6243   -6.4636 H   0  0  0  0  0  0  0  0  0  0  0  0
  202.5330  130.8642   -5.0559 H   0  0  0  0  0  0  0  0  0  0  0  0
  1 10  1  0  0  0  0
  3 20  1  0  0  0  0
  4 24  1  0  0  0  0
  5 15  2  0  0  0  0
  6 25  1  0  0  0  0
  7 26  1  0  0  0  0
  8 22  1  0  0  0  0
  8 27  1  0  0  0  0
  9 23  1  0  0  0  0
  9 28  1  0  0  0  0
 10 13  1  0  0  0  0
 10 15  1  0  0  0  0
 10  4  1  1  0  0  0
 11  1  1  0  0  0  0
 11 12  1  0  0  0  0
 11 14  1  0  0  0  0
 11 29  1  6  0  0  0
 12  2  1  0  0  0  0
 12 16  1  0  0  0  0
 12 30  1  1  0  0  0
 13  3  1  0  0  0  0
 13  2  1  0  0  0  0
 13 31  1  6  0  0  0
 14 18  1  0  0  0  0
 14  8  1  0  0  0  0
 14 32  1  1  0  0  0
 15 19  1  0  0  0  0
 16 17  1  0  0  0  0
 16  6  1  0  0  0  0
 16 33  1  6  0  0  0
 17 18  1  0  0  0  0
 17  9  1  0  0  0  0
 17 34  1  1  0  0  0
 18  7  1  0  0  0  0
 18 35  1  1  0  0  0
 19 20  1  0  0  0  0
 19 36  1  0  0  0  0
 19 37  1  0  0  0  0
 20 21  1  0  0  0  0
 20 38  1  6  0  0  0
 21 39  1  0  0  0  0
 21 40  1  0  0  0  0
 21 41  1  0  0  0  0
 22 42  1  0  0  0  0
 22 43  1  0  0  0  0
 22 44  1  0  0  0  0
 23 45  1  0  0  0  0
 23 46  1  0  0  0  0
 23 47  1  0  0  0  0
M  END
$$$$
819792
 OpenBabel12061010223D

 24 23  0  0  0  0  0  0  0  0999 V2000
    0.9702    0.0334   -0.1636 O   0  0  0  0  0  0  0  0  0  0  0  0
    2.7263   -1.1259    0.6106 O   0  0  0  0  0  0  0  0  0  0  0  0
    2.7808    2.3065    0.3404 N   0  0  0  0  0  0  0  0  0  0  0  0
    9.3319    2.2628   -1.0271 N   0  0  0  0  0  0  0  0  0  0  0  0
    3.1430    1.0896   -0.4119 C   0  0  2  0  0  0  0  0  0  0  0  0
    2.1826   -0.0472    0.0125 C   0  0  0  0  0  0  0  0  0  0  0  0
    4.6418    0.7912   -0.2586 C   0  0  0  0  0  0  0  0  0  0  0  0
    5.5488    1.8825   -0.8420 C   0  0  0  0  0  0  0  0  0  0  0  0
    7.0267    1.5157   -0.6818 C   0  0  0  0  0  0  0  0  0  0  0  0
    7.9329    2.6229   -1.2174 C   0  0  0  0  0  0  0  0  0  0  0  0
    3.6755   -1.0643    0.8152 H   0  0  0  0  0  0  0  0  0  0  0  0
    1.7598    2.4009    0.3103 H   0  0  0  0  0  0  0  0  0  0  0  0
    3.1387    3.1271   -0.1466 H   0  0  0  0  0  0  0  0  0  0  0  0
    9.9263    2.9972   -1.4100 H   0  0  0  0  0  0  0  0  0  0  0  0
    9.5479    1.4177   -1.5541 H   0  0  0  0  0  0  0  0  0  0  0  0
    2.9362    1.2560   -1.4771 H   0  0  0  0  0  0  0  0  0  0  0  0
    4.8711   -0.1577   -0.7608 H   0  0  0  0  0  0  0  0  0  0  0  0
    4.8896    0.6543    0.8023 H   0  0  0  0  0  0  0  0  0  0  0  0
    5.3644    2.8373   -0.3369 H   0  0  0  0  0  0  0  0  0  0  0  0
    5.3170    2.0250   -1.9042 H   0  0  0  0  0  0  0  0  0  0  0  0
    7.2302    0.5765   -1.2114 H   0  0  0  0  0  0  0  0  0  0  0  0
    7.2453    1.3415    0.3796 H   0  0  0  0  0  0  0  0  0  0  0  0
    7.7318    3.5617   -0.6902 H   0  0  0  0  0  0  0  0  0  0  0  0
    7.7401    2.7902   -2.2827 H   0  0  0  0  0  0  0  0  0  0  0  0
  1  6  2  0  0  0  0
  2  6  1  0  0  0  0
  2 11  1  0  0  0  0
  3 12  1  0  0  0  0
  3 13  1  0  0  0  0
  4 10  1  0  0  0  0
  4 14  1  0  0  0  0
  4 15  1  0  0  0  0
  5  6  1  0  0  0  0
  5  7  1  0  0  0  0
  5  3  1  0  0  0  0
  5 16  1  1  0  0  0
  7  8  1  0  0  0  0
  7 17  1  0  0  0  0
  7 18  1  0  0  0  0
  8  9  1  0  0  0  0
  8 19  1  0  0  0  0
  8 20  1  0  0  0  0
  9 10  1  0  0  0  0
  9 21  1  0  0  0  0
  9 22  1  0  0  0  0
 10 23  1  0  0  0  0
 10 24  1  0  0  0  0
M  END
$$$$
819821
 OpenBabel12061010223D

 42 43  0  0  0  0  0  0  0  0999 V2000
    1.0916    0.5388   -0.2467 O   0  0  0  0  0  0  0  0  0  0  0  0
    7.6011    0.6153   -0.2761 O   0  0  0  0  0  0  0  0  0  0  0  0
    7.9709    2.5850   -1.2589 O   0  0  0  0  0  0  0  0  0  0  0  0
    2.7567   -0.9039    0.4890 N   0  0  0  0  0  0  0  0  0  0  0  0
    1.9924   -1.9956    0.9574 C   0  0  0  0  0  0  0  0  0  0  0  0
    0.5730   -4.2326    1.9816 C   0  0  0  0  0  0  0  0  0  0  0  0
    0.6230   -2.1263    0.7487 C   0  0  0  0  0  0  0  0  0  0  0  0
    2.6579   -3.0036    1.6634 C   0  0  0  0  0  0  0  0  0  0  0  0
   -0.0768   -3.2277    1.2561 C   0  0  0  0  0  0  0  0  0  0  0  0
    1.9547   -4.1054    2.1744 C   0  0  0  0  0  0  0  0  0  0  0  0
   -0.1334   -5.3918    2.5689 C   0  0  0  0  0  0  0  0  0  0  0  0
    2.2784    0.2515   -0.0969 C   0  0  0  0  0  0  0  0  0  0  0  0
   -2.1805   -6.8091    2.9636 C   0  0  0  0  0  0  0  0  0  0  0  0
   -1.4302   -5.6811    2.3800 C   0  0  0  0  0  0  0  0  0  0  0  0
    3.3226    1.2501   -0.5858 C   0  0  0  0  0  0  0  0  0  0  0  0
   -1.5737   -7.9437    3.5153 C   0  0  0  0  0  0  0  0  0  0  0  0
   -3.5831   -6.7589    2.9173 C   0  0  0  0  0  0  0  0  0  0  0  0
    4.7927    0.8935   -0.4067 C   0  0  0  0  0  0  0  0  0  0  0  0
   -2.3504   -8.9937    4.0176 C   0  0  0  0  0  0  0  0  0  0  0  0
   -4.3588   -7.8079    3.4155 C   0  0  0  0  0  0  0  0  0  0  0  0
   -3.7410   -8.9259    3.9667 C   0  0  0  0  0  0  0  0  0  0  0  0
    5.7025    1.9851   -0.9688 C   0  0  0  0  0  0  0  0  0  0  0  0
    7.1519    1.6281   -0.7844 C   0  0  0  0  0  0  0  0  0  0  0  0
    8.8725    2.2422   -1.0841 H   0  0  0  0  0  0  0  0  0  0  0  0
    3.7489   -0.9754    0.6636 H   0  0  0  0  0  0  0  0  0  0  0  0
    0.0546   -1.3914    0.1882 H   0  0  0  0  0  0  0  0  0  0  0  0
    3.7283   -2.9450    1.8436 H   0  0  0  0  0  0  0  0  0  0  0  0
   -1.1452   -3.2608    1.0677 H   0  0  0  0  0  0  0  0  0  0  0  0
    2.5059   -4.8603    2.7316 H   0  0  0  0  0  0  0  0  0  0  0  0
    0.4781   -6.0228    3.2095 H   0  0  0  0  0  0  0  0  0  0  0  0
   -2.0416   -5.0438    1.7468 H   0  0  0  0  0  0  0  0  0  0  0  0
    3.1172    2.1962   -0.0698 H   0  0  0  0  0  0  0  0  0  0  0  0
    3.1218    1.4056   -1.6535 H   0  0  0  0  0  0  0  0  0  0  0  0
   -0.4928   -8.0384    3.5547 H   0  0  0  0  0  0  0  0  0  0  0  0
   -4.0908   -5.8962    2.4901 H   0  0  0  0  0  0  0  0  0  0  0  0
    5.0108   -0.0576   -0.9086 H   0  0  0  0  0  0  0  0  0  0  0  0
    5.0151    0.7506    0.6582 H   0  0  0  0  0  0  0  0  0  0  0  0
   -1.8662   -9.8689    4.4429 H   0  0  0  0  0  0  0  0  0  0  0  0
   -5.4430   -7.7498    3.3683 H   0  0  0  0  0  0  0  0  0  0  0  0
   -4.3422   -9.7451    4.3519 H   0  0  0  0  0  0  0  0  0  0  0  0
    5.5119    2.9318   -0.4515 H   0  0  0  0  0  0  0  0  0  0  0  0
    5.5125    2.1161   -2.0397 H   0  0  0  0  0  0  0  0  0  0  0  0
  1 12  2  0  0  0  0
  2 23  2  0  0  0  0
  3 23  1  0  0  0  0
  3 24  1  0  0  0  0
  4 12  1  0  0  0  0
  4  5  1  0  0  0  0
  4 25  1  0  0  0  0
  5  7  2  0  0  0  0
  5  8  1  0  0  0  0
  6  9  2  0  0  0  0
  6 10  1  0  0  0  0
  6 11  1  0  0  0  0
  7  9  1  0  0  0  0
  7 26  1  0  0  0  0
  8 10  2  0  0  0  0
  8 27  1  0  0  0  0
  9 28  1  0  0  0  0
 10 29  1  0  0  0  0
 11 14  2  0  0  0  0
 11 30  1  0  0  0  0
 12 15  1  0  0  0  0
 13 16  2  0  0  0  0
 13 17  1  0  0  0  0
 14 13  1  0  0  0  0
 14 31  1  0  0  0  0
 15 18  1  0  0  0  0
 15 32  1  0  0  0  0
 15 33  1  0  0  0  0
 16 19  1  0  0  0  0
 16 34  1  0  0  0  0
 17 20  2  0  0  0  0
 17 35  1  0  0  0  0
 18 22  1  0  0  0  0
 18 36  1  0  0  0  0
 18 37  1  0  0  0  0
 19 21  2  0  0  0  0
 19 38  1  0  0  0  0
 20 21  1  0  0  0  0
 20 39  1  0  0  0  0
 21 40  1  0  0  0  0
 22 23  1  0  0  0  0
 22 41  1  0  0  0  0
 22 42  1  0  0  0  0
M  END
$$$$
819843
 OpenBabel12061010223D

 30 32  0  0  0  0  0  0  0  0999 V2000
   27.9135   21.7280   33.4182 O   0  0  0  0  0  0  0  0  0  0  0  0
   23.9137   21.7091   34.2724 O   0  0  0  0  0  0  0  0  0  0  0  0
   28.6429   18.0768   36.3900 O   0  0  0  0  0  0  0  0  0  0  0  0
   26.0316   20.7393   34.6087 C   0  0  0  0  0  0  0  0  0  0  0  0
   27.3882   20.8036   34.2842 C   0  0  0  0  0  0  0  0  0  0  0  0
   26.9564   22.2248   32.4602 C   0  0  1  0  0  0  0  0  0  0  0  0
   25.1142   21.7302   34.0217 C   0  0  0  0  0  0  0  0  0  0  0  0
   25.7406   22.8008   33.1791 C   0  0  0  0  0  0  0  0  0  0  0  0
   27.6768   23.2102   31.5440 C   0  0  0  0  0  0  0  0  0  0  0  0
   28.2855   19.9204   34.8858 C   0  0  0  0  0  0  0  0  0  0  0  0
   25.5573   19.7823   35.5108 C   0  0  0  0  0  0  0  0  0  0  0  0
   27.8071   18.9673   35.7839 C   0  0  0  0  0  0  0  0  0  0  0  0
   26.4528   18.8904   36.0980 C   0  0  0  0  0  0  0  0  0  0  0  0
   27.2163   24.5162   31.3049 C   0  0  0  0  0  0  0  0  0  0  0  0
   28.8354   22.7900   30.8652 C   0  0  0  0  0  0  0  0  0  0  0  0
   27.8856   25.3674   30.4208 C   0  0  0  0  0  0  0  0  0  0  0  0
   29.5058   23.6426   29.9833 C   0  0  0  0  0  0  0  0  0  0  0  0
   29.0286   24.9307   29.7593 C   0  0  0  0  0  0  0  0  0  0  0  0
   29.5528   18.2428   36.0923 H   0  0  0  0  0  0  0  0  0  0  0  0
   26.6410   21.3830   31.8246 H   0  0  0  0  0  0  0  0  0  0  0  0
   24.9918   23.1437   32.4564 H   0  0  0  0  0  0  0  0  0  0  0  0
   26.0119   23.6283   33.8450 H   0  0  0  0  0  0  0  0  0  0  0  0
   29.3415   19.9836   34.6430 H   0  0  0  0  0  0  0  0  0  0  0  0
   24.5009   19.7400   35.7676 H   0  0  0  0  0  0  0  0  0  0  0  0
   26.0982   18.1455   36.8058 H   0  0  0  0  0  0  0  0  0  0  0  0
   26.3266   24.9050   31.7933 H   0  0  0  0  0  0  0  0  0  0  0  0
   29.2259   21.7860   31.0224 H   0  0  0  0  0  0  0  0  0  0  0  0
   27.5088   26.3727   30.2481 H   0  0  0  0  0  0  0  0  0  0  0  0
   30.3997   23.2994   29.4690 H   0  0  0  0  0  0  0  0  0  0  0  0
   29.5454   25.5937   29.0705 H   0  0  0  0  0  0  0  0  0  0  0  0
  1  5  1  0  0  0  0
  1  6  1  0  0  0  0
  2  7  2  0  0  0  0
  3 12  1  0  0  0  0
  3 19  1  0  0  0  0
  4  5  1  0  0  0  0
  4  7  1  0  0  0  0
  4 11  2  0  0  0  0
  5 10  2  0  0  0  0
  6  8  1  0  0  0  0
  6  9  1  0  0  0  0
  6 20  1  1  0  0  0
  7  8  1  0  0  0  0
  8 21  1  0  0  0  0
  8 22  1  0  0  0  0
  9 14  2  0  0  0  0
  9 15  1  0  0  0  0
 10 12  1  0  0  0  0
 10 23  1  0  0  0  0
 11 13  1  0  0  0  0
 11 24  1  0  0  0  0
 12 13  2  0  0  0  0
 13 25  1  0  0  0  0
 14 16  1  0  0  0  0
 14 26  1  0  0  0  0
 15 17  2  0  0  0  0
 15 27  1  0  0  0  0
 16 18  2  0  0  0  0
 16 28  1  0  0  0  0
 17 18  1  0  0  0  0
 17 29  1  0  0  0  0
 18 30  1  0  0  0  0
M  END
$$$$
819851
 OpenBabel12061010223D

 42 44  0  0  0  0  0  0  0  0999 V2000
    0.2118   -0.1583    2.6409 P   0  0  0  0  0  0  0  0  0  0  0  0
    5.4602    3.0627   -0.0862 P   0  0  0  0  0  0  0  0  0  0  0  0
    2.4767    2.8490    3.1644 O   0  0  0  0  0  0  0  0  0  0  0  0
   -0.1263    1.3586    2.1183 O   0  0  0  0  0  0  0  0  0  0  0  0
   -0.5707    4.0503    1.5769 O   0  0  0  0  0  0  0  0  0  0  0  0
    4.1784    3.1083    1.0748 O   0  0  0  0  0  0  0  0  0  0  0  0
   -1.0614   -0.8460    3.1098 O   0  0  0  0  0  0  0  0  0  0  0  0
    0.4572    0.4888    4.2265 O   0  0  0  0  0  0  0  0  0  0  0  0
   -0.0336   -0.8053    1.0554 O   0  0  0  0  0  0  0  0  0  0  0  0
    4.5997    3.7788   -1.1184 O   0  0  0  0  0  0  0  0  0  0  0  0
    6.3181    4.1145    0.7933 O   0  0  0  0  0  0  0  0  0  0  0  0
    6.7420    3.0170   -1.2471 O   0  0  0  0  0  0  0  0  0  0  0  0
    2.0674    5.1549    3.2226 N   0  0  0  0  0  0  0  0  0  0  0  0
    3.0781    6.7021    4.4803 N   0  0  0  0  0  0  0  0  0  0  0  0
    3.0743    5.6771    1.0698 N   0  0  0  0  0  0  0  0  0  0  0  0
    4.9565    7.1912    1.3162 N   0  0  0  0  0  0  0  0  0  0  0  0
    5.6040    8.1660    3.3373 N   0  0  0  0  0  0  0  0  0  0  0  0
    1.4495    3.8580    2.9987 C   0  0  1  0  0  0  0  0  0  0  0  0
    0.7813    3.6073    1.6412 C   0  0  1  0  0  0  0  0  0  0  0  0
    0.9385    2.0917    1.4749 C   0  0  1  0  0  0  0  0  0  0  0  0
    2.3171    1.8682    2.1257 C   0  0  1  0  0  0  0  0  0  0  0  0
    2.9055    5.8396    2.3796 C   0  0  0  0  0  0  0  0  0  0  0  0
    3.6202    6.6968    3.2140 C   0  0  0  0  0  0  0  0  0  0  0  0
    2.1280    5.7845    4.4432 C   0  0  0  0  0  0  0  0  0  0  0  0
    3.4907    1.8744    1.1375 C   0  0  0  0  0  0  0  0  0  0  0  0
    4.7198    7.3543    2.6315 C   0  0  0  0  0  0  0  0  0  0  0  0
    4.1393    6.3745    0.6154 C   0  0  0  0  0  0  0  0  0  0  0  0
   -0.5530    5.0170    1.4543 H   0  0  0  0  0  0  0  0  0  0  0  0
    0.0343   -0.1470    4.8376 H   0  0  0  0  0  0  0  0  0  0  0  0
   -0.9743   -1.0853    1.0806 H   0  0  0  0  0  0  0  0  0  0  0  0
    6.8743    3.6962    1.4715 H   0  0  0  0  0  0  0  0  0  0  0  0
    6.5225    2.3827   -1.9508 H   0  0  0  0  0  0  0  0  0  0  0  0
    6.1545    8.7279    2.6994 H   0  0  0  0  0  0  0  0  0  0  0  0
    5.1794    8.6238    4.1318 H   0  0  0  0  0  0  0  0  0  0  0  0
    0.7182    3.7160    3.8052 H   0  0  0  0  0  0  0  0  0  0  0  0
    1.3199    4.0814    0.8180 H   0  0  0  0  0  0  0  0  0  0  0  0
    0.9063    1.8007    0.4209 H   0  0  0  0  0  0  0  0  0  0  0  0
    2.3768    0.8974    2.6185 H   0  0  0  0  0  0  0  0  0  0  0  0
    1.4986    5.5045    5.2756 H   0  0  0  0  0  0  0  0  0  0  0  0
    4.2213    1.1279    1.4716 H   0  0  0  0  0  0  0  0  0  0  0  0
    3.1660    1.5693    0.1366 H   0  0  0  0  0  0  0  0  0  0  0  0
    4.3808    6.2495   -0.4338 H   0  0  0  0  0  0  0  0  0  0  0  0
  1  9  1  0  0  0  0
  1  8  1  0  0  0  0
  1  7  2  0  0  0  0
  1  4  1  0  0  0  0
  2  6  1  0  0  0  0
  2 12  1  0  0  0  0
  2 11  1  0  0  0  0
  2 10  2  0  0  0  0
  3 18  1  0  0  0  0
  3 21  1  0  0  0  0
  5 28  1  0  0  0  0
  6 25  1  0  0  0  0
  8 29  1  0  0  0  0
  9 30  1  0  0  0  0
 11 31  1  0  0  0  0
 12 32  1  0  0  0  0
 13 22  1  0  0  0  0
 13 24  1  0  0  0  0
 14 23  1  0  0  0  0
 14 24  2  0  0  0  0
 15 22  2  0  0  0  0
 15 27  1  0  0  0  0
 16 26  1  0  0  0  0
 16 27  2  0  0  0  0
 17 26  1  0  0  0  0
 17 33  1  0  0  0  0
 17 34  1  0  0  0  0
 18 19  1  0  0  0  0
 18 13  1  0  0  0  0
 18 35  1  6  0  0  0
 19 20  1  0  0  0  0
 19  5  1  0  0  0  0
 19 36  1  1  0  0  0
 20 21  1  0  0  0  0
 20  4  1  0  0  0  0
 20 37  1  1  0  0  0
 21 25  1  0  0  0  0
 21 38  1  6  0  0  0
 22 23  1  0  0  0  0
 23 26  2  0  0  0  0
 24 39  1  0  0  0  0
 25 40  1  0  0  0  0
 25 41  1  0  0  0  0
 27 42  1  0  0  0  0
M  END
$$$$
819878
 OpenBabel12061010223D

 29 29  0  0  0  0  0  0  0  0999 V2000
   82.0239    1.6095   50.8417 O   0  0  0  0  0  0  0  0  0  0  0  0
   85.9084    0.6760   49.5835 O   0  0  0  0  0  0  0  0  0  0  0  0
   85.3460    3.2039   50.5117 O   0  0  0  0  0  0  0  0  0  0  0  0
   82.1244    4.5595   52.1649 O   0  0  0  0  0  0  0  0  0  0  0  0
   85.0061   -1.8729   48.4207 O   0  0  0  0  0  0  0  0  0  0  0  0
   84.0195   -1.5319   50.4515 N   0  0  0  0  0  0  0  0  0  0  0  0
   84.7783    0.8597   50.4485 C   0  0  1  0  0  0  0  0  0  0  0  0
   84.2748    2.2960   50.2359 C   0  0  1  0  0  0  0  0  0  0  0  0
   83.6308   -0.1393   50.1941 C   0  0  2  0  0  0  0  0  0  0  0  0
   83.0625    2.5656   51.1354 C   0  0  1  0  0  0  0  0  0  0  0  0
   82.4301    0.2611   51.0668 C   0  0  0  0  0  0  0  0  0  0  0  0
   82.5017    3.9806   50.9112 C   0  0  0  0  0  0  0  0  0  0  0  0
   84.6484   -2.3081   49.5073 C   0  0  0  0  0  0  0  0  0  0  0  0
   84.9334   -3.7190   49.9436 C   0  0  0  0  0  0  0  0  0  0  0  0
   85.9994   -0.2815   49.4109 H   0  0  0  0  0  0  0  0  0  0  0  0
   86.1147    2.8310   50.0317 H   0  0  0  0  0  0  0  0  0  0  0  0
   81.9803    5.5073   51.9992 H   0  0  0  0  0  0  0  0  0  0  0  0
   83.8603   -1.9205   51.3732 H   0  0  0  0  0  0  0  0  0  0  0  0
   85.1625    0.7452   51.4699 H   0  0  0  0  0  0  0  0  0  0  0  0
   84.0011    2.4314   49.1813 H   0  0  0  0  0  0  0  0  0  0  0  0
   83.3487   -0.0681   49.1352 H   0  0  0  0  0  0  0  0  0  0  0  0
   83.3457    2.4603   52.1913 H   0  0  0  0  0  0  0  0  0  0  0  0
   81.5752   -0.3848   50.8372 H   0  0  0  0  0  0  0  0  0  0  0  0
   82.6518    0.1249   52.1328 H   0  0  0  0  0  0  0  0  0  0  0  0
   83.2377    4.6482   50.4538 H   0  0  0  0  0  0  0  0  0  0  0  0
   81.6048    3.9577   50.2833 H   0  0  0  0  0  0  0  0  0  0  0  0
   84.2942   -4.0168   50.7790 H   0  0  0  0  0  0  0  0  0  0  0  0
   85.9806   -3.7896   50.2485 H   0  0  0  0  0  0  0  0  0  0  0  0
   84.7457   -4.4000   49.1087 H   0  0  0  0  0  0  0  0  0  0  0  0
  1 10  1  0  0  0  0
  1 11  1  0  0  0  0
  2 15  1  0  0  0  0
  3 16  1  0  0  0  0
  4 12  1  0  0  0  0
  4 17  1  0  0  0  0
  5 13  2  0  0  0  0
  6 13  1  0  0  0  0
  6 18  1  0  0  0  0
  7  8  1  0  0  0  0
  7  9  1  0  0  0  0
  7  2  1  0  0  0  0
  7 19  1  6  0  0  0
  8 10  1  0  0  0  0
  8  3  1  0  0  0  0
  8 20  1  1  0  0  0
  9 11  1  0  0  0  0
  9  6  1  0  0  0  0
  9 21  1  1  0  0  0
 10 12  1  0  0  0  0
 10 22  1  6  0  0  0
 11 23  1  0  0  0  0
 11 24  1  0  0  0  0
 12 25  1  0  0  0  0
 12 26  1  0  0  0  0
 13 14  1  0  0  0  0
 14 27  1  0  0  0  0
 14 28  1  0  0  0  0
 14 29  1  0  0  0  0
M  END
$$$$
819890
 OpenBabel12061010223D

 48 47  0  0  0  0  0  0  0  0999 V2000
    1.0120   -0.2207   -0.0656 O   0  0  0  0  0  0  0  0  0  0  0  0
    2.4678   -0.1725   -0.0477 N   0  3  0  0  0  0  0  0  0  0  0  0
    2.8916    1.0865    0.7219 C   0  0  0  0  0  0  0  0  0  0  0  0
    2.3676    2.3576    0.0617 C   0  0  0  0  0  0  0  0  0  0  0  0
    2.7792    3.5954    0.8557 C   0  0  0  0  0  0  0  0  0  0  0  0
    2.9722   -1.4030    0.7003 C   0  0  0  0  0  0  0  0  0  0  0  0
    3.0022   -0.1958   -1.4732 C   0  0  0  0  0  0  0  0  0  0  0  0
    2.2823    4.8586    0.1581 C   0  0  0  0  0  0  0  0  0  0  0  0
    2.7141    6.1111    0.9112 C   0  0  0  0  0  0  0  0  0  0  0  0
    2.2098    7.3646    0.2025 C   0  0  0  0  0  0  0  0  0  0  0  0
    2.6373    8.6203    0.9543 C   0  0  0  0  0  0  0  0  0  0  0  0
    2.1284    9.8755    0.2525 C   0  0  0  0  0  0  0  0  0  0  0  0
    2.5538   11.1301    1.0103 C   0  0  0  0  0  0  0  0  0  0  0  0
    2.0432   12.3887    0.3138 C   0  0  0  0  0  0  0  0  0  0  0  0
    2.4644   13.6450    1.0718 C   0  0  0  0  0  0  0  0  0  0  0  0
    1.9538   14.8991    0.3833 C   0  0  0  0  0  0  0  0  0  0  0  0
    0.7547   -0.9644   -0.6508 H   0  0  0  0  0  0  0  0  0  0  0  0
    3.9868    1.0840    0.7666 H   0  0  0  0  0  0  0  0  0  0  0  0
    2.4922    0.9861    1.7379 H   0  0  0  0  0  0  0  0  0  0  0  0
    1.2747    2.3256   -0.0171 H   0  0  0  0  0  0  0  0  0  0  0  0
    2.7653    2.4533   -0.9540 H   0  0  0  0  0  0  0  0  0  0  0  0
    3.8716    3.6295    0.9486 H   0  0  0  0  0  0  0  0  0  0  0  0
    2.3673    3.5433    1.8707 H   0  0  0  0  0  0  0  0  0  0  0  0
    2.6309   -2.2916    0.1619 H   0  0  0  0  0  0  0  0  0  0  0  0
    2.5488   -1.3855    1.7084 H   0  0  0  0  0  0  0  0  0  0  0  0
    4.0643   -1.3619    0.7328 H   0  0  0  0  0  0  0  0  0  0  0  0
    2.7650   -1.1686   -1.9124 H   0  0  0  0  0  0  0  0  0  0  0  0
    4.0831   -0.0369   -1.4386 H   0  0  0  0  0  0  0  0  0  0  0  0
    2.5048    0.5909   -2.0455 H   0  0  0  0  0  0  0  0  0  0  0  0
    1.1884    4.8311    0.0823 H   0  0  0  0  0  0  0  0  0  0  0  0
    2.6755    4.8936   -0.8656 H   0  0  0  0  0  0  0  0  0  0  0  0
    3.8082    6.1416    0.9820 H   0  0  0  0  0  0  0  0  0  0  0  0
    2.3230    6.0811    1.9353 H   0  0  0  0  0  0  0  0  0  0  0  0
    1.1159    7.3321    0.1277 H   0  0  0  0  0  0  0  0  0  0  0  0
    2.6029    7.3945   -0.8213 H   0  0  0  0  0  0  0  0  0  0  0  0
    3.7314    8.6535    1.0243 H   0  0  0  0  0  0  0  0  0  0  0  0
    2.2479    8.5863    1.9791 H   0  0  0  0  0  0  0  0  0  0  0  0
    1.0345    9.8399    0.1799 H   0  0  0  0  0  0  0  0  0  0  0  0
    2.5197    9.9105   -0.7716 H   0  0  0  0  0  0  0  0  0  0  0  0
    3.6478   11.1642    1.0811 H   0  0  0  0  0  0  0  0  0  0  0  0
    2.1642   11.0907    2.0349 H   0  0  0  0  0  0  0  0  0  0  0  0
    0.9494   12.3504    0.2411 H   0  0  0  0  0  0  0  0  0  0  0  0
    2.4340   12.4264   -0.7104 H   0  0  0  0  0  0  0  0  0  0  0  0
    3.5576   13.6894    1.1412 H   0  0  0  0  0  0  0  0  0  0  0  0
    2.0750   13.6103    2.0960 H   0  0  0  0  0  0  0  0  0  0  0  0
    2.3527   14.9769   -0.6332 H   0  0  0  0  0  0  0  0  0  0  0  0
    2.2620   15.7891    0.9400 H   0  0  0  0  0  0  0  0  0  0  0  0
    0.8607   14.8950    0.3241 H   0  0  0  0  0  0  0  0  0  0  0  0
  1  2  1  0  0  0  0
  1 17  1  0  0  0  0
  2  7  1  0  0  0  0
  2  6  1  0  0  0  0
  2  3  1  0  0  0  0
  3  4  1  0  0  0  0
  3 18  1  0  0  0  0
  3 19  1  0  0  0  0
  4  5  1  0  0  0  0
  4 20  1  0  0  0  0
  4 21  1  0  0  0  0
  5  8  1  0  0  0  0
  5 22  1  0  0  0  0
  5 23  1  0  0  0  0
  6 24  1  0  0  0  0
  6 25  1  0  0  0  0
  6 26  1  0  0  0  0
  7 27  1  0  0  0  0
  7 28  1  0  0  0  0
  7 29  1  0  0  0  0
  8  9  1  0  0  0  0
  8 30  1  0  0  0  0
  8 31  1  0  0  0  0
  9 10  1  0  0  0  0
  9 32  1  0  0  0  0
  9 33  1  0  0  0  0
 10 11  1  0  0  0  0
 10 34  1  0  0  0  0
 10 35  1  0  0  0  0
 11 12  1  0  0  0  0
 11 36  1  0  0  0  0
 11 37  1  0  0  0  0
 12 13  1  0  0  0  0
 12 38  1  0  0  0  0
 12 39  1  0  0  0  0
 13 14  1  0  0  0  0
 13 40  1  0  0  0  0
 13 41  1  0  0  0  0
 14 15  1  0  0  0  0
 14 42  1  0  0  0  0
 14 43  1  0  0  0  0
 15 16  1  0  0  0  0
 15 44  1  0  0  0  0
 15 45  1  0  0  0  0
 16 46  1  0  0  0  0
 16 47  1  0  0  0  0
 16 48  1  0  0  0  0
M  CHG  1   2   1
M  END
$$$$
819911
 OpenBabel12061010223D

 17 18  0  0  0  0  0  0  0  0999 V2000
    1.0352   -0.3594   -0.1310 O   0  0  0  0  0  0  0  0  0  0  0  0
    2.7567    0.2518    1.0917 O   0  0  0  0  0  0  0  0  0  0  0  0
    2.2171   -0.0096    0.0087 N   0  0  0  0  0  0  0  0  0  0  0  0
    1.4629   -1.0865   -2.8267 N   0  0  0  0  0  0  0  0  0  0  0  0
    1.4492   -1.4469   -4.1216 N   0  0  0  0  0  0  0  0  0  0  0  0
    2.6088   -0.4366   -2.4416 C   0  0  0  0  0  0  0  0  0  0  0  0
    3.0277    0.0817   -1.2061 C   0  0  0  0  0  0  0  0  0  0  0  0
    3.3896   -0.3583   -3.5901 C   0  0  0  0  0  0  0  0  0  0  0  0
    4.2858    0.7090   -1.1591 C   0  0  0  0  0  0  0  0  0  0  0  0
    2.6198   -1.0010   -4.5842 C   0  0  0  0  0  0  0  0  0  0  0  0
    4.6448    0.2724   -3.5270 C   0  0  0  0  0  0  0  0  0  0  0  0
    5.0790    0.8040   -2.3051 C   0  0  0  0  0  0  0  0  0  0  0  0
    0.6564   -1.3079   -2.2473 H   0  0  0  0  0  0  0  0  0  0  0  0
    4.6605    1.1331   -0.2282 H   0  0  0  0  0  0  0  0  0  0  0  0
    2.8669   -1.1621   -5.6258 H   0  0  0  0  0  0  0  0  0  0  0  0
    5.2723    0.3487   -4.4113 H   0  0  0  0  0  0  0  0  0  0  0  0
    6.0490    1.2954   -2.2500 H   0  0  0  0  0  0  0  0  0  0  0  0
  1  3  2  0  0  0  0
  2  3  2  0  0  0  0
  3  7  1  0  0  0  0
  4  5  1  0  0  0  0
  4  6  1  0  0  0  0
  4 13  1  0  0  0  0
  5 10  2  0  0  0  0
  6  7  1  0  0  0  0
  6  8  2  0  0  0  0
  7  9  2  0  0  0  0
  8 10  1  0  0  0  0
  8 11  1  0  0  0  0
  9 12  1  0  0  0  0
  9 14  1  0  0  0  0
 10 15  1  0  0  0  0
 11 12  2  0  0  0  0
 11 16  1  0  0  0  0
 12 17  1  0  0  0  0
M  END
$$$$
819919
 OpenBabel12061010223D

 26 25  0  0  0  0  0  0  0  0999 V2000
    0.9275   -0.1602   -0.2607 O   0  0  0  0  0  0  0  0  0  0  0  0
    2.6820   -0.0977    1.1395 O   0  0  0  0  0  0  0  0  0  0  0  0
    7.8691    0.2914   -2.8904 N   0  0  0  0  0  0  0  0  0  0  0  0
    2.7667    1.3883   -1.9685 N   0  0  0  0  0  0  0  0  0  0  0  0
    9.9607    0.0873   -1.7960 N   0  0  0  0  0  0  0  0  0  0  0  0
    9.7645    0.0890   -4.0564 N   0  0  0  0  0  0  0  0  0  0  0  0
    3.1152    0.1264   -1.2879 C   0  0  2  0  0  0  0  0  0  0  0  0
    2.1540   -0.0648   -0.0943 C   0  0  0  0  0  0  0  0  0  0  0  0
    4.6108    0.1096   -0.9423 C   0  0  0  0  0  0  0  0  0  0  0  0
    5.5346    0.1613   -2.1667 C   0  0  0  0  0  0  0  0  0  0  0  0
    9.2110    0.1511   -2.8319 C   0  0  0  0  0  0  0  0  0  0  0  0
    7.0023    0.1441   -1.7381 C   0  0  0  0  0  0  0  0  0  0  0  0
    3.6338    0.0978    1.2032 H   0  0  0  0  0  0  0  0  0  0  0  0
    7.4830   -0.0727   -3.7568 H   0  0  0  0  0  0  0  0  0  0  0  0
    1.7432    1.4376   -2.0316 H   0  0  0  0  0  0  0  0  0  0  0  0
    3.0867    1.3548   -2.9357 H   0  0  0  0  0  0  0  0  0  0  0  0
    9.3912    0.1592   -0.9536 H   0  0  0  0  0  0  0  0  0  0  0  0
    9.4207    0.8035   -4.6850 H   0  0  0  0  0  0  0  0  0  0  0  0
   10.7752    0.1523   -3.9657 H   0  0  0  0  0  0  0  0  0  0  0  0
    2.9089   -0.7132   -1.9645 H   0  0  0  0  0  0  0  0  0  0  0  0
    4.8365   -0.8025   -0.3747 H   0  0  0  0  0  0  0  0  0  0  0  0
    4.8496    0.9564   -0.2853 H   0  0  0  0  0  0  0  0  0  0  0  0
    5.3428    1.0648   -2.7568 H   0  0  0  0  0  0  0  0  0  0  0  0
    5.3302   -0.6956   -2.8210 H   0  0  0  0  0  0  0  0  0  0  0  0
    7.2215   -0.7971   -1.2203 H   0  0  0  0  0  0  0  0  0  0  0  0
    7.1926    0.9674   -1.0396 H   0  0  0  0  0  0  0  0  0  0  0  0
  1  8  2  0  0  0  0
  2  8  1  0  0  0  0
  2 13  1  0  0  0  0
  3 12  1  0  0  0  0
  3 11  1  0  0  0  0
  3 14  1  0  0  0  0
  4 15  1  0  0  0  0
  4 16  1  0  0  0  0
  5 11  2  0  0  0  0
  5 17  1  0  0  0  0
  6 11  1  0  0  0  0
  6 18  1  0  0  0  0
  6 19  1  0  0  0  0
  7  8  1  0  0  0  0
  7  9  1  0  0  0  0
  7  4  1  0  0  0  0
  7 20  1  1  0  0  0
  9 10  1  0  0  0  0
  9 21  1  0  0  0  0
  9 22  1  0  0  0  0
 10 12  1  0  0  0  0
 10 23  1  0  0  0  0
 10 24  1  0  0  0  0
 12 25  1  0  0  0  0
 12 26  1  0  0  0  0
M  END
$$$$
819965
 OpenBabel12061010223D

 31 31  0  0  0  0  0  0  0  0999 V2000
  -16.3795   69.1200   62.5297 O   0  0  0  0  0  0  0  0  0  0  0  0
  -13.5472   71.1957   64.8629 O   0  0  0  0  0  0  0  0  0  0  0  0
  -13.6652   71.6234   62.1395 O   0  0  0  0  0  0  0  0  0  0  0  0
  -14.2835   68.3153   60.7415 O   0  0  0  0  0  0  0  0  0  0  0  0
  -13.9198   69.6914   67.0168 O   0  0  0  0  0  0  0  0  0  0  0  0
  -16.0075   70.0274   66.1521 N   0  0  0  0  0  0  0  0  0  0  0  0
  -17.7069   68.4934   64.3195 N   0  0  0  0  0  0  0  0  0  0  0  0
  -15.5991   69.7426   64.7669 C   0  0  2  0  0  0  0  0  0  0  0  0
  -14.7526   70.8760   64.1495 C   0  0  2  0  0  0  0  0  0  0  0  0
  -14.3319   70.4951   62.7260 C   0  0  1  0  0  0  0  0  0  0  0  0
  -16.8097   69.5244   63.8168 C   0  0  1  0  0  0  0  0  0  0  0  0
  -15.5389   70.0844   61.8719 C   0  0  1  0  0  0  0  0  0  0  0  0
  -15.0776   69.4846   60.5325 C   0  0  0  0  0  0  0  0  0  0  0  0
  -15.1218   69.8922   67.1922 C   0  0  0  0  0  0  0  0  0  0  0  0
  -15.7110   70.0623   68.5630 C   0  0  0  0  0  0  0  0  0  0  0  0
  -13.4663   70.5732   65.6198 H   0  0  0  0  0  0  0  0  0  0  0  0
  -13.0319   71.9153   62.8291 H   0  0  0  0  0  0  0  0  0  0  0  0
  -14.1168   67.9236   59.8683 H   0  0  0  0  0  0  0  0  0  0  0  0
  -16.9922   69.9179   66.3674 H   0  0  0  0  0  0  0  0  0  0  0  0
  -18.2285   68.1508   63.5119 H   0  0  0  0  0  0  0  0  0  0  0  0
  -18.3915   68.8937   64.9508 H   0  0  0  0  0  0  0  0  0  0  0  0
  -14.9862   68.8303   64.7978 H   0  0  0  0  0  0  0  0  0  0  0  0
  -15.3345   71.8066   64.1303 H   0  0  0  0  0  0  0  0  0  0  0  0
  -13.5975   69.6826   62.7853 H   0  0  0  0  0  0  0  0  0  0  0  0
  -17.3916   70.4501   63.7157 H   0  0  0  0  0  0  0  0  0  0  0  0
  -16.1490   70.9681   61.6429 H   0  0  0  0  0  0  0  0  0  0  0  0
  -15.9467   69.1884   59.9364 H   0  0  0  0  0  0  0  0  0  0  0  0
  -14.4822   70.2043   59.9618 H   0  0  0  0  0  0  0  0  0  0  0  0
  -16.8036   70.0745   68.5360 H   0  0  0  0  0  0  0  0  0  0  0  0
  -15.3566   71.0069   68.9845 H   0  0  0  0  0  0  0  0  0  0  0  0
  -15.3884   69.2316   69.1965 H   0  0  0  0  0  0  0  0  0  0  0  0
  1 11  1  0  0  0  0
  1 12  1  0  0  0  0
  2 16  1  0  0  0  0
  3 17  1  0  0  0  0
  4 13  1  0  0  0  0
  4 18  1  0  0  0  0
  5 14  2  0  0  0  0
  6 14  1  0  0  0  0
  6 19  1  0  0  0  0
  7 20  1  0  0  0  0
  7 21  1  0  0  0  0
  8  9  1  0  0  0  0
  8 11  1  0  0  0  0
  8  6  1  0  0  0  0
  8 22  1  6  0  0  0
  9 10  1  0  0  0  0
  9  2  1  0  0  0  0
  9 23  1  1  0  0  0
 10 12  1  0  0  0  0
 10  3  1  0  0  0  0
 10 24  1  6  0  0  0
 11  7  1  0  0  0  0
 11 25  1  1  0  0  0
 12 13  1  0  0  0  0
 12 26  1  1  0  0  0
 13 27  1  0  0  0  0
 13 28  1  0  0  0  0
 14 15  1  0  0  0  0
 15 29  1  0  0  0  0
 15 30  1  0  0  0  0
 15 31  1  0  0  0  0
M  END
$$$$
819977
 OpenBabel12061010223D

 23 22  0  0  0  0  0  0  0  0999 V2000
    1.0231    0.1021   -0.2406 O   0  0  0  0  0  0  0  0  0  0  0  0
    2.6257    1.6484    1.5931 N   0  0  0  0  0  0  0  0  0  0  0  0
    2.8254   -1.2164   -0.4042 N   0  0  0  0  0  0  0  0  0  0  0  0
    3.1421    1.1828    0.2928 C   0  0  2  0  0  0  0  0  0  0  0  0
    2.2468   -0.0115   -0.1459 C   0  0  0  0  0  0  0  0  0  0  0  0
    4.6471    0.8659    0.3447 C   0  0  0  0  0  0  0  0  0  0  0  0
    5.6144    2.0581    0.5237 C   0  0  0  0  0  0  0  0  0  0  0  0
    5.5711    2.6919    1.9149 C   0  0  0  0  0  0  0  0  0  0  0  0
    7.0469    1.5789    0.2485 C   0  0  0  0  0  0  0  0  0  0  0  0
    1.6036    1.5579    1.5646 H   0  0  0  0  0  0  0  0  0  0  0  0
    2.7842    2.6514    1.6687 H   0  0  0  0  0  0  0  0  0  0  0  0
    2.1848   -1.9805   -0.5780 H   0  0  0  0  0  0  0  0  0  0  0  0
    3.7397   -1.4572   -0.0512 H   0  0  0  0  0  0  0  0  0  0  0  0
    2.9704    1.9636   -0.4592 H   0  0  0  0  0  0  0  0  0  0  0  0
    4.9114    0.3788   -0.6042 H   0  0  0  0  0  0  0  0  0  0  0  0
    4.8426    0.1216    1.1287 H   0  0  0  0  0  0  0  0  0  0  0  0
    5.3726    2.8286   -0.2188 H   0  0  0  0  0  0  0  0  0  0  0  0
    5.5777    1.9309    2.7022 H   0  0  0  0  0  0  0  0  0  0  0  0
    4.6861    3.3188    2.0427 H   0  0  0  0  0  0  0  0  0  0  0  0
    6.4347    3.3471    2.0756 H   0  0  0  0  0  0  0  0  0  0  0  0
    7.3453    0.7987    0.9577 H   0  0  0  0  0  0  0  0  0  0  0  0
    7.7604    2.4054    0.3340 H   0  0  0  0  0  0  0  0  0  0  0  0
    7.1358    1.1700   -0.7634 H   0  0  0  0  0  0  0  0  0  0  0  0
  1  5  2  0  0  0  0
  2 10  1  0  0  0  0
  2 11  1  0  0  0  0
  3  5  1  0  0  0  0
  3 12  1  0  0  0  0
  3 13  1  0  0  0  0
  4  5  1  0  0  0  0
  4  6  1  0  0  0  0
  4  2  1  0  0  0  0
  4 14  1  1  0  0  0
  6  7  1  0  0  0  0
  6 15  1  0  0  0  0
  6 16  1  0  0  0  0
  7  9  1  0  0  0  0
  7  8  1  0  0  0  0
  7 17  1  0  0  0  0
  8 18  1  0  0  0  0
  8 19  1  0  0  0  0
  8 20  1  0  0  0  0
  9 21  1  0  0  0  0
  9 22  1  0  0  0  0
  9 23  1  0  0  0  0
M  END
$$$$
819984
 OpenBabel12061010223D

 44 44  0  0  0  0  0  0  0  0999 V2000
   -1.0778   -2.9205   -5.2982 O   0  0  0  0  0  0  0  0  0  0  0  0
   -1.3134   -2.8517   -2.2897 O   0  0  0  0  0  0  0  0  0  0  0  0
    0.9351   -1.2130   -6.1796 N   0  0  0  0  0  0  0  0  0  0  0  0
   -0.1456   -2.3841   -4.3277 C   0  0  2  0  0  0  0  0  0  0  0  0
    1.2104   -2.1687   -5.0673 C   0  0  2  0  0  0  0  0  0  0  0  0
   -0.1746   -3.2838   -3.0643 C   0  0  2  0  0  0  0  0  0  0  0  0
    2.3886   -1.5618   -4.2685 C   0  0  0  0  0  0  0  0  0  0  0  0
    3.1372   -2.4567   -3.2598 C   0  0  1  0  0  0  0  0  0  0  0  0
   -0.3419   -4.7939   -3.3341 C   0  0  0  0  0  0  0  0  0  0  0  0
    3.2843   -3.9231   -3.6943 C   0  0  0  0  0  0  0  0  0  0  0  0
    4.5545   -1.9170   -2.9703 C   0  0  0  0  0  0  0  0  0  0  0  0
    0.2609   -5.7224   -2.2480 C   0  0  0  0  0  0  0  0  0  0  0  0
    4.0139   -4.7243   -2.6602 C   0  0  0  0  0  0  0  0  0  0  0  0
    5.2331   -2.7017   -1.8361 C   0  0  0  0  0  0  0  0  0  0  0  0
    4.8815   -4.1601   -1.7996 C   0  0  0  0  0  0  0  0  0  0  0  0
   -0.2156   -5.4315   -0.8276 C   0  0  0  0  0  0  0  0  0  0  0  0
   -0.0064   -7.1897   -2.5977 C   0  0  0  0  0  0  0  0  0  0  0  0
   -1.5682   -2.1529   -5.6397 H   0  0  0  0  0  0  0  0  0  0  0  0
   -1.1283   -3.0389   -1.3559 H   0  0  0  0  0  0  0  0  0  0  0  0
    0.2832   -1.6652   -6.8226 H   0  0  0  0  0  0  0  0  0  0  0  0
    1.7869   -1.0480   -6.7142 H   0  0  0  0  0  0  0  0  0  0  0  0
   -0.5372   -1.3986   -4.0375 H   0  0  0  0  0  0  0  0  0  0  0  0
    1.5203   -3.1003   -5.5516 H   0  0  0  0  0  0  0  0  0  0  0  0
    0.6954   -3.0859   -2.4450 H   0  0  0  0  0  0  0  0  0  0  0  0
    2.0395   -0.6642   -3.7383 H   0  0  0  0  0  0  0  0  0  0  0  0
    3.1378   -1.1993   -4.9874 H   0  0  0  0  0  0  0  0  0  0  0  0
    2.5901   -2.4108   -2.3103 H   0  0  0  0  0  0  0  0  0  0  0  0
    0.1386   -5.0535   -4.2858 H   0  0  0  0  0  0  0  0  0  0  0  0
   -1.4091   -5.0299   -3.4404 H   0  0  0  0  0  0  0  0  0  0  0  0
    3.8146   -4.0020   -4.6512 H   0  0  0  0  0  0  0  0  0  0  0  0
    2.3035   -4.3726   -3.8470 H   0  0  0  0  0  0  0  0  0  0  0  0
    4.5261   -0.8525   -2.7130 H   0  0  0  0  0  0  0  0  0  0  0  0
    5.1666   -2.0039   -3.8789 H   0  0  0  0  0  0  0  0  0  0  0  0
    1.3460   -5.5917   -2.2477 H   0  0  0  0  0  0  0  0  0  0  0  0
    3.8008   -5.7868   -2.5933 H   0  0  0  0  0  0  0  0  0  0  0  0
    4.9525   -2.2565   -0.8743 H   0  0  0  0  0  0  0  0  0  0  0  0
    6.3215   -2.6006   -1.9305 H   0  0  0  0  0  0  0  0  0  0  0  0
    5.3544   -4.7733   -1.0389 H   0  0  0  0  0  0  0  0  0  0  0  0
   -1.3074   -5.4392   -0.7603 H   0  0  0  0  0  0  0  0  0  0  0  0
    0.1538   -4.4615   -0.4814 H   0  0  0  0  0  0  0  0  0  0  0  0
    0.1741   -6.1790   -0.1274 H   0  0  0  0  0  0  0  0  0  0  0  0
   -1.0796   -7.4057   -2.6195 H   0  0  0  0  0  0  0  0  0  0  0  0
    0.4576   -7.8556   -1.8614 H   0  0  0  0  0  0  0  0  0  0  0  0
    0.4139   -7.4399   -3.5775 H   0  0  0  0  0  0  0  0  0  0  0  0
  1 18  1  0  0  0  0
  2 19  1  0  0  0  0
  3 20  1  0  0  0  0
  3 21  1  0  0  0  0
  4  5  1  0  0  0  0
  4  6  1  0  0  0  0
  4  1  1  0  0  0  0
  4 22  1  6  0  0  0
  5  7  1  0  0  0  0
  5  3  1  0  0  0  0
  5 23  1  1  0  0  0
  6  9  1  0  0  0  0
  6  2  1  0  0  0  0
  6 24  1  6  0  0  0
  7 25  1  0  0  0  0
  7 26  1  0  0  0  0
  8 10  1  0  0  0  0
  8 11  1  0  0  0  0
  8  7  1  0  0  0  0
  8 27  1  6  0  0  0
  9 12  1  0  0  0  0
  9 28  1  0  0  0  0
  9 29  1  0  0  0  0
 10 13  1  0  0  0  0
 10 30  1  0  0  0  0
 10 31  1  0  0  0  0
 11 14  1  0  0  0  0
 11 32  1  0  0  0  0
 11 33  1  0  0  0  0
 12 17  1  0  0  0  0
 12 16  1  0  0  0  0
 12 34  1  0  0  0  0
 13 15  2  0  0  0  0
 13 35  1  0  0  0  0
 14 15  1  0  0  0  0
 14 36  1  0  0  0  0
 14 37  1  0  0  0  0
 15 38  1  0  0  0  0
 16 39  1  0  0  0  0
 16 40  1  0  0  0  0
 16 41  1  0  0  0  0
 17 42  1  0  0  0  0
 17 43  1  0  0  0  0
 17 44  1  0  0  0  0
M  END
$$$$
820005
 OpenBabel12061010223D

 24 24  0  0  0  0  0  0  0  0999 V2000
   19.1471    4.4024    8.0720 O   0  0  0  0  0  0  0  0  0  0  0  0
   21.2915    2.5857   11.1510 O   0  0  0  0  0  0  0  0  0  0  0  0
   22.4681    2.7835    8.5231 O   0  0  0  0  0  0  0  0  0  0  0  0
   19.3253    4.5351   11.7636 O   0  0  0  0  0  0  0  0  0  0  0  0
   19.8275    6.1902    9.3929 O   0  0  0  0  0  0  0  0  0  0  0  0
   21.5824    3.8145    5.5443 O   0  0  0  0  0  0  0  0  0  0  0  0
   20.9267    3.6002   10.1930 C   0  0  1  0  0  0  0  0  0  0  0  0
   21.0854    3.0526    8.7682 C   0  0  1  0  0  0  0  0  0  0  0  0
   19.4741    4.0070   10.4404 C   0  0  2  0  0  0  0  0  0  0  0  0
   20.5007    4.0362    7.7297 C   0  0  1  0  0  0  0  0  0  0  0  0
   19.0420    5.0079    9.3579 C   0  0  2  0  0  0  0  0  0  0  0  0
   20.4593    3.4120    6.3219 C   0  0  0  0  0  0  0  0  0  0  0  0
   22.2659    2.5851   11.1830 H   0  0  0  0  0  0  0  0  0  0  0  0
   22.6938    1.9721    9.0106 H   0  0  0  0  0  0  0  0  0  0  0  0
   19.8138    3.9169   12.3413 H   0  0  0  0  0  0  0  0  0  0  0  0
   19.3049    6.8635    8.9252 H   0  0  0  0  0  0  0  0  0  0  0  0
   21.4762    3.4157    4.6637 H   0  0  0  0  0  0  0  0  0  0  0  0
   21.6037    4.4437   10.3757 H   0  0  0  0  0  0  0  0  0  0  0  0
   20.5553    2.0935    8.7014 H   0  0  0  0  0  0  0  0  0  0  0  0
   18.8367    3.1153   10.3871 H   0  0  0  0  0  0  0  0  0  0  0  0
   21.1198    4.9415    7.6844 H   0  0  0  0  0  0  0  0  0  0  0  0
   17.9985    5.2947    9.5272 H   0  0  0  0  0  0  0  0  0  0  0  0
   20.4502    2.3178    6.3687 H   0  0  0  0  0  0  0  0  0  0  0  0
   19.5567    3.7271    5.7866 H   0  0  0  0  0  0  0  0  0  0  0  0
  1 10  1  0  0  0  0
  1 11  1  0  0  0  0
  2 13  1  0  0  0  0
  3 14  1  0  0  0  0
  4 15  1  0  0  0  0
  5 16  1  0  0  0  0
  6 12  1  0  0  0  0
  6 17  1  0  0  0  0
  7  8  1  0  0  0  0
  7  9  1  0  0  0  0
  7  2  1  0  0  0  0
  7 18  1  6  0  0  0
  8 10  1  0  0  0  0
  8  3  1  0  0  0  0
  8 19  1  1  0  0  0
  9 11  1  0  0  0  0
  9  4  1  0  0  0  0
  9 20  1  1  0  0  0
 10 12  1  0  0  0  0
 10 21  1  1  0  0  0
 11  5  1  0  0  0  0
 11 22  1  6  0  0  0
 12 23  1  0  0  0  0
 12 24  1  0  0  0  0
M  END
$$$$
820072
 OpenBabel12061010223D

 14 14  0  0  0  0  0  0  0  0999 V2000
    1.0548    0.2353    0.1754 O   0  0  0  0  0  0  0  0  0  0  0  0
    2.8100   -1.1279   -0.2513 O   0  0  0  0  0  0  0  0  0  0  0  0
    3.8448    3.1249    1.4734 N   0  0  0  0  0  0  0  0  0  0  0  0
    3.2411    1.1419    0.2323 C   0  0  0  0  0  0  0  0  0  0  0  0
    4.3945    1.2615   -0.5458 C   0  0  0  0  0  0  0  0  0  0  0  0
    2.9986    2.0995    1.2062 C   0  0  0  0  0  0  0  0  0  0  0  0
    5.2733    2.3135   -0.2959 C   0  0  0  0  0  0  0  0  0  0  0  0
    4.9614    3.2082    0.7167 C   0  0  0  0  0  0  0  0  0  0  0  0
    2.2532    0.0657    0.0414 C   0  0  0  0  0  0  0  0  0  0  0  0
    4.6019    0.5722   -1.3600 H   0  0  0  0  0  0  0  0  0  0  0  0
    2.1017    2.0696    1.8207 H   0  0  0  0  0  0  0  0  0  0  0  0
    6.1764    2.4429   -0.8840 H   0  0  0  0  0  0  0  0  0  0  0  0
    5.6152    4.0453    0.9481 H   0  0  0  0  0  0  0  0  0  0  0  0
    3.7793   -1.1728   -0.1476 H   0  0  0  0  0  0  0  0  0  0  0  0
  1  9  2  0  0  0  0
  2  9  1  0  0  0  0
  2 14  1  0  0  0  0
  3  6  1  0  0  0  0
  3  8  2  0  0  0  0
  4  5  1  0  0  0  0
  4  6  2  0  0  0  0
  5  7  2  0  0  0  0
  5 10  1  0  0  0  0
  6 11  1  0  0  0  0
  7  8  1  0  0  0  0
  7 12  1  0  0  0  0
  8 13  1  0  0  0  0
  9  4  1  0  0  0  0
M  END
$$$$
820081
 OpenBabel12061010223D

 51 55  0  0  0  0  0  0  0  0999 V2000
   19.8389    1.4764   24.9663 S   0  0  0  0  0  0  0  0  0  0  0  0
   16.4149   -3.0137   23.3723 S   0  0  0  0  0  0  0  0  0  0  0  0
   21.3630   -4.0735   22.6585 O   0  0  0  0  0  0  0  0  0  0  0  0
   14.9380    4.9377   28.5348 O   0  0  0  0  0  0  0  0  0  0  0  0
   16.6361    3.6823   29.1290 O   0  0  0  0  0  0  0  0  0  0  0  0
   14.9638   -9.9156   20.1639 O   0  0  0  0  0  0  0  0  0  0  0  0
   18.8957   -1.9473   23.6449 N   0  0  0  0  0  0  0  0  0  0  0  0
   19.0134   -3.9256   22.8043 N   0  0  0  0  0  0  0  0  0  0  0  0
   15.8863    4.1825   28.2785 N   0  0  0  0  0  0  0  0  0  0  0  0
   15.8150   -7.2823   21.0985 N   0  0  0  0  0  0  0  0  0  0  0  0
   20.2165   -2.1761   23.4991 C   0  0  0  0  0  0  0  0  0  0  0  0
   18.7247   -0.6855   24.1244 C   0  0  0  0  0  0  0  0  0  0  0  0
   19.9637   -0.1361   24.3267 C   0  0  0  0  0  0  0  0  0  0  0  0
   18.0737   -2.9935   23.2609 C   0  0  0  0  0  0  0  0  0  0  0  0
   20.3361   -3.4794   22.9487 C   0  0  0  0  0  0  0  0  0  0  0  0
   20.9536   -1.0980   23.9210 C   0  0  0  0  0  0  0  0  0  0  0  0
   17.6504    0.1729   24.4297 C   0  0  0  0  0  0  0  0  0  0  0  0
   18.1261    1.3849   24.8734 C   0  0  0  0  0  0  0  0  0  0  0  0
   17.2687    2.5088   25.2227 C   0  0  0  0  0  0  0  0  0  0  0  0
   18.8181   -5.2529   22.1949 C   0  0  0  0  0  0  0  0  0  0  0  0
   17.1151    2.9053   26.5523 C   0  0  0  0  0  0  0  0  0  0  0  0
   16.4377    3.0516   24.2286 C   0  0  0  0  0  0  0  0  0  0  0  0
   17.3897   -5.7233   21.9638 C   0  0  0  0  0  0  0  0  0  0  0  0
   16.1249    3.8416   26.8720 C   0  0  0  0  0  0  0  0  0  0  0  0
   15.4691    3.9990   24.5494 C   0  0  0  0  0  0  0  0  0  0  0  0
   15.3114    4.4015   25.8742 C   0  0  0  0  0  0  0  0  0  0  0  0
   17.2584   -7.0484   21.2083 C   0  0  0  0  0  0  0  0  0  0  0  0
   15.3124   -8.3285   22.0058 C   0  0  0  0  0  0  0  0  0  0  0  0
   15.3312   -7.5306   19.7328 C   0  0  0  0  0  0  0  0  0  0  0  0
   15.5190   -9.7562   21.4752 C   0  0  0  0  0  0  0  0  0  0  0  0
   15.5401   -8.9725   19.2519 C   0  0  0  0  0  0  0  0  0  0  0  0
   22.0301   -0.9912   23.9318 H   0  0  0  0  0  0  0  0  0  0  0  0
   16.5980   -0.0577   24.3191 H   0  0  0  0  0  0  0  0  0  0  0  0
   19.3494   -5.9723   22.8300 H   0  0  0  0  0  0  0  0  0  0  0  0
   19.3536   -5.2322   21.2375 H   0  0  0  0  0  0  0  0  0  0  0  0
   17.7192    2.4375   27.3277 H   0  0  0  0  0  0  0  0  0  0  0  0
   16.5194    2.7010   23.1999 H   0  0  0  0  0  0  0  0  0  0  0  0
   16.8605   -4.9639   21.3758 H   0  0  0  0  0  0  0  0  0  0  0  0
   16.8904   -5.8268   22.9349 H   0  0  0  0  0  0  0  0  0  0  0  0
   14.8193    4.3918   23.7708 H   0  0  0  0  0  0  0  0  0  0  0  0
   14.5377    5.1270   26.1153 H   0  0  0  0  0  0  0  0  0  0  0  0
   17.7804   -7.8547   21.7373 H   0  0  0  0  0  0  0  0  0  0  0  0
   17.7365   -6.9526   20.2257 H   0  0  0  0  0  0  0  0  0  0  0  0
   14.2352   -8.1582   22.1285 H   0  0  0  0  0  0  0  0  0  0  0  0
   15.7520   -8.2251   23.0050 H   0  0  0  0  0  0  0  0  0  0  0  0
   15.7717   -6.8187   19.0250 H   0  0  0  0  0  0  0  0  0  0  0  0
   14.2531   -7.3220   19.7353 H   0  0  0  0  0  0  0  0  0  0  0  0
   16.5805  -10.0269   21.4494 H   0  0  0  0  0  0  0  0  0  0  0  0
   15.0103  -10.4675   22.1339 H   0  0  0  0  0  0  0  0  0  0  0  0
   15.0443   -9.1105   18.2854 H   0  0  0  0  0  0  0  0  0  0  0  0
   16.6033   -9.2010   19.1186 H   0  0  0  0  0  0  0  0  0  0  0  0
  1 13  1  0  0  0  0
  1 18  1  0  0  0  0
  2 14  2  0  0  0  0
  3 15  2  0  0  0  0
  4  9  2  0  0  0  0
  5  9  2  0  0  0  0
  6 30  1  0  0  0  0
  6 31  1  0  0  0  0
  7 11  1  0  0  0  0
  7 12  1  0  0  0  0
  7 14  1  0  0  0  0
  8 14  1  0  0  0  0
  8 15  1  0  0  0  0
  8 20  1  0  0  0  0
  9 24  1  0  0  0  0
 10 28  1  0  0  0  0
 10 29  1  0  0  0  0
 11 15  1  0  0  0  0
 11 16  2  0  0  0  0
 12 13  2  0  0  0  0
 12 17  1  0  0  0  0
 13 16  1  0  0  0  0
 16 32  1  0  0  0  0
 17 18  2  0  0  0  0
 17 33  1  0  0  0  0
 18 19  1  0  0  0  0
 19 21  1  0  0  0  0
 19 22  2  0  0  0  0
 20 23  1  0  0  0  0
 20 34  1  0  0  0  0
 20 35  1  0  0  0  0
 21 24  2  0  0  0  0
 21 36  1  0  0  0  0
 22 25  1  0  0  0  0
 22 37  1  0  0  0  0
 23 27  1  0  0  0  0
 23 38  1  0  0  0  0
 23 39  1  0  0  0  0
 24 26  1  0  0  0  0
 25 26  2  0  0  0  0
 25 40  1  0  0  0  0
 26 41  1  0  0  0  0
 27 10  1  0  0  0  0
 27 42  1  0  0  0  0
 27 43  1  0  0  0  0
 28 30  1  0  0  0  0
 28 44  1  0  0  0  0
 28 45  1  0  0  0  0
 29 31  1  0  0  0  0
 29 46  1  0  0  0  0
 29 47  1  0  0  0  0
 30 48  1  0  0  0  0
 30 49  1  0  0  0  0
 31 50  1  0  0  0  0
 31 51  1  0  0  0  0
M  END
$$$$
820093
 OpenBabel12061010223D

 42 44  0  0  0  0  0  0  0  0999 V2000
    2.2027    1.5086   -0.2241 P   0  0  0  0  0  0  0  0  0  0  0  0
    3.2556   -1.7603   -6.2166 P   0  0  0  0  0  0  0  0  0  0  0  0
   -0.2606    0.4279   -4.3654 O   0  0  0  0  0  0  0  0  0  0  0  0
    2.1558    1.5649   -1.8698 O   0  0  0  0  0  0  0  0  0  0  0  0
   -0.0683    3.1255   -2.6330 O   0  0  0  0  0  0  0  0  0  0  0  0
    2.1601   -0.4904   -5.7924 O   0  0  0  0  0  0  0  0  0  0  0  0
    3.4355    2.2222    0.3072 O   0  0  0  0  0  0  0  0  0  0  0  0
    3.0951    0.0286   -0.3027 O   0  0  0  0  0  0  0  0  0  0  0  0
    1.3102    2.9885   -0.1455 O   0  0  0  0  0  0  0  0  0  0  0  0
    2.1737   -2.4171   -7.0658 O   0  0  0  0  0  0  0  0  0  0  0  0
    4.0772   -0.7512   -7.1949 O   0  0  0  0  0  0  0  0  0  0  0  0
    4.3512   -3.0303   -6.6408 O   0  0  0  0  0  0  0  0  0  0  0  0
   -2.1703    0.2215   -3.0105 N   0  0  0  0  0  0  0  0  0  0  0  0
   -3.1004   -1.5735   -2.0745 N   0  0  0  0  0  0  0  0  0  0  0  0
   -4.1540    1.5909   -3.3627 N   0  0  0  0  0  0  0  0  0  0  0  0
   -6.1654    0.4429   -2.6207 N   0  0  0  0  0  0  0  0  0  0  0  0
   -6.1622   -1.6720   -1.5857 N   0  0  0  0  0  0  0  0  0  0  0  0
   -1.1518    1.1383   -3.4836 C   0  0  1  0  0  0  0  0  0  0  0  0
   -0.2971    1.7404   -2.3548 C   0  0  1  0  0  0  0  0  0  0  0  0
    1.0100    0.9440   -2.4576 C   0  0  1  0  0  0  0  0  0  0  0  0
    1.0960    0.7350   -3.9690 C   0  0  1  0  0  0  0  0  0  0  0  0
   -3.5124    0.4879   -2.9526 C   0  0  0  0  0  0  0  0  0  0  0  0
   -4.0722   -0.6393   -2.3666 C   0  0  0  0  0  0  0  0  0  0  0  0
   -1.9778   -1.0385   -2.5101 C   0  0  0  0  0  0  0  0  0  0  0  0
    1.9903   -0.4331   -4.3699 C   0  0  0  0  0  0  0  0  0  0  0  0
   -5.4653   -0.6272   -2.1833 C   0  0  0  0  0  0  0  0  0  0  0  0
   -5.4863    1.4704   -3.1775 C   0  0  0  0  0  0  0  0  0  0  0  0
   -0.7405    3.6410   -2.1515 H   0  0  0  0  0  0  0  0  0  0  0  0
    3.6454    0.0052    0.5052 H   0  0  0  0  0  0  0  0  0  0  0  0
    1.6977    3.4905    0.5988 H   0  0  0  0  0  0  0  0  0  0  0  0
    4.6156   -0.0898   -6.7314 H   0  0  0  0  0  0  0  0  0  0  0  0
    5.2607   -2.6941   -6.6661 H   0  0  0  0  0  0  0  0  0  0  0  0
   -7.1340   -1.6838   -1.8677 H   0  0  0  0  0  0  0  0  0  0  0  0
   -5.6592   -2.5518   -1.6144 H   0  0  0  0  0  0  0  0  0  0  0  0
   -1.6433    1.9195   -4.0739 H   0  0  0  0  0  0  0  0  0  0  0  0
   -0.7481    1.6615   -1.3592 H   0  0  0  0  0  0  0  0  0  0  0  0
    0.8649   -0.0324   -1.9763 H   0  0  0  0  0  0  0  0  0  0  0  0
    1.4122    1.6463   -4.4914 H   0  0  0  0  0  0  0  0  0  0  0  0
   -1.0100   -1.5191   -2.4822 H   0  0  0  0  0  0  0  0  0  0  0  0
    2.9778   -0.3374   -3.9077 H   0  0  0  0  0  0  0  0  0  0  0  0
    1.5377   -1.3815   -4.0573 H   0  0  0  0  0  0  0  0  0  0  0  0
   -6.0919    2.3053   -3.5174 H   0  0  0  0  0  0  0  0  0  0  0  0
  1  9  1  0  0  0  0
  1  8  1  0  0  0  0
  1  7  2  0  0  0  0
  1  4  1  0  0  0  0
  2  6  1  0  0  0  0
  2 12  1  0  0  0  0
  2 11  1  0  0  0  0
  2 10  2  0  0  0  0
  3 18  1  0  0  0  0
  3 21  1  0  0  0  0
  5 28  1  0  0  0  0
  6 25  1  0  0  0  0
  8 29  1  0  0  0  0
  9 30  1  0  0  0  0
 11 31  1  0  0  0  0
 12 32  1  0  0  0  0
 13 22  1  0  0  0  0
 13 24  1  0  0  0  0
 14 23  1  0  0  0  0
 14 24  2  0  0  0  0
 15 22  2  0  0  0  0
 15 27  1  0  0  0  0
 16 26  1  0  0  0  0
 16 27  2  0  0  0  0
 17 26  1  0  0  0  0
 17 33  1  0  0  0  0
 17 34  1  0  0  0  0
 18 19  1  0  0  0  0
 18 13  1  0  0  0  0
 18 35  1  1  0  0  0
 19 20  1  0  0  0  0
 19  5  1  0  0  0  0
 19 36  1  6  0  0  0
 20 21  1  0  0  0  0
 20  4  1  0  0  0  0
 20 37  1  6  0  0  0
 21 25  1  0  0  0  0
 21 38  1  1  0  0  0
 22 23  1  0  0  0  0
 23 26  2  0  0  0  0
 24 39  1  0  0  0  0
 25 40  1  0  0  0  0
 25 41  1  0  0  0  0
 27 42  1  0  0  0  0
M  END
$$$$
820109
[truncated: 2,565,323 more chars]
